# Supplementary material for: De novo analysis of transcriptome reveals genes associated with leaf abscission in sugarcane (Saccharum officinarum L.)
Source: BMC Genomics. 2016 Mar 5;17:195. doi: 10.1186/s12864-016-2552-2 (PMC4779555; doi:10.1186/s12864-016-2552-2)
Supplement: Additional file 1: — Number of sugarcane transcripts aligned to different species. (XLSX 19 kb) [file 12864_2016_2552_MOESM1_ESM.xlsx]

## Sheet: Sheet1
Species	Number of transcripts
Sorghum bicolor	64902
Zea mays	25410
Oryza sativa Japonica Group	9433
Oryza sativa Indica Group	2606
Brachypodium distachyon	2370
Hordeum vulgare subsp. vulgare	1016
Vitis vinifera	277
Phyllostachys edulis	223
Prunus persica	220
Fragaria vesca subsp. vesca	175
Glycine max	171
Populus trichocarpa	167
Triticum aestivum	142
Medicago truncatula	140
Sorghum propinquum	131
Cucumis sativus	126
Ricinus communis	119
Saccharum officinarum	117
Saccharum hybrid cultivar R570	111
Arabidopsis thaliana	108
Saccharum hybrid cultivar	89
Coix lacryma-jobi	84
Solanum lycopersicum	80
Zea mays subsp. mays	65
Zea luxurians	64
Oryza sativa	59
Hordeum vulgare	55
Oryza brachyantha	45
Guillardia theta CCMP2712	40
Picea sitchensis	37
Physcomitrella patens subsp. patens	34
Lotus japonicus	32
Saccharum hybrid cultivar Q117	32
Galdieria sulphuraria	30
Saccharum hybrid cultivar SP-80-3280	30
Phytophthora sojae	28
Selaginella moellendorffii	27
Ectocarpus siliculosus	24
Saccharum hybrid cultivar SP80-3280	24
Albugo laibachii Nc14	23
Aureococcus anophagefferens	22
Oryza australiensis	21
Saccharum hybrid cultivar FN-41	21
Phytophthora infestans T30-4	20
Gossypium hirsutum	18
Chlorella variabilis	17
Saccharum hybrid cultivar Pindar	17
Zea mays subsp. parviglumis	17
Chlamydomonas reinhardtii	16
Nicotiana tabacum	16
Saccharum hybrid cultivar GT28	16
Zea mays subsp. mexicana	16
Arabidopsis lyrata subsp. lyrata	15
Hevea brasiliensis	15
Micromonas sp. RCC299	15
Triticum monococcum	15
Volvox carteri f. nagariensis	15
Coccomyxa subellipsoidea C-169	14
Brachypodium sylvaticum	12
Juglans regia	12
Oryza officinalis	12
Saccharum hybrid cultivar CP65-357	12
Setaria italica	12
Miscanthus sinensis	11
Camellia sinensis	10
Cyanidioschyzon merolae strain 10D	10
Malus x domestica	10
Musa AB Group	10
Musa acuminata	10
Arachis hypogaea	9
Blastocystis hominis	9
Oryza ridleyi	9
Potamophila parviflora	9
Saccharum hybrid cultivar SP70-1143	9
Bambusa oldhamii	8
Cryptochloa strictiflora	8
Lolium perenne	8
Phaeodactylum tricornutum CCAP 1055/1	8
Saccharum hybrid cultivar ROC22	8
Thalassiosira oceanica	8
Cucumis melo	7
Jatropha curcas	7
Pisum sativum	7
Saccharum hybrid	7
Saccharum hybrid cultivar Co 86032	7
Saccharum hybrid cultivar CP88-1762	7
Tripsacum dactyloides	7
Aegilops tauschii	6
Ostreococcus lucimarinus CCE9901	6
Thalassiosira pseudonana CCMP1335	6
Ananas comosus	5
Astragalus membranaceus	5
Brassica napus	5
Capsicum annuum	5
Cenchrus americanus	5
Cornus kousa	5
Eulaliopsis binata	5
Hordeum vulgare	5
Malus x robusta	5
Micromonas pusilla CCMP1545	5
Musa acuminata AAA Group	5
Oryza glaberrima	5
Oryza rufipogon	5
Saccharum arundinaceum	5
Saccharum hybrid cultivar H65-7052	5
Schizochytrium sp. ATCC 20888	5
Solanum tuberosum	5
Spinacia oleracea	5
Zea diploperennis	5
Hordelymus europaeus	4
Lupinus luteus	4
Manihot esculenta	4
Microlaena stipoides	4
Oryza punctata	4
Phragmites australis	4
Pyropia yezoensis	4
Pyrus x bretschneideri	4
Saccharum hybrid cultivar NCo 310	4
Saccharum hybrid cultivar ROC16	4
Triticum urartu	4
Aegilops speltoides	3
Aeluropus littoralis	3
Avena prostrata	3
Axonopus compressus	3
Bathycoccus prasinos	3
Beta vulgaris	3
Betula pendula	3
Betula platyphylla	3
Bouteloua eriopoda	3
Brassica rapa	3
Camellia oleifera	3
Carica papaya	3
Carya cathayensis	3
Cinnamomum camphora	3
Citrullus lanatus	3
Coix aquatica	3
Cucumis melo subsp. melo	3
Cyanophora paradoxa	3
Dendrocalamus latiflorus	3
Eragrostis tef	3
Fagus sylvatica	3
Nicotiana benthamiana	3
Oryza longistaminata	3
Oryza minuta	3
Oryza nivara	3
Pachysandra terminalis	3
Phoenix dactylifera	3
Phyllostachys praecox	3
Primula vulgaris	3
Quercus suber	3
Saccharum hybrid cultivar CP72-1210	3
Saccharum hybrid cultivar NCo 376	3
Saccharum sp.	3
Saccharum spp. complex hybrid	3
Sorghum halepense	3
Triphysaria versicolor	3
Vetiveria zizanioides	3
Aegilops ventricosa	2
Ageratina adenophora	2
Allium cepa	2
Alnus glutinosa	2
Aphanomyces astaci	2
Avena sativa	2
Beta vulgaris subsp. vulgaris	2
Brassica oleracea	2
Bruguiera gymnorhiza	2
Castanea mollissima	2
Chrysopogon gryllus	2
Cicer arietinum	2
Citrullus lanatus subsp. vulgaris	2
Citrus hybrid cultivar	2
Cleistogenes songorica	2
Corchorus olitorius	2
Corylus avellana	2
Corylus heterophylla	2
Cuscuta sandwichiana	2
Datisca glomerata	2
Diospyros kaki	2
Echinacea angustifolia	2
Echinochloa crus-galli	2
Eucalyptus globulus	2
Ferrocalamus rimosivaginus	2
Flaveria bidentis	2
Francoa sonchifolia	2
Gentiana triflora	2
Gossypium barbadense	2
Helianthus annuus	2
Hemerocallis hybrid cultivar	2
Heuchera sanguinea	2
Hordeum vulgare subsp. spontaneum	2
Humulus lupulus	2
Ipomoea batatas	2
Leptolegnia chapmanii	2
Leymus erianthus	2
Lingulodinium polyedrum	2
Miscanthus sinensis f. glaber	2
Nandina domestica	2
Nannochloropsis gaditana CCMP526	2
Olea europaea	2
Oryza coarctata	2
Ostreococcus tauri	2
Panicum miliaceum	2
Panicum virgatum	2
Pfiesteria piscicida	2
Phaseolus vulgaris	2
Pinus koraiensis	2
Populus deltoides	2
Populus trichocarpa x Populus deltoides	2
Saccharum hybrid cultivar Co 93009	2
Saccharum hybrid cultivar Co 94032	2
Saccharum hybrid cultivar Funong 95-1702	2
Saccharum hybrid cultivar LCP 85-384	2
Saccharum hybrid cultivar N11	2
Salicornia europaea	2
Salix arbutifolia	2
Scaevola aemula	2
Solanum demissum	2
Solanum lycopersicum	2
Sporobolus stapfianus	2
Suaeda salsa	2
Vasconcellea cundinamarcensis	2
Triticum monococcum subsp. aegilopoides	2
Triticum turgidum	2
Vitis labrusca	2
Wolffia arrhiza	2
Zinnia elegans	2
Achlya bisexualis	1
Achlya klebsiana	1
Actinidia chinensis	1
Actinidia deliciosa	1
Agrostis stolonifera	1
Allium sativum	1
Alloteropsis semialata subsp. semialata	1
Alopecurus myosuroides	1
Alpinia zerumbet	1
Amorphophallus konjac	1
Anisodus acutangulus	1
Annona cherimola	1
Arabidopsis halleri	1
Aralia elata	1
Ardisia polysticta	1
Aristida rhiniochloa	1
Arundinaria gigantea	1
Asparagus officinalis	1
Auxenochlorella protothecoides	1
Avena clauda	1
Avena strigosa	1
Boechera divaricarpa	1
Bothriochloa ischaemum	1
Botryococcus braunii	1
Bouteloua trifida	1
Brachyelytrum erectum	1
Calectasia narragara	1
Capsicum annuum	1
Capsicum chinense	1
Capsicum frutescens	1
Carya illinoinensis	1
Casuarina equisetifolia	1
Cenchrus ciliaris	1
Cenchrus compressus	1
Chasmanthium latifolium	1
Chlorella pyrenoidosa	1
Chroomonas mesostigmatica CCMP1168	1
Citrus aurantiifolia	1
Citrus maxima	1
Citrus sinensis	1
Citrus unshiu	1
Cladopus doianus	1
Cleome spinosa	1
Conocephalum supradecompositum	1
Costus speciosus	1
Craterostigma plantagineum	1
Crypthecodinium cohnii	1
Cuscuta reflexa	1
Cyclamen persicum	1
Cyclamen persicum x Cyclamen purpurascens	1
Cynodon dactylon	1
Danthonia californica	1
Datura stramonium	1
Daucus carota	1
Dendrobium nobile	1
Dendrocalamus semiscandens	1
Dendrocalamus xishuangbannaensis	1
Dichanthelium scoparium	1
Dinophyceae sp. CCMP421	1
Dunaliella viridis	1
Ecdeiocolea monostachya	1
Echinochloa phyllopogon	1
Echinolaena inflexa	1
Elaeagnus umbellata	1
Eleocharis uniglumis	1
Eleusine coracana	1
Eleusine indica	1
Emiliania huxleyi	1
Emiliania huxleyi CCMP1516	1
Epipremnum aureum	1
Erica sicula	1
Eriobotrya japonica	1
Eucalyptus pilularis	1
Eutrema halophilum	1
Eutrema salsugineum	1
Fucus vesiculosus	1
Goniomonas truncata	1
Gracilaria gracilis	1
Gracilariopsis andersonii	1
Heterocapsa triquetra	1
Hordeum brevisubulatum	1
Hordeum cordobense	1
Hosta ventricosa	1
Hyacinthus orientalis	1
Ignatius tetrasporus	1
Ilex paraguariensis	1
Ipomoea trifida	1
Iris x hollandica	1
Isochrysis galbana	1
Ixophorus unisetus	1
Juniperus phoenicea	1
Kandelia candel	1
Karlodinium veneficum	1
Kingia australis	1
Kirengeshoma palmata	1
Klebsormidium flaccidum	1
Lactuca sativa	1
Lens culinaris	1
Leymus karelinii	1
Leymus paboanus	1
Lotus corniculatus	1
Lupinus albus	1
Magnolia grandiflora	1
Mangifera indica	1
Mayaca fluviatilis	1
Medicago sativa	1
Medicago sativa subsp. x varia	1
Megathyrsus maximus	1
Melastoma malabathricum	1
Melinis minutiflora	1
Miscanthus floridulus	1
Mitella stylosa var. stylosa	1
Morella rubra	1
Morus alba	1
Morus indica	1
Musa balbisiana	1
Myrothamnus moschata	1
Nuphar advena	1
Oncidium Gower Ramsey	1
Oryza alta	1
Oryza grandiglumis	1
Oxyrrhis marina	1
Pachycladon cheesemanii	1
Paeonia suffruticosa	1
Panax ginseng	1
Pandanus tectorius	1
Paraboea crassifolia	1
Parthenium argentatum	1
Pereskiopsis diguetii	1
Peucedanum terebinthaceum	1
Phacelurus digitatus	1
Phaeodactylum tricornutum	1
Phalaenopsis aphrodite subsp. formosana	1
Picea abies	1
Pinellia ternata	1
Piper colubrinum	1
Pistacia vera	1
Podocalyx loranthoides	1
Polytomella sp. Pringsheim 198.80	1
Populus alba x Populus glandulosa	1
Populus euphratica	1
Populus tremula x Populus alba	1
Populus tremuloides	1
Populus x beijingensis	1
Prorocentrum minimum	1
Prototheca wickerhamii	1
Prunus dulcis	1
Prunus maritima	1
Prunus x yedoensis	1
Pseudotsuga menziesii var. menziesii	1
Pyrus communis	1
Quercus petraea	1
Rhodomonas salina	1
Rhynchoryza subulata	1
Ribes nigrum	1
Ricinus communis	1
Rosa multiflora	1
Rumex obtusifolius	1
Saccharum hybrid cultivar Co 419	1
Saccharum hybrid cultivar Co 740	1
Saccharum hybrid cultivar ROC20	1
Salvia miltiorrhiza	1
Saprolegnia parasitica	1
Sorghum bicolor subsp. verticilliflorum	1
Sorghum bicolor subsp. x drummondii	1
Sorghum leiocladum	1
Sparganium eurycarpum	1
Staurastrum punctulatum	1
Stellaria longipes	1
Stevia rebaudiana	1
Takakia lepidozioides	1
Thamnochortus insignis	1
Thellungiella halophila	1
Thinopyrum intermedium	1
Thraustochytrium aureum	1
Tilia platyphyllos	1
Tolmiea menziesii	1
Triarrhena lutarioriparia var. lutarioriparia	1
Trichopetalum plumosum	1
Trifolium pratense	1
Triticum dicoccoides	1
Triticum durum	1
Triticum monococcum subsp. monococcum	1
Typha latifolia	1
Vaccinium macrocarpon	1
Vernicia fordii	1
Vigna mungo	1
Vigna unguiculata	1
Vitis amurensis	1
Vitis pseudoreticulata	1
Vitis yeshanensis	1
Welwitschia mirabilis	1
Wolffia australiana	1
Zea mays subsp. huehuetenangensis	1
Zea perennis	1
Zingiber spectabile	1
Tabernaemontana divaricata	1
