# Supplementary material for: De novo analysis of transcriptome reveals genes associated with leaf abscission in sugarcane (Saccharum officinarum L.)
Source: BMC Genomics. 2016 Mar 5;17:195. doi: 10.1186/s12864-016-2552-2 (PMC4779555; doi:10.1186/s12864-016-2552-2)
Supplement: Additional file 2: — Gene Ontology annotation for the assembled transcriptome of sugarcane leaves. (TXT 3759 kb) [file 12864_2016_2552_MOESM2_ESM.txt]

GO	Class	sugarcane
biological_process	biological adhesion	c96683_g2_i1;c96683_g5_i1;c100649_g3_i1;c100649_g4_i1;c100649_g4_i2;c106362_g2_i1;c106362_g2_i2;c106362_g2_i3;c106362_g2_i4;c106362_g2_i5;c107964_g1_i1;c99485_g1_i1
biological_process	biological regulation	c89596_g1_i1;c89596_g1_i2;c89596_g1_i3;c89596_g1_i4;c105201_g1_i1;c80077_g1_i1;c80077_g2_i1;c80077_g3_i1;c82389_g1_i1;c89086_g1_i1;c89897_g1_i1;c91162_g3_i1;c91162_g3_i2;c93064_g1_i1;c105657_g1_i1;c105657_g1_i2;c107233_g1_i1;c107233_g1_i2;c89964_g3_i2;c89964_g3_i3;c89964_g3_i9;c94838_g1_i1;c95384_g1_i1;c99200_g1_i1;c99200_g1_i2;c99200_g1_i3;c99200_g1_i4;c99984_g1_i1;c100957_g1_i1;c100957_g1_i2;c1…
biological_process	cell killing	c130249_g1_i1;c67573_g2_i1;c68001_g1_i1;c77393_g1_i2;c82628_g1_i1;c90452_g1_i1;c90452_g1_i2;c90796_g3_i2;c98675_g2_i1;c98675_g2_i2;c98675_g2_i3
biological_process	cellular component organization or biogenesis	c118441_g1_i1;c119737_g1_i1;c121688_g1_i1;c16280_g2_i1;c41826_g1_i1;c55103_g2_i1;c112949_g1_i1;c100649_g2_i1;c103101_g1_i1;c103300_g1_i2;c105096_g2_i1;c105298_g1_i2;c105300_g4_i1;c107596_g1_i1;c127633_g1_i1;c81949_g1_i1;c92397_g2_i1;c93514_g2_i1;c93514_g2_i2;c93816_g1_i3;c95293_g4_i4;c95293_g4_i5;c97617_g1_i3;c99184_g1_i6;c99529_g1_i1;c100649_g3_i1;c100649_g4_i1;c100649_g4_i2;c102147_g1_i1;c10281…
biological_process	cellular process	c103300_g1_i8;c105517_g1_i1;c105517_g1_i2;c105517_g1_i3;c66228_g1_i1;c66228_g1_i2;c75450_g1_i1;c75450_g1_i2;c78419_g4_i1;c79091_g1_i1;c79091_g1_i2;c84948_g1_i1;c84948_g1_i2;c84948_g1_i3;c88258_g1_i1;c89653_g1_i2;c92652_g3_i2;c93373_g2_i1;c95986_g1_i1;c97029_g1_i1;c97029_g1_i2;c104743_g2_i2;c100745_g1_i5;c100745_g1_i7;c101072_g4_i1;c101072_g4_i2;c81886_g1_i1;c85791_g2_i1;c155286_g1_i1;c87556_g1_i1…
biological_process	developmental process	c106702_g1_i1;c101774_g4_i2;c103533_g2_i2;c108251_g1_i1;c109996_g1_i1;c135079_g1_i1;c59271_g1_i1;c84534_g1_i1;c86078_g1_i1;c86955_g1_i1;c99349_g1_i1;c99349_g1_i2;c104502_g2_i1;c104502_g2_i2;c104502_g2_i3;c104502_g3_i2;c104573_g1_i2;c105160_g4_i2;c105160_g4_i3;c105440_g1_i1;c105440_g1_i2;c105440_g2_i1;c105633_g2_i1;c105633_g2_i2;c107854_g1_i1;c108434_g2_i1;c29592_g1_i1;c59501_g1_i2;c65949_g2_i1;c8…
biological_process	establishment of localization	c103300_g1_i8;c105517_g1_i1;c105517_g1_i2;c105517_g1_i3;c66228_g1_i1;c66228_g1_i2;c75450_g1_i1;c75450_g1_i2;c78419_g4_i1;c79091_g1_i1;c79091_g1_i2;c84948_g1_i1;c84948_g1_i2;c84948_g1_i3;c88258_g1_i1;c89653_g1_i2;c92652_g3_i2;c93373_g2_i1;c95986_g1_i1;c97029_g1_i1;c97029_g1_i2;c155286_g1_i1;c87556_g1_i1;c87556_g1_i2;c98792_g1_i1;c99920_g1_i1;c105201_g1_i1;c80077_g1_i1;c80077_g2_i1;c80077_g3_i1;c82…
biological_process	growth	c104693_g1_i1;c104693_g2_i2;c104693_g2_i3;c104693_g3_i1;c104693_g3_i2;c106541_g1_i1;c106541_g1_i2;c107580_g1_i1;c107580_g1_i4;c107580_g1_i6;c142490_g1_i1;c39387_g1_i1;c39387_g1_i2;c44431_g1_i1;c67410_g1_i1;c81798_g2_i1;c84389_g1_i1;c91968_g1_i1;c92397_g3_i1;c115920_g1_i1;c156807_g1_i1;c81454_g1_i1;c81454_g1_i2;c104805_g1_i1;c75595_g1_i1;c76641_g1_i1;c76641_g1_i2;c99284_g1_i1;c99284_g1_i10;c99284_…
biological_process	immune system process	c100983_g1_i1;c100983_g1_i2;c100983_g1_i3;c100983_g1_i4;c100983_g1_i5;c107166_g1_i1;c119461_g1_i1;c129596_g1_i1;c101395_g1_i1;c102612_g1_i1;c104197_g1_i1;c105212_g1_i3;c105212_g1_i4;c105212_g1_i5;c105212_g1_i6;c105212_g1_i7;c105212_g1_i8;c105325_g1_i1;c105325_g1_i2;c105325_g1_i3;c105440_g1_i1;c105440_g1_i2;c105440_g2_i1;c144209_g1_i1;c82372_g3_i1;c82372_g3_i4;c82372_g3_i5;c82372_g3_i6;c95384_g1_i…
biological_process	localization	c103300_g1_i8;c105517_g1_i1;c105517_g1_i2;c105517_g1_i3;c66228_g1_i1;c66228_g1_i2;c75450_g1_i1;c75450_g1_i2;c78419_g4_i1;c79091_g1_i1;c79091_g1_i2;c84948_g1_i1;c84948_g1_i2;c84948_g1_i3;c88258_g1_i1;c89653_g1_i2;c92652_g3_i2;c93373_g2_i1;c95986_g1_i1;c97029_g1_i1;c97029_g1_i2;c155286_g1_i1;c87556_g1_i1;c87556_g1_i2;c98792_g1_i1;c99920_g1_i1;c105201_g1_i1;c80077_g1_i1;c80077_g2_i1;c80077_g3_i1;c82…
biological_process	locomotion	c103065_g1_i1;c103065_g2_i1;c96427_g1_i1
biological_process	metabolic process	c104743_g2_i2;c103102_g2_i1;c103102_g2_i2;c103102_g2_i3;c103102_g2_i4;c103102_g2_i5;c103102_g2_i6;c106718_g1_i1;c107334_g1_i1;c121536_g1_i1;c127988_g1_i1;c42105_g1_i1;c42105_g1_i2;c71081_g1_i1;c88098_g1_i1;c88098_g2_i1;c88098_g3_i1;c88098_g3_i2;c88098_g3_i3;c88098_g3_i4;c89410_g1_i1;c89410_g1_i2;c89410_g1_i3;c89410_g2_i1;c91144_g1_i1;c91144_g2_i1;c98003_g1_i1;c99597_g1_i1;c99597_g4_i2;c94021_g1_i…
biological_process	multi-organism process	c100745_g1_i5;c100745_g1_i7;c101072_g4_i1;c101072_g4_i2;c81886_g1_i1;c85791_g2_i1;c101823_g1_i1;c102255_g1_i2;c103276_g2_i1;c108933_g1_i1;c118341_g1_i1;c13637_g1_i1;c141985_g1_i1;c145475_g1_i1;c36057_g1_i1;c59481_g2_i1;c68843_g1_i1;c72933_g1_i1;c78604_g1_i1;c78604_g1_i2;c90295_g1_i1;c90295_g1_i2;c90957_g1_i1;c94256_g2_i6;c94256_g2_i9;c95646_g2_i1;c95646_g2_i2;c100500_g1_i3;c102612_g1_i1;c106541_g…
biological_process	multicellular organismal process	c106702_g1_i1;c104502_g2_i1;c104502_g2_i2;c104502_g2_i3;c104502_g3_i2;c104573_g1_i2;c105160_g4_i2;c105160_g4_i3;c105440_g1_i1;c105440_g1_i2;c105440_g2_i1;c105633_g2_i1;c105633_g2_i2;c107854_g1_i1;c108434_g2_i1;c29592_g1_i1;c59501_g1_i2;c65949_g2_i1;c85969_g2_i2;c85969_g2_i5;c85969_g2_i6;c85969_g3_i1;c86263_g1_i1;c86263_g1_i2;c87418_g1_i4;c91802_g1_i1;c91802_g1_i2;c92946_g1_i1;c92946_g1_i2;c93542_…
biological_process	negative regulation of biological process	c10638_g1_i1;c107782_g1_i1;c13052_g1_i1;c153572_g1_i1;c82578_g2_i1;c84572_g6_i1;c92671_g1_i1;c98133_g1_i1;c98133_g1_i2;c92866_g1_i1;c92866_g1_i2;c82288_g3_i2;c98850_g1_i2;c107035_g1_i1;c107035_g1_i2;c107035_g1_i3;c107035_g1_i4;c108267_g1_i4;c108267_g1_i5;c108419_g2_i1;c108419_g2_i2;c108519_g1_i1;c108519_g1_i3;c108519_g1_i4;c108519_g1_i5;c113053_g1_i1;c147345_g1_i1;c87408_g3_i1;c96783_g1_i1;c96783…
biological_process	positive regulation of biological process	c50605_g1_i1;c81297_g1_i1;c81297_g2_i1;c81297_g2_i2;c93956_g2_i1;c94951_g1_i1;c94951_g2_i1;c94951_g2_i2;c101395_g1_i1;c102612_g1_i1;c104197_g1_i1;c105212_g1_i3;c105212_g1_i4;c105212_g1_i5;c105212_g1_i6;c105212_g1_i7;c105212_g1_i8;c105325_g1_i1;c105325_g1_i2;c105325_g1_i3;c105440_g1_i1;c105440_g1_i2;c105440_g2_i1;c144209_g1_i1;c82372_g3_i1;c82372_g3_i4;c82372_g3_i5;c82372_g3_i6;c95384_g1_i1;c95537…
biological_process	regulation of biological process	c105201_g1_i1;c80077_g1_i1;c80077_g2_i1;c80077_g3_i1;c82389_g1_i1;c89086_g1_i1;c89596_g1_i1;c89596_g1_i2;c89596_g1_i3;c89596_g1_i4;c89897_g1_i1;c91162_g3_i1;c91162_g3_i2;c93064_g1_i1;c105657_g1_i1;c105657_g1_i2;c107233_g1_i1;c107233_g1_i2;c89964_g3_i2;c89964_g3_i3;c89964_g3_i9;c94838_g1_i1;c95384_g1_i1;c99200_g1_i1;c99200_g1_i2;c99200_g1_i3;c99200_g1_i4;c99984_g1_i1;c100957_g1_i1;c100957_g1_i2;c1…
biological_process	reproduction	c100745_g1_i5;c100745_g1_i7;c101072_g4_i1;c101072_g4_i2;c81886_g1_i1;c85791_g2_i1;c101823_g1_i1;c102255_g1_i2;c103276_g2_i1;c108933_g1_i1;c118341_g1_i1;c13637_g1_i1;c141985_g1_i1;c145475_g1_i1;c36057_g1_i1;c59481_g2_i1;c68843_g1_i1;c72933_g1_i1;c78604_g1_i1;c78604_g1_i2;c90295_g1_i1;c90295_g1_i2;c90957_g1_i1;c94256_g2_i6;c94256_g2_i9;c95646_g2_i1;c95646_g2_i2;c107976_g1_i5;c103239_g1_i1;c108294_g…
biological_process	reproductive process	c100745_g1_i5;c100745_g1_i7;c101072_g4_i1;c101072_g4_i2;c81886_g1_i1;c85791_g2_i1;c101823_g1_i1;c102255_g1_i2;c103276_g2_i1;c108933_g1_i1;c118341_g1_i1;c13637_g1_i1;c141985_g1_i1;c145475_g1_i1;c36057_g1_i1;c59481_g2_i1;c68843_g1_i1;c72933_g1_i1;c78604_g1_i1;c78604_g1_i2;c90295_g1_i1;c90295_g1_i2;c90957_g1_i1;c94256_g2_i6;c94256_g2_i9;c95646_g2_i1;c95646_g2_i2;c103239_g1_i1;c108294_g2_i1;c1314_g1_…
biological_process	response to stimulus	c100302_g1_i1;c100483_g2_i1;c100483_g2_i2;c100483_g3_i1;c100645_g1_i1;c101020_g1_i1;c101034_g2_i1;c101034_g2_i2;c101116_g1_i1;c101116_g1_i2;c101227_g1_i2;c101509_g1_i1;c101509_g2_i1;c102538_g2_i1;c102538_g3_i1;c102549_g1_i2;c102549_g1_i4;c102621_g3_i2;c102621_g3_i3;c102621_g3_i4;c102621_g3_i5;c102884_g3_i1;c102884_g3_i2;c102953_g1_i6;c103312_g1_i1;c103312_g1_i2;c104423_g1_i1;c105650_g1_i1;c105736…
biological_process	rhythmic process	c104450_g1_i3;c108294_g2_i1;c108428_g4_i1;c83939_g1_i1;c87457_g3_i1;c93658_g1_i1;c93658_g1_i2;c93658_g1_i3;c102050_g1_i1;c102050_g1_i2;c103058_g1_i1;c103343_g1_i1;c103343_g1_i2;c103343_g1_i3;c103343_g1_i6;c103343_g1_i7;c103891_g1_i2;c106932_g1_i1;c138047_g1_i1;c151031_g1_i1;c152258_g1_i1;c73968_g1_i4;c73968_g1_i5;c80868_g1_i2;c82883_g1_i1;c89668_g2_i1;c99010_g1_i1
biological_process	signaling	c105657_g1_i1;c105657_g1_i2;c107233_g1_i1;c107233_g1_i2;c89964_g3_i2;c89964_g3_i3;c89964_g3_i9;c94838_g1_i1;c95384_g1_i1;c99200_g1_i1;c99200_g1_i2;c99200_g1_i3;c99200_g1_i4;c99984_g1_i1;c100957_g1_i1;c100957_g1_i2;c100983_g1_i1;c100983_g1_i2;c100983_g1_i3;c100983_g1_i4;c100983_g1_i5;c101180_g1_i1;c101180_g1_i2;c101180_g1_i3;c101314_g1_i1;c101314_g2_i1;c101314_g2_i3;c101830_g1_i1;c101830_g1_i2;c10…
biological_process	single-organism process	c103300_g1_i8;c105517_g1_i1;c105517_g1_i2;c105517_g1_i3;c66228_g1_i1;c66228_g1_i2;c75450_g1_i1;c75450_g1_i2;c78419_g4_i1;c79091_g1_i1;c79091_g1_i2;c84948_g1_i1;c84948_g1_i2;c84948_g1_i3;c88258_g1_i1;c89653_g1_i2;c92652_g3_i2;c93373_g2_i1;c95986_g1_i1;c97029_g1_i1;c97029_g1_i2;c155286_g1_i1;c87556_g1_i1;c87556_g1_i2;c98792_g1_i1;c99920_g1_i1;c68661_g1_i1;c81454_g1_i1;c81454_g1_i2;c106702_g1_i1;c10…
cellular_component	cell	c100126_g4_i2;c100126_g4_i5;c100126_g4_i6;c100126_g4_i8;c100144_g2_i1;c100193_g3_i1;c100220_g1_i1;c100220_g1_i2;c10040_g1_i1;c100520_g1_i1;c10083_g1_i1;c101293_g2_i2;c101293_g2_i5;c101293_g2_i6;c101293_g2_i7;c101293_g2_i8;c101359_g2_i1;c101359_g2_i2;c101359_g2_i3;c101359_g4_i1;c101450_g1_i1;c101450_g1_i2;c101450_g1_i3;c101501_g2_i1;c101501_g2_i2;c101501_g2_i3;c101501_g2_i4;c101776_g2_i1;c101776_g…
cellular_component	cell junction	c103355_g1_i1;c25803_g1_i1;c83228_g1_i1
cellular_component	cell part	c100126_g4_i2;c100126_g4_i5;c100126_g4_i6;c100126_g4_i8;c100144_g2_i1;c100193_g3_i1;c100220_g1_i1;c100220_g1_i2;c10040_g1_i1;c100520_g1_i1;c10083_g1_i1;c101293_g2_i2;c101293_g2_i5;c101293_g2_i6;c101293_g2_i7;c101293_g2_i8;c101359_g2_i1;c101359_g2_i2;c101359_g2_i3;c101359_g4_i1;c101450_g1_i1;c101450_g1_i2;c101450_g1_i3;c101501_g2_i1;c101501_g2_i2;c101501_g2_i3;c101501_g2_i4;c101776_g2_i1;c101776_g…
cellular_component	extracellular matrix	c102084_g1_i2;c122301_g1_i1;c132495_g1_i1;c60459_g1_i1;c75718_g1_i1;c75718_g1_i2;c77811_g1_i1;c77811_g1_i4;c77811_g3_i1;c93522_g1_i1;c93522_g1_i2;c93522_g1_i3;c93522_g1_i4;c93522_g1_i5;c93522_g3_i1;c100820_g1_i1;c100820_g1_i10;c100820_g1_i2;c100820_g1_i3;c100820_g1_i4;c100820_g1_i5;c100820_g1_i6;c100820_g1_i7;c100820_g1_i8;c101871_g1_i1;c101871_g2_i1;c101871_g2_i2;c91748_g1_i1;c91748_g2_i1;c91748…
cellular_component	extracellular matrix part	c100820_g1_i1;c100820_g1_i10;c100820_g1_i2;c100820_g1_i3;c100820_g1_i4;c100820_g1_i5;c100820_g1_i6;c100820_g1_i7;c100820_g1_i8;c101871_g1_i1;c101871_g2_i1;c101871_g2_i2;c91748_g1_i1;c91748_g2_i1;c91748_g2_i2;c91748_g2_i3;c94581_g3_i1
cellular_component	extracellular region	c102450_g2_i2;c102450_g2_i6;c130031_g1_i1;c23109_g1_i1;c41028_g1_i1;c56325_g1_i1;c56325_g1_i2;c65283_g1_i1;c65283_g2_i1;c67596_g1_i1;c67738_g1_i1;c67738_g2_i1;c67738_g3_i1;c76283_g1_i1;c76283_g1_i2;c77267_g1_i1;c80434_g1_i1;c83939_g1_i1;c84771_g1_i1;c84771_g1_i2;c87457_g3_i1;c89996_g3_i8;c90942_g2_i1;c90942_g3_i1;c94135_g2_i1;c94135_g3_i1;c100223_g1_i1;c100223_g2_i1;c100223_g2_i2;c100223_g2_i3;c1…
cellular_component	extracellular region part	c102450_g2_i2;c102450_g2_i6;c130031_g1_i1;c23109_g1_i1;c41028_g1_i1;c56325_g1_i1;c56325_g1_i2;c65283_g1_i1;c65283_g2_i1;c67596_g1_i1;c67738_g1_i1;c67738_g2_i1;c67738_g3_i1;c76283_g1_i1;c76283_g1_i2;c77267_g1_i1;c80434_g1_i1;c83939_g1_i1;c84771_g1_i1;c84771_g1_i2;c87457_g3_i1;c89996_g3_i8;c90942_g2_i1;c90942_g3_i1;c94135_g2_i1;c94135_g3_i1
cellular_component	macromolecular complex	c100126_g4_i2;c100126_g4_i5;c100126_g4_i6;c100126_g4_i8;c100144_g2_i1;c100193_g3_i1;c100220_g1_i1;c100220_g1_i2;c10040_g1_i1;c100520_g1_i1;c10083_g1_i1;c101293_g2_i2;c101293_g2_i5;c101293_g2_i6;c101293_g2_i7;c101293_g2_i8;c101359_g2_i1;c101359_g2_i2;c101359_g2_i3;c101359_g4_i1;c101450_g1_i1;c101450_g1_i2;c101450_g1_i3;c101501_g2_i1;c101501_g2_i2;c101501_g2_i3;c101501_g2_i4;c101776_g2_i1;c101776_g…
cellular_component	membrane	c107213_g1_i1;c107213_g1_i10;c107213_g1_i2;c107213_g1_i3;c107213_g1_i4;c107213_g1_i5;c107213_g1_i6;c107213_g1_i7;c107213_g1_i8;c107213_g1_i9;c103392_g3_i1;c152471_g1_i1;c32252_g1_i1;c32252_g3_i1;c82832_g1_i1;c102819_g1_i1;c138846_g1_i1;c5922_g1_i1;c78279_g1_i1;c78473_g1_i1;c84713_g1_i1;c96620_g1_i10;c96620_g1_i2;c96620_g1_i3;c96620_g1_i4;c96620_g1_i6;c96620_g1_i7;c96620_g1_i8;c96620_g1_i9;c100093…
cellular_component	membrane part	c107213_g1_i1;c107213_g1_i10;c107213_g1_i2;c107213_g1_i3;c107213_g1_i4;c107213_g1_i5;c107213_g1_i6;c107213_g1_i7;c107213_g1_i8;c107213_g1_i9;c102819_g1_i1;c138846_g1_i1;c5922_g1_i1;c78279_g1_i1;c78473_g1_i1;c84713_g1_i1;c96620_g1_i10;c96620_g1_i2;c96620_g1_i3;c96620_g1_i4;c96620_g1_i6;c96620_g1_i7;c96620_g1_i8;c96620_g1_i9;c100093_g1_i1;c101130_g3_i1;c101130_g3_i2;c102480_g1_i3;c102832_g2_i2;c104…
cellular_component	membrane-enclosed lumen	c10638_g1_i1;c81184_g1_i1;c82306_g1_i1;c82306_g2_i1;c82306_g2_i2;c84572_g6_i1;c87341_g1_i2;c88860_g2_i1;c89427_g1_i1;c89427_g1_i10;c89427_g1_i13;c89427_g1_i3;c89427_g1_i5;c89427_g1_i6;c89427_g1_i7;c94763_g1_i1;c95005_g1_i2;c95005_g1_i3;c95822_g2_i1;c95822_g2_i2;c96318_g1_i1;c96318_g1_i2;c96783_g1_i1;c96783_g1_i2;c96783_g1_i4;c96783_g1_i5;c96783_g1_i6;c96783_g1_i7;c96783_g1_i8;c96783_g2_i1;c96783_…
cellular_component	organelle	c101315_g1_i1;c102054_g1_i1;c102070_g2_i1;c102070_g2_i2;c102070_g2_i3;c102070_g3_i1;c102070_g3_i2;c103058_g1_i1;c105028_g1_i1;c105028_g1_i2;c105028_g1_i3;c105028_g1_i4;c105097_g1_i1;c105097_g1_i2;c105097_g1_i3;c105209_g1_i1;c11106_g1_i1;c112757_g1_i1;c117088_g1_i1;c117623_g1_i1;c123913_g1_i1;c136051_g1_i1;c138047_g1_i1;c151031_g1_i1;c151181_g1_i1;c152258_g1_i1;c154129_g1_i1;c20579_g1_i1;c31916_g1…
cellular_component	organelle part	c101315_g1_i1;c102054_g1_i1;c102070_g2_i1;c102070_g2_i2;c102070_g2_i3;c102070_g3_i1;c102070_g3_i2;c103058_g1_i1;c105028_g1_i1;c105028_g1_i2;c105028_g1_i3;c105028_g1_i4;c105097_g1_i1;c105097_g1_i2;c105097_g1_i3;c105209_g1_i1;c11106_g1_i1;c112757_g1_i1;c117088_g1_i1;c117623_g1_i1;c123913_g1_i1;c136051_g1_i1;c138047_g1_i1;c151031_g1_i1;c151181_g1_i1;c152258_g1_i1;c154129_g1_i1;c20579_g1_i1;c31916_g1…
molecular_function	antioxidant activity	c100835_g1_i2;c100835_g1_i4;c102734_g1_i2;c102734_g1_i4;c102734_g1_i5;c102734_g1_i6;c102953_g1_i1;c102953_g1_i2;c102953_g1_i3;c102953_g1_i5;c102953_g1_i6;c102953_g1_i7;c102953_g1_i8;c102953_g2_i1;c102953_g2_i2;c102953_g2_i3;c102953_g2_i4;c103817_g2_i1;c103817_g2_i2;c104762_g2_i1;c104762_g2_i2;c105454_g1_i1;c105454_g2_i1;c109240_g1_i1;c113943_g1_i1;c118859_g1_i1;c126682_g1_i1;c126704_g1_i1;c127073…
molecular_function	binding	c100083_g1_i6;c100241_g2_i11;c100241_g2_i2;c100627_g1_i1;c100627_g1_i2;c100627_g1_i3;c100627_g1_i4;c100627_g1_i5;c101751_g1_i1;c103788_g1_i1;c107246_g2_i10;c107246_g2_i2;c107246_g2_i4;c107246_g2_i5;c107246_g2_i7;c107246_g2_i8;c107246_g2_i9;c114773_g1_i1;c138193_g1_i1;c147370_g1_i1;c150404_g1_i1;c30823_g1_i1;c45972_g2_i1;c68555_g2_i1;c74122_g1_i1;c75385_g1_i1;c78162_g1_i2;c86163_g1_i1;c86163_g2_i1…
molecular_function	catalytic activity	c112027_g1_i1;c135333_g1_i1;c156444_g1_i1;c17252_g1_i1;c17252_g2_i1;c82578_g2_i1;c66633_g1_i1;c66633_g1_i2;c98813_g1_i1;c98813_g1_i2;c100937_g2_i1;c100937_g2_i2;c101410_g2_i2;c101410_g2_i3;c105051_g1_i1;c105051_g1_i2;c105051_g1_i3;c107010_g2_i1;c107864_g2_i1;c108392_g3_i1;c108392_g3_i2;c142988_g1_i1;c146814_g1_i1;c57862_g1_i1;c57862_g2_i1;c71046_g2_i1;c78264_g1_i1;c79864_g1_i1;c84184_g1_i1;c84184…
molecular_function	electron carrier activity	c101330_g2_i1;c102480_g1_i3;c105097_g1_i1;c105097_g1_i2;c105097_g1_i3;c105794_g2_i1;c105794_g2_i2;c105794_g2_i3;c105794_g2_i4;c105831_g1_i5;c1068_g1_i1;c11863_g1_i1;c139420_g1_i1;c142470_g1_i1;c15724_g1_i1;c37190_g1_i1;c480_g1_i1;c68941_g1_i1;c71980_g1_i1;c71980_g1_i2;c74239_g3_i1;c81701_g1_i1;c82828_g1_i1;c82828_g1_i2;c90728_g3_i1;c98065_g3_i3
molecular_function	enzyme regulator activity	c102891_g1_i1;c102891_g1_i2;c102891_g1_i3;c102891_g1_i4;c103231_g1_i1;c82964_g1_i1;c82964_g1_i3;c82964_g1_i4;c84748_g1_i1;c84748_g2_i1;c84748_g2_i2;c92090_g1_i1;c100627_g1_i1;c100627_g1_i2;c100627_g1_i3;c100627_g1_i4;c100627_g1_i5;c104828_g2_i1;c90251_g1_i1;c104545_g2_i1;c85265_g1_i1;c85265_g1_i2;c85265_g1_i3;c118786_g1_i1;c125164_g1_i1;c78790_g1_i1;c78790_g1_i2;c81130_g1_i1;c87133_g1_i1;c85962_g…
molecular_function	molecular transducer activity	c101820_g1_i1;c140945_g1_i1;c152051_g1_i1;c16716_g1_i1;c78595_g2_i1;c83517_g2_i3;c83517_g2_i5;c83517_g2_i6;c83517_g2_i7;c100569_g1_i1;c100569_g1_i2;c100569_g1_i3;c100569_g1_i4;c101180_g1_i1;c101180_g1_i2;c101180_g1_i3;c102262_g1_i1;c102262_g1_i2;c102653_g1_i1;c102653_g1_i3;c102653_g1_i4;c103028_g1_i1;c103028_g1_i3;c103028_g1_i4;c103028_g1_i6;c103038_g1_i1;c103038_g1_i2;c103038_g1_i3;c103038_g1_i4…
molecular_function	nucleic acid binding transcription factor activity	c103737_g3_i2;c80948_g1_i1;c80948_g2_i1;c90179_g1_i2;c98632_g6_i1;c98632_g6_i2;c98917_g1_i1;c98917_g1_i2;c98917_g1_i3;c98917_g1_i5;c98917_g1_i6;c98917_g1_i7;c100030_g1_i2;c100030_g1_i7;c100030_g1_i9;c100072_g1_i1;c100072_g1_i2;c100072_g1_i3;c100072_g1_i4;c100378_g1_i1;c100378_g1_i2;c100378_g1_i3;c100407_g1_i1;c100407_g2_i1;c100407_g2_i2;c100443_g1_i2;c100443_g2_i2;c100443_g2_i3;c100465_g1_i1;c100…
molecular_function	protein binding transcription factor activity	c104513_g1_i1;c104513_g2_i1;c104513_g2_i2;c104513_g2_i3;c104513_g2_i4;c104743_g1_i1;c104743_g1_i2;c104743_g2_i2;c104743_g3_i1;c104743_g5_i1;c104743_g5_i3;c105945_g10_i1;c106745_g2_i1;c106745_g2_i3;c106745_g2_i4;c132643_g1_i1;c77062_g1_i1;c91631_g1_i1;c91631_g1_i2;c91631_g1_i3;c93470_g1_i1;c93470_g2_i1;c94890_g1_i1;c95777_g1_i1;c95777_g4_i1;c97859_g1_i2;c97859_g1_i3;c99815_g2_i1;c99815_g3_i1;c1040…
molecular_function	receptor activity	c100887_g1_i1;c100887_g1_i2;c100887_g1_i6;c100887_g2_i2;c102905_g1_i12;c102905_g1_i5;c108246_g2_i2;c119905_g1_i1;c139332_g1_i1;c146793_g1_i1;c153325_g1_i1;c153860_g1_i1;c24771_g1_i1;c57177_g1_i1;c90472_g4_i6;c90472_g4_i9;c93078_g2_i1;c93078_g2_i17;c93078_g2_i19;c93078_g2_i22;c93078_g2_i5;c93078_g2_i7;c94016_g2_i2;c101820_g1_i1;c140945_g1_i1;c152051_g1_i1;c16716_g1_i1;c78595_g2_i1;c83517_g2_i3;c83…
molecular_function	structural molecule activity	c100193_g3_i1;c100220_g1_i1;c100220_g1_i2;c10040_g1_i1;c100520_g1_i1;c100578_g2_i1;c100578_g2_i2;c100578_g2_i3;c100578_g2_i4;c100578_g2_i5;c10083_g1_i1;c101120_g1_i1;c101359_g2_i1;c101359_g2_i2;c101359_g2_i3;c101359_g4_i1;c101450_g1_i1;c101450_g1_i2;c101450_g1_i3;c101501_g2_i1;c101501_g2_i2;c101501_g2_i3;c101501_g2_i4;c101776_g2_i1;c101776_g2_i2;c101776_g2_i3;c101779_g1_i1;c101779_g1_i2;c101779_g…
molecular_function	translation regulator activity	c82430_g1_i1;c98839_g1_i1
molecular_function	transporter activity	c52441_g1_i2;c52441_g1_i3;c80027_g2_i2;c89347_g1_i1;c89347_g1_i2;c89347_g1_i4;c91379_g4_i1;c101738_g1_i1;c101738_g1_i2;c101738_g1_i3;c101738_g3_i2;c101738_g3_i3;c101738_g3_i4;c101738_g3_i5;c102059_g3_i1;c102905_g1_i1;c102905_g1_i5;c102905_g3_i2;c103207_g1_i1;c104329_g2_i2;c104329_g2_i3;c104329_g2_i5;c104800_g2_i2;c105892_g2_i8;c105892_g3_i1;c105892_g3_i2;c109604_g1_i1;c119905_g1_i1;c146793_g1_i1;…
