# Supplementary material for: De novo analysis of transcriptome reveals genes associated with leaf abscission in sugarcane (Saccharum officinarum L.)
Source: BMC Genomics. 2016 Mar 5;17:195. doi: 10.1186/s12864-016-2552-2 (PMC4779555; doi:10.1186/s12864-016-2552-2)
Supplement: Additional file 3: — Commonly upregulated transcripts in Q1/Q2 and T/B. (XLSX 320 kb) [file 12864_2016_2552_MOESM3_ESM.xlsx]

## Sheet: Sheet1
Commonly up regulated transcripts in Q1/Q2 and T/B.
gene_id	Q1	Q2	logFC(Q1/Q2)	PValue	FDR	B1	B2	T1	T2	logFC(T/B)	PValue	FDR
c96656_g3_i1	18	1	3.96222	0.00304285	0.0263223	0	2	4	22	3.48457	0.0252705	0.840774
c104391_g3_i1	55	3	4.09109	3.70145e-05	0.00065616	6	8	56	11	2.31425	0.0387319	1
c81829_g1_i2	903	0	12.7936	1.89115e-18	1.41332e-15	1	0	4	15	3.8465	0.0191654	0.74008
c103563_g1_i12	142	3	5.45744	1.73038e-08	8.1291e-07	6	4	106	5	3.5196	0.00874839	0.484878
c50688_g1_i1	340	82	1.99946	0.00418358	0.0339058	0	0	68	209	10.0468	4.18636e-10	1.47606e-06
c61846_g1_i2	30	0	7.88784	2.24824e-05	0.00042683	0	0	11	8	6.28157	0.0027743	0.247091
c105045_g4_i1	58	0	8.83599	1.93558e-07	6.76046e-06	0	0	0	40	7.19824	0.00686316	0.421825
c51083_g1_i1	9	0	6.16502	0.0140787	0.0883714	0	0	7	2	5.2591	0.0451162	1
c94990_g3_i4	69	0	9.08603	4.61803e-08	1.91388e-06	0	0	3	5	5.01964	0.042624	1
c82901_g1_i1	16	1	3.79356	0.00547934	0.0429125	56	6	73	223	2.07936	0.0476768	1
c83792_g2_i1	1261	115	3.40271	2.89051e-06	7.22544e-05	43	38	174	112	1.81864	0.019832	0.752683
c108029_g3_i1	101	9	3.41979	4.16543e-05	0.000730825	21	7	2	802	4.62041	0.00525198	0.362638
c141909_g1_i2	7	0	5.80818	0.0347826	0.174302	0	0	6	3	5.23611	0.0359707	0.98971
c82655_g1_i2	8356	1	12.8108	5.19636e-27	7.14546e-23	18	62	114	137	1.67232	0.040152	1
c59618_g1_i1	71	0	9.12717	3.63334e-08	1.55233e-06	0	0	27	0	6.88771	0.0114213	0.557964
c100211_g1_i8	55	3	4.09109	3.70145e-05	0.00065616	13	13	63	76	2.3763	0.00506243	0.354355
c93430_g4_i8	56	0	8.78547	2.57175e-07	8.68037e-06	0	0	19	53	8.11434	9.7068e-06	0.00458685
c9102_g2_i1	20	0	7.30592	0.000290613	0.00376555	0	0	24	20	7.47768	6.65915e-05	0.0193388
c105793_g1_i13	132	20	2.66427	0.000456098	0.00555342	6	9	61	10	2.31102	0.0432886	1
c66665_g1_i1	86	0	9.40324	7.07851e-09	3.67166e-07	0	0	16	26	7.37142	9.18513e-05	0.0245012
c105245_g1_i1	100	0	9.62053	2.07135e-09	1.24843e-07	0	1	12	4	3.76154	0.0248748	0.834737
c81573_g4_i1	10	0	6.31501	0.00922396	0.0636752	21	0	86	48	2.58278	0.0409044	1
c101276_g1_i2	498	4	6.86599	5.54479e-13	8.6251e-11	1	7	2	93	3.44306	0.0236264	0.816097
c100870_g3_i2	50	6	2.98257	0.000879821	0.00958815	9	1	8	66	2.66941	0.0423022	1
c96489_g1_i9	16	0	6.98627	0.00100641	0.0105945	0	0	7	25	6.94287	0.000717222	0.102907
c91161_g2_i6	79	0	9.28095	1.46906e-08	7.01177e-07	3	0	14	38	3.89021	0.00265133	0.239632
c53700_g4_i1	35	0	8.10936	9.4751e-06	0.000201596	0	0	9	14	6.51353	0.00116046	0.139915
c104630_g1_i3	19	0	7.2324	0.000390825	0.00482553	1	3	3	31	2.9202	0.0419574	1
c83558_g1_i2	29	6	2.19934	0.0168101	0.102226	2	3	67	78	4.77427	4.35806e-06	0.00248146
c90452_g1_i2	1092	12	6.44252	1.53391e-13	2.76082e-11	1	2	12	9	2.72114	0.0365914	0.999485
c105336_g1_i2	15	3	2.22547	0.0493358	0.231775	1	0	5	12	3.71047	0.0220168	0.783733
c104393_g1_i3	1023	95	3.37629	3.71721e-06	8.94556e-05	0	3	109	15	5.38545	0.000185133	0.0405051
c91256_g4_i1	44	2	4.32687	5.77951e-05	0.000960462	4	6	21	30	2.29642	0.0243488	0.828884
c107048_g2_i4	43	5	3.02283	0.00116281	0.0120423	3	0	96	1	4.94907	0.0062089	0.398033
c98741_g1_i2	239	3	6.20803	1.64571e-10	1.34863e-08	1	0	1	37	4.77089	0.0106918	0.539532
c98741_g1_i4	272	4	5.99375	1.65653e-10	1.35547e-08	0	4	1	63	3.83956	0.0264002	0.86435
c84951_g1_i2	160	10	3.93278	1.96479e-06	5.15701e-05	16	29	94	93	2.05794	0.00993617	0.517867
c89130_g1_i1	142	27	2.33885	0.00187244	0.0180023	18	20	107	29	1.8905	0.0440365	1
c76761_g1_i1	66	18	1.81668	0.018335	0.110095	0	0	21	2	6.63372	0.00593095	0.387425
c102151_g3_i1	73	25	1.49065	0.0446654	0.213205	29	37	105	103	1.64581	0.0315905	0.928312
c97456_g2_i2	10	0	6.31501	0.00922396	0.0636752	0	1	39	29	5.79421	3.32206e-05	0.0115503
c93578_g1_i2	35	6	2.46957	0.00745943	0.0545142	2	4	27	6	2.48984	0.0496388	1
c85755_g2_i1	154	29	2.35314	0.0016955	0.0165693	6	8	2	202	3.6996	0.0102871	0.526842
c107560_g1_i2	115	19	2.5391	0.000887327	0.0096558	0	0	4	14	6.1272	0.00572721	0.382395
c93888_g3_i1	2468	236	3.33505	3.58249e-06	8.64253e-05	576	765	902	4656	1.95269	0.0145785	0.635234
c88513_g2_i1	73	10	2.80204	0.000663375	0.00760579	6	5	118	80	4.14085	1.07499e-05	0.0049047
c105112_g1_i5	144	0	10.146	7.61991e-11	6.81278e-09	1	0	1	28	4.38942	0.0181843	0.715972
c87575_g3_i2	34	0	8.06769	1.16786e-05	0.000242037	0	0	78	0	8.41578	0.00143014	0.16022
c90111_g1_i1	220	0	10.757	1.58485e-12	2.18041e-10	13	50	234	236	2.93443	0.00057535	0.0889995
c53083_g1_i3	14	0	6.79525	0.00199604	0.0186603	4	0	14	17	2.79809	0.0267877	0.866647
c84095_g1_i3	31	0	7.93495	1.79859e-05	0.00035186	0	0	45	44	8.48096	8.47031e-07	0.000717531
c69858_g1_i2	25	0	7.62602	7.44607e-05	0.0011919	0	1	16	2	3.9677	0.0310041	0.922398
c85515_g3_i1	256	0	10.9756	3.71229e-13	6.06623e-11	0	0	1	18	6.15874	0.0136187	0.610505
c108516_g2_i1	132	3	5.35218	3.29485e-08	1.42677e-06	5	1	27	33	3.20081	0.00416861	0.314698
c104068_g4_i1	47	0	8.53333	1.03208e-06	2.92468e-05	0	0	10	7	6.12461	0.00413941	0.313277
c92855_g1_i2	112	1	6.59113	7.10863e-09	3.68451e-07	1	1	20	3	3.43811	0.0287708	0.903841
c95380_g2_i1	39	0	8.26494	4.27844e-06	0.000100887	0	0	101	107	9.69854	4.88454e-10	1.67917e-06
c88297_g1_i3	268	74	1.80417	0.00986359	0.0672934	37	103	213	276	1.81638	0.0187755	0.730769
c83551_g1_i1	36	0	8.14986	7.72046e-06	0.000168754	10	0	51	23	2.8058	0.029344	0.908154
c95533_g2_i3	17	1	3.88036	0.00406644	0.0337646	2	0	5	17	3.19263	0.0299099	0.91514
c87730_g3_i1	8	0	5.9976	0.0219002	0.123601	0	0	15	3	6.26202	0.00735336	0.440082
c98677_g6_i12	130	0	9.99862	1.94579e-10	1.55832e-08	0	0	32	1	7.16792	0.00372951	0.296183
c104068_g1_i1	426	0	11.71	2.86132e-15	8.60956e-13	0	0	61	65	8.97601	5.41185e-08	7.91678e-05
c82461_g2_i1	17	0	7.07306	0.000726851	0.0081101	0	0	0	77	8.13499	0.00186902	0.190376
c59194_g1_i1	12	0	6.57502	0.00416566	0.0337646	2	0	11	47	4.5665	0.00104897	0.132272
c98677_g3_i2	42	0	8.37152	2.45054e-06	6.22062e-05	0	0	17	0	6.2231	0.0285331	0.899003
c90561_g2_i1	7	0	5.80818	0.0347826	0.174302	4	3	108	3	4.03006	0.00588801	0.38647
c102779_g1_i9	24	0	7.56743	9.63608e-05	0.00148606	0	0	1	41	7.27591	0.00276465	0.246619
c100761_g1_i6	210	17	3.56651	5.2842e-06	0.000121256	7	2	114	15	3.8413	0.00265146	0.239632
c81573_g5_i1	15	0	6.89392	0.00140897	0.013996	29	1	102	69	2.41623	0.0385116	1
c91690_g5_i5	12	0	6.57502	0.00416566	0.0337646	0	0	7	33	7.24957	0.000384414	0.0676965
c85514_g1_i9	125	15	2.99784	0.000131701	0.00193898	10	8	51	27	2.10988	0.0276568	0.883199
c81297_g1_i1	725	247	1.50225	0.0262752	0.144033	488	245	1624	2253	2.32371	0.00158192	0.171485
c91526_g1_i8	17	1	3.88036	0.00406644	0.0337646	3	6	16	34	2.40256	0.0248225	0.833634
c91451_g2_i5	106	0	9.70449	1.23156e-09	7.93395e-08	1	1	49	242	6.91331	4.89641e-08	7.35848e-05
c70460_g3_i1	10	1	3.1223	0.0399705	0.193474	0	0	12	2	5.90746	0.015863	0.668806
c64032_g2_i1	88	0	9.43636	5.80018e-09	3.07707e-07	0	0	546	583	12.1372	3.9328e-17	9.01326e-13
c62228_g2_i1	24	0	7.56743	9.63608e-05	0.00148606	1	0	1	25	4.23589	0.0231852	0.807001
c105206_g1_i4	39964	0	18.2613	7.66445e-35	1.05393e-29	1	0	0	32	4.51248	0.0289152	0.904657
c108442_g1_i1	25	4	2.55679	0.0103313	0.0695851	7	6	26	38	2.23038	0.0207286	0.770473
c105453_g2_i3	12814	100	6.94906	3.23513e-16	1.30266e-13	42	189	1449	1205	3.58411	2.84438e-05	0.010361
c91884_g5_i3	102	36	1.44863	0.0499183	0.233958	8	12	99	32	2.75951	0.00504301	0.353785
c96684_g1_i3	300	31	3.21877	2.01173e-05	0.000389347	22	3	13	197	2.84409	0.0245469	0.830644
c107654_g1_i3	107	19	2.4352	0.00143742	0.0142129	1	7	36	18	2.79275	0.0178169	0.707875
c48856_g2_i1	135	0	10.053	1.37805e-10	1.1481e-08	0	0	76	70	9.19758	1.61032e-08	2.82033e-05
c82140_g1_i3	44	0	8.43844	1.71836e-06	4.55938e-05	2	17	39	52	2.27832	0.0268487	0.867467
c106736_g4_i4	79	2	5.16937	6.44788e-07	1.93189e-05	0	2	113	6	5.8695	0.000376862	0.0668239
c103370_g2_i6	26	1	4.48962	0.000385253	0.00482553	1	2	11	36	3.79469	0.00284075	0.250762
c85123_g1_i3	27	6	2.09672	0.0236355	0.13087	0	0	64	85	9.20334	1.33056e-08	2.45589e-05
c99654_g2_i1	1173	1	9.97828	1.54317e-18	1.1888e-15	48	3	94	261	2.61999	0.0183586	0.720662
c97338_g1_i3	25	3	2.95758	0.00472911	0.0377519	2	0	3	28	3.63964	0.0205529	0.766222
c96703_g1_i2	50	7	2.76432	0.00162304	0.0159183	5	10	51	30	2.45391	0.0127287	0.590621
c103625_g3_i1	25	0	7.62602	7.44607e-05	0.0011919	0	0	87	188	10.0559	1.01126e-10	4.34554e-07
c76194_g1_i1	210	0	10.69	2.4697e-12	3.24516e-10	15	10	77	25	2.04379	0.0399563	1
c45497_g1_i1	15	2	2.78234	0.0222081	0.124689	44	6	134	102	2.15512	0.0299733	0.91514
c61573_g2_i1	27	0	7.73651	4.53239e-05	0.000779884	0	0	0	28	6.69065	0.0139744	0.61511
c55006_g1_i1	18	0	7.15493	0.000530405	0.00622697	0	0	0	26	6.58547	0.0152131	0.651435
c24445_g1_i1	48	0	8.56362	8.75702e-07	2.53189e-05	0	0	18	0	6.30507	0.0255877	0.846275
c87356_g3_i1	13	0	6.68933	0.00286389	0.0250484	1	0	2	31	4.58336	0.0102173	0.524437
c97338_g1_i8	10	0	6.31501	0.00922396	0.0636752	1	0	3	29	4.55127	0.0074404	0.442395
c99739_g2_i3	54	0	8.73313	3.44558e-07	1.12448e-05	14	0	84	40	3.06451	0.0133245	0.606228
c58107_g1_i2	30	0	7.88784	2.24824e-05	0.00042683	2	1	18	43	4.15698	0.000630262	0.0943055
c95380_g2_i2	44	0	8.43844	1.71836e-06	4.55938e-05	0	0	87	97	9.51854	1.7672e-09	4.76482e-06
c84292_g1_i3	103	0	9.66312	1.59179e-09	9.92227e-08	3	2	9	22	2.49691	0.0334738	0.957352
c86100_g5_i7	56	10	2.42033	0.00358183	0.0304099	33	25	83	108	1.66468	0.0328292	0.944677
c101433_g3_i3	21	2	3.2643	0.00455058	0.0365313	0	0	3	8	5.44525	0.0204332	0.763699
c153187_g1_i1	11	0	6.45086	0.00614931	0.0461106	0	0	2	12	5.7535	0.01895	0.734661
c106640_g2_i1	917	2	8.70425	1.0281e-16	4.66251e-14	36	1	249	224	3.56145	0.00227831	0.216584
c50688_g2_i1	48	9	2.34854	0.00571617	0.0445731	0	0	7	32	7.21461	0.000420138	0.0726245
c103370_g2_i4	78	2	5.15102	7.1557e-07	2.12682e-05	5	8	10	71	2.51821	0.0257131	0.848622
c93622_g1_i2	23	3	2.83792	0.00728936	0.0536965	2	3	13	13	2.31495	0.0459446	1
c89652_g1_i1	29	3	3.1707	0.00208845	0.0194448	1	0	18	7	4.35273	0.0057546	0.382397
c79190_g1_i1	33	1	4.83208	0.000103439	0.00158227	1	0	1	48	5.13144	0.00628362	0.401326
c102886_g1_i4	58	1	5.64328	1.62639e-06	4.37572e-05	3	0	13	12	2.90255	0.0281802	0.893998
c94019_g2_i2	80	23	1.74222	0.0196284	0.116967	29	24	80	98	1.70097	0.0306298	0.921334
c83234_g1_i2	204	46	2.09516	0.00369945	0.0313649	17	25	161	175	2.98573	0.000178345	0.039523
c61856_g1_i3	8	0	5.9976	0.0219002	0.123601	0	2	18	3	3.34659	0.042394	1
c99859_g1_i3	3149	7	8.73753	1.48575e-19	1.49673e-16	2	3	17	637	6.82533	6.61494e-06	0.00348511
c85660_g1_i5	494	40	3.57163	2.09611e-06	5.43068e-05	39	98	123	308	1.62037	0.042778	1
c78711_g1_i1	25	0	7.62602	7.44607e-05	0.0011919	0	2	83	0	5.37399	0.00808013	0.462473
c99859_g1_i5	3380	475	2.77995	7.24213e-05	0.00117686	27	62	48	430	2.33374	0.0176739	0.705763
c50360_g1_i1	14	1	3.60254	0.0102151	0.0690472	0	0	15	1	6.11891	0.0178885	0.708373
c107580_g1_i1	65	17	1.87658	0.0155103	0.0955792	5	3	27	11	2.22705	0.049589	1
c88489_g1_i2	7	0	5.80818	0.0347826	0.174302	8	13	47	33	1.94009	0.0372651	1
c95750_g1_i3	10	1	3.1223	0.0399705	0.193474	0	7	74	95	4.57394	4.19343e-05	0.0139621
c88184_g2_i7	80	14	2.45351	0.00185236	0.0178173	15	25	82	80	2.01694	0.0137609	0.612127
c85736_g2_i2	48	4	3.4944	0.00025588	0.00340502	6	4	23	30	2.32915	0.0216105	0.780473
c105955_g3_i1	449	1	8.59312	1.84281e-14	4.43789e-12	0	3	215	164	6.90312	8.20371e-10	2.56383e-06
c101905_g2_i2	16	0	6.98627	0.00100641	0.0105945	0	0	1	23	6.48582	0.00877781	0.485055
c102822_g1_i3	20	3	2.63747	0.0144137	0.089619	10	1	81	114	4.01808	0.00014136	0.0338102
c100437_g2_i3	29	5	2.4566	0.00944814	0.0649764	0	1	30	4	4.87937	0.0046973	0.33978
c84845_g1_i3	20	0	7.30592	0.000290613	0.00376555	4	1	46	3	3.27887	0.0243949	0.828884
c96365_g1_i2	67	12	2.41842	0.00270679	0.0244255	2	1	59	4	4.35741	0.00394069	0.306251
c96703_g1_i1	83	16	2.31546	0.00283387	0.0250484	18	10	99	82	2.64937	0.00223426	0.213468
c87712_g1_i8	14	1	3.60254	0.0102151	0.0690472	3	3	17	15	2.35698	0.0347998	0.977687
c93216_g2_i1	177	0	10.4435	1.18509e-11	1.31156e-09	1	1	48	2	4.57934	0.00605265	0.39183
c101028_g2_i5	59	0	8.86059	1.6842e-07	5.97737e-06	0	0	0	34	6.96668	0.00919918	0.498664
c100427_g4_i1	26	0	7.68232	5.79138e-05	0.000960462	0	0	19	0	6.38265	0.0211341	0.775527
c94835_g1_i3	3585	393	3.13821	1.03736e-05	0.000219068	481	781	305	9301	2.80261	0.011894	0.571559
c99378_g1_i5	20	1	4.11321	0.00174368	0.016896	2	1	9	18	3.00076	0.0183727	0.721064
c96300_g1_i1	10	0	6.31501	0.00922396	0.0636752	0	0	4	5	5.19617	0.0300459	0.91514
c85096_g6_i6	7	0	5.80818	0.0347826	0.174302	0	0	6	15	6.36028	0.00261767	0.237145
c107560_g4_i1	67	6	3.40387	0.000119357	0.00180351	0	0	1	13	5.73443	0.0272437	0.874901
c68709_g1_i1	10	1	3.1223	0.0399705	0.193474	18	5	181	17	3.12465	0.00930752	0.50239
c105453_g2_i2	5040	15	8.32983	2.27201e-19	2.17044e-16	14	43	613	220	3.95775	2.32307e-05	0.00891056
c85771_g4_i2	12	0	6.57502	0.00416566	0.0337646	0	0	10	23	7.00767	0.000372057	0.0663138
c92666_g2_i3	37	0	8.18925	6.31674e-06	0.000141629	0	0	5	96	8.53998	7.07076e-05	0.020172
c96656_g3_i2	45	1	5.27806	1.13841e-05	0.00023874	0	2	19	59	5.07169	0.000150056	0.0352417
c91469_g1_i6	181	0	10.4757	9.60589e-12	1.08537e-09	0	1	3	23	4.31054	0.0122494	0.575473
c83551_g2_i2	40	0	8.30135	3.54078e-06	8.54791e-05	10	0	37	25	2.52853	0.0461032	1
c104382_g1_i1	153	8	4.18585	8.36314e-07	2.445e-05	19	6	19	107	2.16069	0.0405347	1
c73253_g2_i2	19	0	7.2324	0.000390825	0.00482553	2	0	39	0	4.17876	0.0328295	0.944677
c100124_g1_i2	79	1	6.08824	1.31616e-07	4.82816e-06	4	4	53	26	3.28904	0.00197386	0.196755
c94237_g7_i2	10	1	3.1223	0.0399705	0.193474	0	1	7	15	4.11913	0.00819049	0.46444
c48133_g1_i1	9	0	6.16502	0.0140787	0.0883714	0	0	8	3	5.53368	0.024394	0.828884
c107611_g1_i1	357	117	1.55766	0.0233168	0.129824	66	36	197	285	2.16278	0.00551034	0.373592
c77530_g3_i2	20	0	7.30592	0.000290613	0.00376555	0	8	8	42	2.57972	0.0483136	1
c100187_g2_i2	7	0	5.80818	0.0347826	0.174302	0	0	8	18	6.669	0.000998682	0.127628
c92939_g1_i5	47	0	8.53333	1.03208e-06	2.92468e-05	0	4	40	52	4.45459	0.000170879	0.0384434
c94913_g2_i2	15	2	2.78234	0.0222081	0.124689	1	7	64	76	4.10674	8.88166e-05	0.0238072
c91490_g2_i1	54	0	8.73313	3.44558e-07	1.12448e-05	4	1	15	37	3.21281	0.00615802	0.395324
c86376_g1_i3	448	78	2.46933	0.000488814	0.00589049	6	34	150	98	2.70217	0.00358793	0.290904
c104409_g1_i6	10	0	6.31501	0.00922396	0.0636752	0	0	1	24	6.54306	0.0081539	0.464248
c105245_g1_i2	548	0	12.0732	2.48453e-16	1.03529e-13	3	5	22	59	3.24059	0.00236466	0.221905
c94835_g1_i7	1453	106	3.7246	4.50625e-07	1.4222e-05	161	241	103	3692	3.10687	0.00758696	0.447661
c94788_g3_i1	137	1	6.88151	1.16938e-09	7.59747e-08	3	0	24	23	3.80759	0.0024432	0.227011
c92666_g4_i2	7	0	5.80818	0.0347826	0.174302	0	0	87	114	9.6354	7.64915e-10	2.41799e-06
c100881_g3_i1	33	2	3.91322	0.000408153	0.00501181	0	0	4	7	5.46328	0.0176752	0.705763
c102822_g1_i17	39	1	5.07224	3.23096e-05	0.000587369	4	0	27	42	3.93399	0.00112434	0.137819
c105005_g2_i1	74	8	3.13919	0.000212047	0.00292681	14	12	39	55	1.79656	0.0394776	1
c101076_g1_i7	479	4	6.80988	7.93684e-13	1.18372e-10	1	2	1	61	4.13325	0.0120987	0.574005
c108644_g1_i1	6477	1234	2.34111	0.000653546	0.00750374	1894	375	7384	4260	2.30097	0.00891591	0.489135
c88297_g1_i1	223	63	1.77087	0.0119279	0.0791732	33	91	184	224	1.73345	0.0260382	0.856679
c91884_g5_i4	33	7	2.16674	0.0171989	0.104344	19	19	111	69	2.24689	0.00675742	0.418338
c74961_g1_i1	22	3	2.77415	0.00910829	0.0636752	0	3	14	19	3.36325	0.010655	0.538272
c77485_g2_i2	113	0	9.79665	6.93525e-10	4.76592e-08	0	0	114	1	8.97306	0.000274414	0.0537145
c65099_g1_i1	60	6	3.245	0.000259582	0.00344579	47	51	414	82	2.40727	0.00961482	0.509085
c106992_g1_i2	72	25	1.47079	0.0476925	0.225571	9	4	59	442	5.08758	7.93706e-06	0.00394013
c98102_g1_i1	107	3	5.04958	2.02954e-07	7.0546e-06	91	111	449	264	1.8429	0.014045	0.616837
c77144_g1_i6	16	2	2.8747	0.0167826	0.102183	0	0	8	15	6.50379	0.00148077	0.163951
c88740_g1_i5	23	2	3.39479	0.00281198	0.0250484	22	25	62	100	1.73588	0.0294072	0.908154
c49206_g1_i1	7	0	5.80818	0.0347826	0.174302	0	4	25	31	3.7462	0.00243191	0.226258
c94940_g5_i8	28	1	4.59603	0.000243817	0.00325789	4	2	13	20	2.35015	0.0375168	1
c102822_g1_i16	50	12	1.99711	0.0145875	0.0906033	44	17	119	170	2.15224	0.0103679	0.529088
c96938_g1_i5	16	1	3.79356	0.00547934	0.0429125	1	2	1	34	3.32077	0.0388197	1
c106292_g2_i3	166	43	1.89501	0.00879201	0.0628858	109	61	261	283	1.62085	0.0320117	0.936673
c65972_g1_i1	14	0	6.79525	0.00199604	0.0186603	0	1	1	119	6.47094	0.000946851	0.123238
c101464_g2_i5	106	20	2.34813	0.00200584	0.018748	17	6	64	41	2.14452	0.0257477	0.849298
c100761_g1_i4	23	0	7.50636	0.000125561	0.00186435	0	0	25	0	6.77701	0.0130866	0.600747
c84270_g6_i1	149	47	1.61129	0.0250837	0.138077	27	37	72	148	1.72768	0.0281109	0.892252
c102822_g1_i10	27	0	7.73651	4.53239e-05	0.000779884	5	0	28	40	3.60523	0.00245566	0.227467
c108711_g2_i2	3922	332	3.51109	1.2308e-06	3.41671e-05	503	474	3358	1428	2.32154	0.0021501	0.207625
c28895_g2_i1	51	0	8.65086	5.43348e-07	1.66219e-05	0	0	21	0	6.52634	0.0174981	0.703581
c106377_g3_i1	26	2	3.57075	0.00141951	0.0140458	5	0	20	19	2.82924	0.0225502	0.792574
c83558_g1_i1	82	8	3.28705	0.000101616	0.00155773	33	39	194	52	1.83164	0.0389903	1
c89451_g3_i1	721	106	2.71376	0.000133886	0.00196557	0	1	149	0	7.04933	0.00128036	0.149648
c59605_g1_i2	53	4	3.637	0.000128791	0.00189826	0	0	2	8	5.29672	0.030996	0.922398
c91469_g1_i4	205	0	10.6552	2.96596e-12	3.83314e-10	0	0	3	24	6.67281	0.00306344	0.26202
c48073_g1_i1	23	6	1.86657	0.0480368	0.226915	0	1	16	2	3.9677	0.0310017	0.922398
c85478_g1_i5	22	4	2.37337	0.0191124	0.114215	0	0	7	8	5.92152	0.00575253	0.382397
c90467_g2_i1	406	13	4.90103	2.97542e-09	1.72397e-07	25	42	60	183	1.79327	0.0290954	0.904657
c68522_g1_i1	48	0	8.56362	8.75702e-07	2.53189e-05	0	6	34	56	3.86478	0.00111742	0.137819
c102875_g4_i1	11	0	6.45086	0.00614931	0.0461106	1	6	71	100	4.56455	1.06422e-05	0.00488648
c94980_g2_i1	176	8	4.38774	2.51776e-07	8.57623e-06	6	7	63	26	2.79129	0.00595958	0.388571
c108278_g1_i3	201	1	7.4341	3.60363e-11	3.51815e-09	8	13	42	71	2.38245	0.00800039	0.460593
c85755_g2_i2	128	25	2.29975	0.00196355	0.0186603	8	18	6	159	2.54575	0.0392965	1
c60143_g1_i2	44	6	2.79865	0.00196944	0.0186603	12	5	91	36	2.88469	0.00476444	0.341671
c98881_g1_i1	105	1	6.49813	1.25662e-08	6.11238e-07	0	1	26	65	6.14002	1.08008e-05	0.00491789
c74579_g1_i3	51	11	2.14981	0.0091868	0.0636752	0	0	6	3	5.23611	0.0359629	0.98971
c64427_g1_i1	15	2	2.78234	0.0222081	0.124689	16	2	166	1	3.22638	0.0455532	1
c83551_g2_i1	55	0	8.75954	2.97358e-07	9.87429e-06	11	0	62	27	2.93717	0.0209091	0.772174
c86836_g2_i3	84	6	3.72955	2.23754e-05	0.00042683	0	0	14	0	5.94478	0.0396659	1
c94788_g3_i2	156	6	4.62163	1.60579e-07	5.77131e-06	4	0	26	31	3.67519	0.00256734	0.233782
c104630_g1_i1	16	2	2.8747	0.0167826	0.102183	0	0	3	24	6.67281	0.00306338	0.26202
c97268_g1_i3	24	5	2.1849	0.0237107	0.131146	1	4	16	24	2.93001	0.0123189	0.577354
c117689_g1_i1	39	3	3.5965	0.000405979	0.00499091	0	0	14	20	7.0763	0.00024297	0.0496119
c87638_g1_i1	405	16	4.60044	1.24272e-08	6.06081e-07	7	16	183	21	3.25412	0.00408637	0.311636
c103247_g1_i2	41	10	1.97173	0.0202064	0.118768	8	9	23	44	1.90986	0.0439438	1
c87352_g2_i3	32	0	7.98057	1.79859e-05	0.00035186	10	2	29	43	2.46571	0.02221	0.784968
c105115_g1_i10	16	3	2.31782	0.0381992	0.188162	9	7	37	38	2.18094	0.0192237	0.742017
c81350_g2_i5	21	0	7.37587	0.00021796	0.00295154	0	0	4	16	6.27071	0.00442174	0.326978
c104391_g1_i1	827	57	3.80521	3.76727e-07	1.22005e-05	73	87	567	380	2.57879	0.000617579	0.093066
c100542_g1_i4	87	13	2.68029	0.000738955	0.00823277	29	34	124	91	1.77473	0.0228019	0.798032
c100870_g1_i3	21	0	7.37587	0.00021796	0.00295154	1	1	12	18	3.71163	0.00507966	0.35539
c88845_g4_i6	8	0	5.9976	0.0219002	0.123601	1	1	15	16	3.77774	0.00370255	0.295523
c97972_g2_i7	712	77	3.15615	1.32255e-05	0.000272086	56	192	236	616	1.75977	0.0308646	0.922398
c83188_g1_i1	49	11	2.09224	0.011446	0.0762137	17	34	52	113	1.65396	0.0449742	1
c100805_g3_i12	52	11	2.17776	0.00824268	0.0593861	11	17	43	62	1.87448	0.0309877	0.922398
c100232_g2_i2	58	18	1.63065	0.0353346	0.176486	34	30	134	64	1.64449	0.045815	1
c74417_g1_i1	6578	4	10.5891	5.10322e-24	2.29888e-20	33	11	145	230	2.98638	0.000638676	0.095357
c99739_g2_i1	51	8	2.60328	0.00247032	0.0225095	29	22	104	62	1.69668	0.040567	1
c100609_g1_i4	46	13	1.76278	0.0305765	0.161878	11	23	114	80	2.5399	0.00255935	0.233146
c21020_g1_i1	16	0	6.98627	0.00100641	0.0105945	0	0	18	0	6.30507	0.0255822	0.846275
c105383_g2_i1	130	9	3.78354	5.7235e-06	0.000130845	4	7	9	63	2.58872	0.0249196	0.834737
c76478_g1_i1	95	13	2.80702	0.000436013	0.00533034	0	0	4	36	7.22896	0.000897171	0.119025
c95102_g1_i1	165	20	2.98592	9.40881e-05	0.00147786	0	0	52	0	7.83139	0.00316854	0.267679
c102263_g1_i7	96	20	2.20535	0.00375682	0.031817	12	1	44	86	3.16853	0.0040837	0.311636
c100870_g3_i1	41	6	2.69707	0.00301688	0.0262562	3	4	14	99	3.85772	0.00113503	0.138537
c74032_g1_i1	8	0	5.9976	0.0219002	0.123601	0	5	14	19	2.68681	0.039415	1
c75940_g1_i2	12	0	6.57502	0.00416566	0.0337646	0	8	37	66	3.66205	0.00134829	0.154711
c108670_g3_i2	38	0	8.22759	5.18875e-06	0.000119125	0	1	7	16	4.17933	0.00733055	0.43996
c81425_g1_i1	36	2	4.03829	0.000230561	0.00310325	0	0	35	6	7.45087	0.000498958	0.0810049
c151684_g1_i1	14	0	6.79525	0.00199604	0.0186603	0	0	26	38	7.98184	8.24293e-06	0.00404092
c78073_g1_i3	43	3	3.73693	0.000211308	0.00291808	8	1	20	37	2.51772	0.032891	0.945804
c92572_g5_i7	16	0	6.98627	0.00100641	0.0105945	0	1	11	14	4.32774	0.00370615	0.295523
c99249_g2_i2	385	0	11.564	7.72825e-15	2.07559e-12	0	0	1	18	6.15874	0.0136189	0.610505
c80370_g1_i3	42	9	2.15644	0.0119999	0.0795823	28	8	254	84	3.21431	0.00128653	0.149923
c93216_g6_i1	261	0	11.0035	3.08252e-13	5.14723e-11	1	4	84	11	4.29833	0.00138731	0.157529
c75292_g1_i2	19	0	7.2324	0.000390825	0.00482553	0	0	17	0	6.2231	0.0285324	0.899003
c86531_g1_i1	613	39	3.91935	2.75566e-07	9.26023e-06	32	27	62	124	1.58036	0.0467425	1
c87836_g6_i2	15	2	2.78234	0.0222081	0.124689	2	2	18	10	2.74814	0.0233508	0.809996
c101159_g1_i6	38	5	2.84506	0.00248498	0.0226244	0	0	8	7	5.93492	0.00605516	0.39183
c106540_g1_i1	24	3	2.89899	0.00585897	0.0453306	1	1	8	8	2.83673	0.0415883	1
c108644_g1_i2	141	20	2.75933	0.000285509	0.00376183	25	13	124	62	2.27686	0.00981383	0.514587
c95269_g1_i1	1930	108	4.10719	4.34037e-08	1.81853e-06	16	6	16	450	4.19669	0.00124482	0.146537
c86376_g1_i5	77	15	2.29976	0.00328973	0.0282385	2	8	49	36	3.10024	0.00315955	0.267278
c100609_g1_i1	42	8	2.32394	0.00768073	0.0557389	14	12	116	73	2.85351	0.000920947	0.120896
c80004_g1_i3	62	3	4.26355	1.5141e-05	0.000305888	0	8	36	34	3.14806	0.00672512	0.416798
c92155_g2_i1	13	2	2.57776	0.0396963	0.193474	0	2	5	19	3.38279	0.0226253	0.794379
c103897_g2_i1	8	0	5.9976	0.0219002	0.123601	4	6	19	25	2.08954	0.0433879	1
c137030_g1_i1	19	0	7.2324	0.000390825	0.00482553	0	0	1	12	5.6324	0.0310761	0.922398
c58138_g1_i3	312	0	11.2608	5.68493e-14	1.18534e-11	0	0	0	112	8.67274	0.00093706	0.122311
c100761_g1_i5	23	0	7.50636	0.000125561	0.00186435	0	1	39	2	5.1697	0.00520488	0.360563
c84375_g1_i1	293	0	11.1702	1.04545e-13	1.99112e-11	2	0	5	22	3.47184	0.0197729	0.751643
c102002_g3_i1	752	1	9.33697	1.22018e-16	5.43875e-14	0	2	2	109	5.52725	0.00166007	0.177439
c96865_g1_i10	189	3	5.86961	1.38769e-09	8.82406e-08	15	8	22	90	2.14495	0.0313169	0.926578
c125912_g1_i1	13	0	6.68933	0.00286389	0.0250484	0	0	0	18	6.06557	0.0326607	0.941805
c74407_g1_i1	93	0	9.51597	3.93956e-09	2.1999e-07	2	0	8	15	3.28775	0.0193036	0.74373
c106292_g2_i6	951	350	1.39102	0.0385175	0.189622	762	421	1591	1725	1.42892	0.0426339	1
c78164_g1_i1	10	0	6.31501	0.00922396	0.0636752	0	1	3	19	4.07892	0.0164001	0.680744
c96325_g2_i4	12	1	3.38231	0.0197869	0.117009	0	0	8	2	5.41411	0.0379334	1
c97780_g3_i1	232	2	6.72204	5.40887e-11	5.03056e-09	0	0	9	1	5.43788	0.0432379	1
c107855_g2_i8	46	11	2.00134	0.0160393	0.0984907	3	0	26	9	3.43349	0.0133778	0.606228
c85514_g1_i7	88	15	2.4921	0.00141492	0.0140458	10	6	101	63	3.32931	0.000428199	0.0736015
c84095_g1_i2	7	0	5.80818	0.0347826	0.174302	0	0	29	30	7.88613	1.19442e-05	0.00530672
c99561_g2_i3	132	3	5.35218	3.29485e-08	1.42677e-06	0	8	39	11	2.73596	0.0358257	0.98971
c103958_g2_i9	8	0	5.9976	0.0219002	0.123601	0	1	7	7	3.51505	0.0290208	0.904657
c95425_g4_i2	240	12	4.25725	1.88025e-07	6.62019e-06	1	0	40	28	5.76424	3.59842e-05	0.0123859
c102055_g3_i4	64	22	1.48464	0.0494397	0.23219	16	10	81	70	2.49661	0.00449099	0.330065
c87480_g1_i1	24	2	3.45586	0.00222798	0.0205837	1	1	8	9	2.91706	0.0345221	0.973765
c91026_g3_i1	44	12	1.81319	0.0280835	0.151391	0	0	9	5	5.85912	0.00924294	0.499897
c83188_g1_i13	127	33	1.88962	0.0105256	0.0708207	45	68	100	254	1.5883	0.0402313	1
c94836_g1_i2	100	14	2.77498	0.000449148	0.00547389	22	43	76	133	1.65824	0.0353015	0.982904
c106773_g2_i4	506	97	2.33086	0.000933206	0.0101071	56	116	243	310	1.685	0.0227184	0.796503
c101754_g1_i4	189	39	2.22252	0.00231098	0.0211881	7	13	17	67	1.98727	0.0496912	1
c93622_g3_i1	711	231	1.57069	0.020468	0.120215	264	323	904	1104	1.75127	0.0102615	0.525924
c106730_g1_i1	109	19	2.46189	0.00127154	0.0130601	44	58	228	183	2.01661	0.0074257	0.441844
c98808_g1_i7	26	5	2.29979	0.0162728	0.0996976	4	11	29	80	2.79927	0.00524184	0.362393
c87415_g5_i3	12	0	6.57502	0.00416566	0.0337646	2	0	8	11	3.03198	0.0307956	0.922398
c101965_g1_i2	103	24	2.0452	0.00615392	0.0461365	23	8	50	70	1.8583	0.0447945	1
c102065_g2_i3	4114	40	6.62926	5.91343e-15	1.63776e-12	30	181	247	489	1.81693	0.037487	1
c92886_g1_i2	2543	657	1.90161	0.00506989	0.0402248	859	1427	4625	3290	1.8219	0.0083064	0.468117
c98408_g1_i1	7	0	5.80818	0.0347826	0.174302	0	2	14	22	4.00033	0.00314208	0.266366
c66098_g1_i2	9	0	6.16502	0.0140787	0.0883714	0	2	8	16	3.40971	0.0164537	0.681342
c93237_g5_i1	55	7	2.90149	0.000883102	0.00961096	2	0	25	16	4.17633	0.00182329	0.187314
c96325_g1_i6	21	0	7.37587	0.00021796	0.00295154	5	0	36	12	3.18149	0.0156907	0.664906
c77641_g2_i2	126	4	4.88435	1.51889e-07	5.47475e-06	18	11	28	148	2.45753	0.0121545	0.574005
c98212_g2_i7	38	0	8.22759	5.18875e-06	0.000119125	0	0	5	3	5.06219	0.0473505	1
c92291_g2_i3	27	0	7.73651	4.53239e-05	0.000779884	1	0	21	10	4.65308	0.00217168	0.208902
c100403_g1_i2	39	1	5.07224	3.23096e-05	0.000587369	0	0	2	34	7.06592	0.00234465	0.220758
c103441_g1_i3	492	130	1.8684	0.00671031	0.0499257	140	121	2172	14	3.16344	0.026389	0.864196
c85514_g1_i2	143	41	1.74853	0.0156491	0.0963008	46	20	178	84	1.97142	0.0241356	0.825897
c103370_g1_i1	47	2	4.42176	3.59785e-05	0.00064041	1	6	9	54	3.06506	0.0151169	0.648683
c104370_g4_i1	10	0	6.31501	0.00922396	0.0636752	0	0	15	1	6.11891	0.0178871	0.708373
c93622_g1_i3	64	4	3.90848	3.2849e-05	0.000595482	5	8	32	66	2.84536	0.00326902	0.273891
c92490_g2_i2	831	4	7.60454	3.89153e-15	1.13014e-12	13	13	82	519	4.39848	1.26252e-05	0.00555602
c105254_g1_i2	58	14	1.99043	0.0124342	0.0821794	15	18	14	150	2.1813	0.0383931	1
c89052_g1_i6	16	1	3.79356	0.00547934	0.0429125	3	3	209	0	5.17508	0.00434609	0.323216
c107807_g3_i6	693	38	4.13364	7.68608e-08	2.99704e-06	93	73	93	703	2.1203	0.0205412	0.766099
c69711_g1_i1	5909	25	7.82705	2.55106e-18	1.85605e-15	52	39	19	623	2.64796	0.0241814	0.826716
c91538_g1_i1	16	3	2.31782	0.0381992	0.188162	0	0	11	22	7.01502	0.000329585	0.0612445
c60113_g1_i1	19	0	7.2324	0.000390825	0.00482553	0	0	25	10	7.18899	0.000356624	0.0648236
c70492_g1_i4	43	0	8.40537	2.04881e-06	5.31566e-05	0	0	0	25	6.52988	0.0164103	0.680744
c91958_g3_i1	100	29	1.73085	0.021525	0.123601	1	4	11	26	2.79458	0.0197252	0.751643
c91814_g1_i3	371	15	4.56636	1.73676e-08	8.15087e-07	61	12	57	508	2.74724	0.0129241	0.596669
c95546_g2_i1	15	0	6.89392	0.00140897	0.013996	0	0	22	23	7.49639	5.37567e-05	0.0163903
c91953_g1_i3	102	32	1.61794	0.0300787	0.159581	39	47	168	84	1.5808	0.0473037	1
c91830_g1_i1	22	4	2.37337	0.0191124	0.114215	1	0	17	1	3.92613	0.0424725	1
c50196_g1_i1	28	2	3.67717	0.000921321	0.00998502	1	2	6	20	2.95017	0.0255239	0.846275
c107560_g1_i5	127	23	2.40813	0.00130471	0.0133808	0	0	6	53	7.78471	0.000191876	0.0416161
c81344_g1_i8	23	0	7.50636	0.000125561	0.00186435	0	0	0	28	6.69065	0.0139731	0.61511
c107048_g2_i3	50	3	3.95392	7.38123e-05	0.0011919	5	0	104	0	4.34136	0.0235451	0.814303
c94954_g2_i1	12	0	6.57502	0.00416566	0.0337646	2	1	39	1	3.71051	0.0247877	0.832772
c90111_g1_i2	340	1	8.19207	2.64835e-13	4.50707e-11	1	1	334	502	8.49875	3.27627e-14	4.09561e-10
c79294_g1_i7	8	0	5.9976	0.0219002	0.123601	1	0	4	8	3.22751	0.0499126	1
c93612_g1_i4	80	20	1.9427	0.0103227	0.0695851	6	1	31	24	2.88194	0.0107394	0.540941
c87706_g2_i3	67	13	2.30406	0.00391185	0.0329847	71	43	309	250	2.2595	0.00355903	0.289756
c83785_g1_i1	8	0	5.9976	0.0219002	0.123601	0	3	0	89	4.69112	0.0160988	0.675792
c83148_g1_i3	69	1	5.89332	4.03028e-07	1.28198e-05	1	3	11	21	2.89479	0.0174597	0.703581
c91503_g1_i6	31	8	1.88737	0.0362528	0.180593	28	18	59	97	1.68398	0.0406569	1
c86100_g5_i1	28	8	1.74116	0.0490758	0.231322	22	16	61	72	1.75559	0.03526	0.982199
c70492_g1_i3	33	1	4.83208	0.000103439	0.00158227	0	0	0	27	6.6391	0.0137117	0.611507
c91693_g1_i1	607	159	1.8811	0.00627357	0.0469699	197	185	3979	1006	3.75929	2.09441e-05	0.00824036
c25284_g1_i1	17	2	2.96149	0.0127669	0.0837681	0	0	0	23	6.41169	0.0199215	0.752683
c103750_g1_i4	8	0	5.9976	0.0219002	0.123601	18	8	52	77	2.2214	0.0139732	0.61511
c100761_g1_i3	53	3	4.03778	4.85126e-05	0.000827863	0	0	59	2	8.0524	0.000620387	0.0933867
c107201_g1_i2	90	9	3.25365	9.90564e-05	0.00152134	17	11	45	78	2.05221	0.0198748	0.752683
c105620_g3_i7	236	36	2.65782	0.000321157	0.0041121	33	83	404	51	2.09652	0.0386777	1
c86974_g5_i2	84	13	2.62974	0.000934074	0.0101145	55	28	145	149	1.76645	0.0258264	0.851237
c83603_g1_i3	11	0	6.45086	0.00614931	0.0461106	0	3	1	283	6.35809	0.000891111	0.118392
c85355_g6_i1	229	16	3.77822	1.74022e-06	4.61337e-05	2	0	69	39	5.58112	1.0754e-05	0.0049047
c97819_g3_i2	73	9	2.9521	0.000403738	0.00497224	0	4	8	25	2.94323	0.0320219	0.936871
c73429_g1_i5	9	0	6.16502	0.0140787	0.0883714	4	1	25	16	2.95011	0.0118349	0.56938
c91856_g1_i10	87	2	5.30832	2.90727e-07	9.72336e-06	0	0	0	14	5.7122	0.0491359	1
c92666_g2_i2	9	0	6.16502	0.0140787	0.0883714	0	0	25	61	8.37646	2.5301e-06	0.00165279
c100660_g1_i1	14	0	6.79525	0.00199604	0.0186603	0	0	38	5	7.52702	0.000534659	0.0846168
c103449_g2_i1	294	49	2.53122	0.000467592	0.00568206	19	33	95	222	2.55556	0.00169039	0.179513
c107613_g2_i3	77	7	3.38596	8.62073e-05	0.00136139	10	21	30	101	2.01328	0.0279014	0.887956
c66991_g1_i1	84	0	9.36934	8.67364e-09	4.38494e-07	0	0	0	67	7.93562	0.00245204	0.227261
c105112_g1_i1	67	0	9.04367	5.90433e-08	2.3764e-06	0	2	3	21	3.36477	0.0359419	0.98971
c108711_g1_i2	5314	401	3.67696	4.46951e-07	1.41141e-05	901	984	5184	2503	2.05836	0.00453624	0.332946
c98741_g1_i3	101	1	6.44217	1.76677e-08	8.27192e-07	0	0	0	37	7.0871	0.00767569	0.449752
c71909_g1_i1	109	18	2.53937	0.000950885	0.0102884	0	1	24	1	4.46122	0.0207775	0.771475
c91166_g1_i4	11	0	6.45086	0.00614931	0.0461106	1	1	8	19	3.53721	0.00915052	0.497342
c75797_g1_i2	186	1	7.32228	7.44374e-11	6.68352e-09	3	0	100	88	5.81561	3.23882e-07	0.000338969
c19228_g1_i1	22	0	7.44259	0.000164799	0.00233574	0	0	47	0	7.68573	0.00379505	0.299111
c95399_g1_i4	311	109	1.46079	0.0335944	0.174302	55	86	383	341	2.36935	0.00142261	0.15979
c96525_g1_i3	10126	432	4.49974	2.68915e-09	1.58094e-07	1271	2899	4885	14198	2.15108	0.00405467	0.311284
c82327_g4_i4	32	2	3.869	0.000497338	0.00596836	1	0	2	18	3.88621	0.0267142	0.866647
c85355_g2_i4	176	0	10.4353	1.24985e-11	1.37713e-09	0	0	36	47	8.36237	1.43441e-06	0.00106619
c83188_g1_i6	101	34	1.5166	0.0411159	0.198337	39	72	114	271	1.7487	0.025736	0.849072
c67576_g1_i1	1518	241	2.60369	0.000194379	0.00271359	404	238	1007	1298	1.77772	0.0127245	0.590528
c103856_g1_i2	96	8	3.51414	3.40325e-05	0.000616205	0	0	23	0	6.65706	0.014842	0.640166
c103027_g3_i2	75	0	9.20611	2.28675e-08	1.03539e-06	0	0	9	105	8.72254	1.70768e-05	0.00696798
c83234_g1_i4	203	37	2.40125	0.00105955	0.0110742	35	27	152	158	2.28224	0.00329835	0.275381
c96431_g1_i1	173	2	6.29896	7.93155e-10	5.38597e-08	12	24	340	183	3.90299	7.4903e-06	0.0037867
c103910_g2_i3	71	22	1.63411	0.0298778	0.158607	3	2	92	7	4.31886	0.00185442	0.18959
c106640_g2_i2	1004	0	12.9466	6.60496e-19	5.53805e-16	50	4	317	312	3.43134	0.00122315	0.144869
c64308_g3_i1	12	0	6.57502	0.00416566	0.0337646	0	0	10	26	7.12566	0.000279844	0.0543518
c79109_g3_i1	23	0	7.50636	0.000125561	0.00186435	0	0	13	17	6.90229	0.000362282	0.0653768
c103187_g3_i1	17	1	3.88036	0.00406644	0.0337646	1	1	43	1	4.39951	0.0112567	0.554304
c95829_g6_i5	415	95	2.07493	0.00302768	0.0263223	3	5	163	2	4.45068	0.0041355	0.313277
c60859_g1_i1	10	1	3.1223	0.0399705	0.193474	0	0	9	1	5.43788	0.0432375	1
c79674_g1_i2	25	0	7.62602	7.44607e-05	0.0011919	4	1	50	29	3.90106	0.00062836	0.0941145
c95065_g4_i3	50	1	5.42966	5.14799e-06	0.000119125	10	0	72	59	3.59764	0.00229776	0.21753
c79802_g1_i2	1731	6	8.09255	2.28219e-17	1.28353e-14	0	3	7	36	3.68131	0.00990658	0.517373
c104393_g1_i8	589	72	2.97929	3.63226e-05	0.000646126	0	11	110	22	3.7077	0.00456954	0.334497
c89957_g1_i4	9	0	6.16502	0.0140787	0.0883714	0	2	117	0	5.86918	0.00434854	0.323281
c88297_g1_i5	221	80	1.41383	0.0411743	0.198612	35	111	193	253	1.62812	0.0391026	1
c102506_g1_i1	9	0	6.16502	0.0140787	0.0883714	2	0	8	11	3.03198	0.0307953	0.922398
c24181_g1_i1	9	0	6.16502	0.0140787	0.0883714	0	0	12	2	5.90746	0.0158622	0.668806
c96203_g1_i1	360	108	1.68508	0.0146716	0.0910782	5	74	156	461	2.96956	0.00524605	0.362395
c95704_g1_i3	110	11	3.25682	6.21249e-05	0.00102548	1	1	0	34	3.78273	0.0408647	1
c84292_g1_i1	13	0	6.68933	0.00286389	0.0250484	1	1	0	43	4.11725	0.0266848	0.866647
c75689_g1_i1	13	0	6.68933	0.00286389	0.0250484	0	0	0	57	7.7042	0.00333023	0.276945
c146015_g1_i1	14	0	6.79525	0.00199604	0.0186603	0	0	4	9	5.68724	0.0110082	0.548748
c100111_g6_i11	24	6	1.92764	0.0400936	0.193824	0	2	8	29	3.99988	0.00532258	0.365071
c102055_g4_i5	166	0	10.351	2.16245e-11	2.23157e-09	0	0	16	29	7.46403	6.80919e-05	0.0196501
c96656_g3_i7	44	1	5.24573	1.34468e-05	0.000275794	0	0	10	54	7.91648	6.14868e-05	0.0182023
c96703_g1_i7	91	4	4.41543	2.32869e-06	5.97863e-05	25	23	79	86	1.74684	0.0285384	0.899003
c97877_g1_i1	60	9	2.66971	0.00147798	0.0145882	5	4	25	22	2.33493	0.0241675	0.826547
c100391_g3_i4	24	3	2.89899	0.00585897	0.0453306	1	1	9	24	3.81735	0.00455299	0.333641
c108741_g1_i1	53	0	8.70622	4.00132e-07	1.2769e-05	0	0	106	195	10.1957	2.82157e-11	1.49659e-07
c107560_g1_i1	102	15	2.70481	0.000564032	0.00659463	0	0	11	47	7.78463	6.48358e-05	0.0189088
c107181_g1_i6	217	28	2.89797	0.000126036	0.00187101	5	10	26	36	2.01718	0.038513	1
c107201_g1_i4	136	19	2.78083	0.000274883	0.00363679	15	12	26	107	2.17981	0.0234678	0.812035
c61573_g1_i1	18	0	7.15493	0.000530405	0.00622697	0	0	0	25	6.52988	0.0164095	0.680744
c86447_g1_i2	47	1	5.34063	8.22534e-06	0.000178654	1	2	16	12	3.13314	0.0134322	0.606228
c103958_g2_i1	7	0	5.80818	0.0347826	0.174302	0	2	18	5	3.45582	0.0248321	0.833752
c108363_g5_i1	8	0	5.9976	0.0219002	0.123601	0	0	4	4	5.04043	0.0425993	1
c53088_g1_i1	7	0	5.80818	0.0347826	0.174302	0	0	9	20	6.82517	0.000627171	0.0939964
c98116_g4_i1	153	0	10.2334	4.6277e-11	4.39013e-09	0	2	0	77	5.00285	0.0118048	0.56938
c9102_g1_i1	115	0	9.82193	5.92055e-10	4.15837e-08	0	0	150	156	10.2562	1.17259e-11	7.16629e-08
c91790_g2_i2	12	0	6.57502	0.00416566	0.0337646	1	2	36	5	3.75733	0.00892788	0.489597
c25505_g1_i2	36	0	8.14986	7.72046e-06	0.000168754	0	0	22	81	8.61483	2.08044e-06	0.00140579
c71352_g1_i1	66	2	4.91044	2.73851e-06	6.87296e-05	0	0	6	3	5.2361	0.0359539	0.98971
c134856_g1_i1	10	0	6.31501	0.00922396	0.0636752	0	0	14	34	7.54045	7.0909e-05	0.0201799
c97433_g1_i7	479	66	2.80643	9.5671e-05	0.00148606	126	62	264	355	1.64147	0.031545	0.928312
c92320_g1_i6	46	7	2.64434	0.00271018	0.0244473	2	1	3	80	4.52101	0.00316315	0.267422
c87167_g1_i1	1489	53	4.75823	1.06552e-09	6.99374e-08	181	151	165	1236	1.9397	0.0289468	0.904657
c93620_g2_i1	61	1	5.71588	1.09006e-06	3.07472e-05	5	1	0	278	5.26425	0.00484232	0.344002
c72130_g1_i1	30	7	2.02979	0.023483	0.130504	0	0	11	11	6.47394	0.00137401	0.156559
c70492_g1_i1	41	0	8.33686	2.94065e-06	7.28455e-05	0	0	0	23	6.41169	0.0199223	0.752683
c99128_g3_i1	883	282	1.59554	0.0183759	0.110222	604	399	4068	1143	2.40732	0.00376164	0.297384
c6989_g1_i1	28	0	7.78874	3.56805e-05	0.000636037	0	0	0	17	5.9849	0.0336734	0.958829
c100161_g1_i2	88	6	3.79656	1.5656e-05	0.000315688	0	0	10	1	5.57581	0.0361345	0.990961
c91385_g1_i9	10	0	6.31501	0.00922396	0.0636752	0	0	40	20	7.95331	2.0913e-05	0.00823989
c95102_g1_i12	82	21	1.9083	0.0112941	0.0754375	0	1	38	0	5.07922	0.0161946	0.677127
c75822_g1_i1	7597	600	3.61137	6.43465e-07	1.92877e-05	1087	245	579	5919	2.08117	0.0424572	1
c85355_g2_i3	33	3	3.35634	0.00117558	0.0121441	0	0	4	4	5.04043	0.042599	1
c97576_g1_i7	138	25	2.40817	0.00119496	0.0123251	6	10	16	66	2.26304	0.0287471	0.903384
c107457_g1_i1	132	7	4.16258	1.35949e-06	3.75048e-05	4	4	0	92	3.32772	0.0412082	1
c155876_g1_i1	113	0	9.79665	6.93525e-10	4.76592e-08	0	0	8	8	6.02	0.00483164	0.343445
c103203_g1_i1	52	9	2.46373	0.00357514	0.03037	0	3	14	16	3.23689	0.0134938	0.607116
c87402_g1_i1	478	83	2.47332	0.000500729	0.00600433	28	33	67	128	1.61986	0.0375277	1
c107855_g2_i9	87	16	2.38326	0.00210862	0.019608	4	0	14	14	2.66326	0.0376911	1
c103441_g1_i4	517	122	2.03143	0.00337572	0.0289	135	131	2010	11	3.02954	0.0348941	0.979436
c104393_g1_i9	552	75	2.82692	8.08873e-05	0.00128629	0	17	97	20	2.92613	0.0290463	0.904657
c94060_g2_i16	8	0	5.9976	0.0219002	0.123601	0	4	15	46	3.82046	0.00314388	0.266366
c60111_g2_i2	40	8	2.25377	0.0100416	0.0683806	0	0	20	0	6.4564	0.0197761	0.751643
c95829_g6_i2	175	58	1.54047	0.0291415	0.156401	1	0	74	1	5.99027	0.00221727	0.212248
c105206_g1_i2	21930	0	17.3955	3.08582e-32	1.69731e-27	0	0	0	30	6.7887	0.011836	0.56938
c30690_g1_i2	23	0	7.50636	0.000125561	0.00186435	0	0	14	31	7.45298	8.9986e-05	0.0240527
c82118_g1_i1	63	10	2.58989	0.00173281	0.0168715	7	2	107	131	4.62268	2.96554e-06	0.00185328
c105520_g1_i5	45	2	4.3592	4.92269e-05	0.000838336	1	4	9	45	3.30308	0.0088457	0.487032
c94161_g5_i8	8	0	5.9976	0.0219002	0.123601	0	2	10	15	3.48251	0.0134078	0.606228
c104068_g1_i2	475	0	11.867	1.0011e-15	3.45012e-13	0	0	55	70	8.95317	6.05211e-08	8.66895e-05
c100815_g2_i1	73	1	5.97447	2.53726e-07	8.62005e-06	2	5	0	178	4.49885	0.0103714	0.529088
c75102_g1_i1	20	0	7.30592	0.000290613	0.00376555	0	0	19	0	6.38265	0.0211338	0.775527
c82142_g1_i1	355	80	2.09729	0.00273767	0.0246783	0	0	0	69	7.97776	0.00229315	0.2174
c106292_g2_i4	143	42	1.71387	0.0175995	0.106513	102	68	216	281	1.48726	0.0450294	1
c53232_g2_i1	80	20	1.9427	0.0103227	0.0695851	0	0	0	16	5.89978	0.037142	1
c95065_g3_i12	179	58	1.57305	0.025869	0.142013	22	7	75	46	2.01454	0.0332935	0.953605
c136044_g1_i1	21	0	7.37587	0.00021796	0.00295154	1	0	13	9	4.1421	0.0071509	0.432704
c120647_g1_i1	7	0	5.80818	0.0347826	0.174302	0	0	5	51	7.7065	0.000289099	0.0553594
c100497_g1_i2	1135	140	2.96733	3.26467e-05	0.000592518	102	254	1826	172	2.6229	0.0117268	0.566657
c75797_g1_i3	180	0	10.4677	1.01196e-11	1.13638e-09	2	0	93	66	6.1277	3.88056e-07	0.000393809
c85514_g2_i1	94	20	2.17502	0.00427752	0.0346223	23	34	118	58	1.66525	0.0453804	1
c88349_g4_i1	35	0	8.10936	9.4751e-06	0.000201596	27	16	35	172	2.12658	0.0217545	0.783733
c86199_g1_i1	2061	0	13.9841	5.38429e-22	1.26562e-18	1	2	4	19	2.76279	0.0447878	1
c78819_g7_i1	21	0	7.37587	0.00021796	0.00295154	0	0	0	24	6.47211	0.0175834	0.705471
c65099_g1_i2	58	7	2.97794	0.000622782	0.00717298	51	64	348	74	1.9491	0.0310344	0.922398
c96325_g3_i2	12	0	6.57502	0.00416566	0.0337646	2	0	57	13	4.99263	0.000485756	0.0799693
c89440_g2_i5	2502	5	8.88125	2.27289e-19	2.17044e-16	20	25	23	331	2.84003	0.00838851	0.471584
c82655_g1_i1	31683	1	14.7336	8.58119e-33	5.89996e-28	70	175	335	478	1.73302	0.0200718	0.757181
c97433_g1_i3	1045	118	3.09456	1.6386e-05	0.000328699	219	164	602	783	1.80007	0.0109496	0.547913
c107988_g1_i3	464	64	2.80485	9.86514e-05	0.00151646	45	58	164	284	2.07553	0.00572652	0.382395
c97509_g1_i3	425	17	4.58315	1.21852e-08	5.94807e-07	60	11	9	565	2.78158	0.0429307	1
c84225_g1_i3	36	8	2.10228	0.0174854	0.105874	2	5	24	16	2.5057	0.0243464	0.828884
c83603_g2_i1	53	0	8.70622	4.00132e-07	1.2769e-05	0	9	1	700	6.17925	0.00214508	0.207371
c102506_g4_i4	19	1	4.03969	0.00229484	0.0210501	4	1	11	17	2.35324	0.0496098	1
c69472_g1_i1	50	0	8.62237	6.35441e-07	1.90575e-05	0	0	6	6	5.61164	0.0121932	0.574005
c62638_g1_i1	176	54	1.65155	0.0199966	0.11796	0	0	64	76	9.12079	2.23999e-08	3.68885e-05
c105453_g2_i1	33345	291	6.78895	6.79847e-16	2.46496e-13	122	452	3584	2873	3.55099	1.30066e-05	0.00565094
c119524_g1_i1	24	0	7.56743	9.63608e-05	0.00148606	0	0	5	3	5.06219	0.0473539	1
c96365_g1_i1	39	9	2.04986	0.0176996	0.106992	0	1	30	3	4.84419	0.00634569	0.404351
c71260_g1_i1	786	0	12.5935	7.40292e-18	4.71282e-15	58	0	324	87	2.7706	0.0489749	1
c68057_g1_i1	31	6	2.29515	0.0142253	0.0887265	0	0	91	0	8.63802	0.00107938	0.134567
c24061_g1_i1	170	1	7.19261	1.71834e-10	1.39691e-08	11	5	23	58	2.21706	0.0290474	0.904657
c100260_g3_i5	244	0	10.9063	5.88519e-13	9.06233e-11	5	0	62	80	4.67593	3.22656e-05	0.0113473
c86611_g5_i1	22	0	7.44259	0.000164799	0.00233574	0	0	21	6	6.83092	0.00139189	0.15774
c92291_g2_i2	159	0	10.2889	3.23396e-11	3.19467e-09	0	0	39	23	7.99126	1.36669e-05	0.00589129
c80213_g1_i2	29	6	2.19934	0.0168101	0.102226	1	0	15	4	3.97262	0.0181573	0.715637
c107560_g1_i4	119	8	3.82362	6.28936e-06	0.000141629	0	0	3	19	6.38923	0.00464511	0.337511
c107988_g1_i7	156	8	4.21384	7.09158e-07	2.11095e-05	49	50	146	298	2.09734	0.00601172	0.391228
c91169_g3_i1	4185	7	9.14785	8.83127e-21	1.3597e-17	26	5	29	245	2.93995	0.00935494	0.503577
c94913_g2_i3	21	2	3.2643	0.00455058	0.0365313	2	4	68	79	4.54995	8.17964e-06	0.00402977
c86974_g3_i3	88	25	1.75983	0.0172842	0.104813	128	23	309	246	1.79712	0.0490978	1
c73514_g2_i1	19	0	7.2324	0.000390825	0.00482553	1	0	6	10	3.64299	0.0196333	0.75161
c105941_g1_i3	79	4	4.21172	6.5671e-06	0.000146692	2	0	12	6	3.00503	0.0442508	1
c104719_g1_i2	151	2	6.10289	2.74724e-09	1.61027e-07	7	4	16	45	2.34654	0.0246989	0.832758
c98102_g1_i2	10	0	6.31501	0.00922396	0.0636752	3	10	80	35	3.1943	0.00212452	0.206023
c96693_g3_i5	19	2	3.12083	0.00753089	0.054773	46	20	135	241	2.40866	0.00380164	0.29949
c72915_g1_i1	43	2	4.2938	6.80293e-05	0.00111325	0	1	5	7	3.28093	0.0462664	1
c102779_g1_i6	18	0	7.15493	0.000530405	0.00622697	1	0	0	53	5.23195	0.0113162	0.555945
c81819_g1_i2	36	9	1.93478	0.0264292	0.144701	13	0	60	64	3.12315	0.00857567	0.477766
c104414_g6_i1	54	4	3.6639	0.000112865	0.00171255	9	10	0	246	3.52324	0.0298862	0.914875
c103370_g2_i7	70	3	4.4383	5.95245e-06	0.000135617	2	8	11	57	2.67598	0.0225863	0.793515
c104630_g1_i2	77	1	6.05131	1.6303e-07	5.83805e-06	2	1	2	64	4.19027	0.00744156	0.442395
c98897_g5_i1	12	0	6.57502	0.00416566	0.0337646	0	0	4	6	5.33624	0.022065	0.783733
c67555_g1_i1	64	4	3.90848	3.2849e-05	0.000595482	11	3	69	36	2.86026	0.00638693	0.405251
c96325_g1_i9	9	0	6.16502	0.0140787	0.0883714	4	1	51	23	3.81969	0.00114452	0.138907
c49316_g1_i3	13	0	6.68933	0.00286389	0.0250484	0	0	0	14	5.7122	0.0491344	1
c105620_g3_i5	172	39	2.08663	0.00421732	0.0341629	30	63	313	38	2.03224	0.0452454	1
c89974_g1_i2	48	9	2.34854	0.00571617	0.0445731	0	0	8	17	6.61603	0.00114838	0.139007
c92190_g1_i1	155	0	10.2522	4.10077e-11	3.93643e-09	1	0	1	41	4.91256	0.00911735	0.496129
c92151_g1_i4	31	0	7.93495	1.79859e-05	0.00035186	4	1	20	9	2.46938	0.0452951	1
c102055_g3_i2	62	20	1.57564	0.0391552	0.192461	17	18	84	86	2.25376	0.00553685	0.374765
c106666_g1_i3	6452	543	3.51967	1.11848e-06	3.14941e-05	1790	2201	3082	11294	1.76093	0.0172438	0.698739
c91431_g2_i6	10	1	3.1223	0.0399705	0.193474	11	8	29	45	1.8883	0.0413531	1
c83954_g1_i1	22	0	7.44259	0.000164799	0.00233574	0	0	3	7	5.31756	0.024781	0.832758
c97819_g6_i2	455	68	2.6893	0.000173647	0.00245117	6	19	58	101	2.64916	0.00311547	0.265184
c102506_g2_i1	56	4	3.71624	8.711e-05	0.00137383	6	1	12	62	3.20144	0.00857838	0.477766
c68376_g1_i2	16	3	2.31782	0.0381992	0.188162	0	0	4	4	5.04044	0.0426064	1
c97819_g6_i1	600	88	2.71692	0.000142432	0.00207938	0	6	47	113	4.66825	5.75387e-05	0.0174275
c75317_g1_i1	58	14	1.99043	0.0124342	0.0821794	0	0	34	0	7.21942	0.00705803	0.429322
c98741_g1_i6	205	13	3.91561	1.15417e-06	3.23996e-05	7	8	18	86	2.67428	0.0094613	0.506654
c95707_g1_i3	78	12	2.63734	0.00102635	0.0107615	5	4	22	31	2.47943	0.0154883	0.659275
c81297_g2_i1	215	71	1.54605	0.0268176	0.146639	148	64	387	707	2.26362	0.00408321	0.311636
c105045_g2_i1	18	0	7.15493	0.000530405	0.00622697	0	0	0	18	6.06557	0.0326591	0.941805
c83603_g1_i1	10	0	6.31501	0.00922396	0.0636752	0	2	0	101	5.39231	0.00731793	0.43952
c100385_g5_i5	51	6	3.01107	0.000773646	0.00856652	0	0	8	12	6.31648	0.0020075	0.198098
c80738_g1_i1	28	2	3.67717	0.000921321	0.00998502	0	2	4	29	3.81561	0.0135932	0.610447
c95571_g4_i1	10	0	6.31501	0.00922396	0.0636752	0	0	9	14	6.51353	0.00116039	0.139915
c101924_g4_i1	42	7	2.51348	0.00463965	0.037177	31	31	161	61	1.87383	0.0284836	0.899003
c125584_g1_i1	35	0	8.10936	9.4751e-06	0.000201596	0	0	26	92	8.81203	7.29696e-07	0.000643204
c103943_g1_i1	41	0	8.33686	2.94065e-06	7.28455e-05	0	0	3	19	6.38923	0.00464511	0.337511
c101159_g1_i2	17	1	3.88036	0.00406644	0.0337646	0	0	8	7	5.93492	0.00605501	0.39183
c103370_g2_i12	32	0	7.98057	1.79859e-05	0.00035186	2	3	10	54	3.51997	0.00418708	0.315832
c87617_g7_i1	22	0	7.44259	0.000164799	0.00233574	0	0	11	34	7.43602	0.000132541	0.0320029
c88086_g5_i1	14	1	3.60254	0.0102151	0.0690472	2	3	72	2	3.93669	0.0100979	0.521374
c100124_g2_i3	112	0	9.78384	7.51319e-10	5.11958e-08	1	0	63	9	5.91157	0.000254939	0.0513647
c91440_g2_i2	24	0	7.56743	9.63608e-05	0.00148606	3	6	6	94	3.32794	0.0095212	0.508743
c107547_g2_i1	208	0	10.6762	2.70534e-12	3.52281e-10	0	0	2	7	5.15449	0.0400546	1
c68514_g1_i1	91	17	2.3612	0.00230942	0.0211767	0	0	0	57	7.7042	0.00333015	0.276945
c108516_g2_i3	95	0	9.54663	3.26459e-09	1.87124e-07	2	1	12	22	3.33454	0.00726327	0.437384
c150948_g1_i1	17	0	7.07306	0.000726851	0.0081101	0	0	7	44	7.5863	0.000210778	0.0446104
c100839_g1_i2	21	0	7.37587	0.00021796	0.00295154	0	0	1	27	6.7025	0.00627536	0.400891
c100128_g8_i1	254	48	2.35	0.00111675	0.0116409	5	44	116	81	2.0878	0.0308089	0.922398
c101159_g2_i2	20	3	2.63747	0.0144137	0.089619	0	0	9	9	6.18768	0.003064	0.26202
c91790_g2_i6	7	0	5.80818	0.0347826	0.174302	0	3	40	2	3.85266	0.0225142	0.792166
c95829_g6_i8	191	44	2.06418	0.00423863	0.0343216	1	0	56	0	5.56934	0.00784296	0.455988
c94161_g5_i9	9	0	6.16502	0.0140787	0.0883714	0	1	19	12	4.67571	0.00193115	0.194971
c91790_g2_i10	10	0	6.31501	0.00922396	0.0636752	0	0	31	1	7.12341	0.00430097	0.320825
c94300_g3_i2	7	0	5.80818	0.0347826	0.174302	3	5	20	23	2.3802	0.0237478	0.818636
c98319_g2_i1	12	0	6.57502	0.00416566	0.0337646	1	1	1	24	3.35994	0.0447547	1
c96856_g1_i2	50	0	8.62237	6.35441e-07	1.90575e-05	0	0	3	10	5.67066	0.0168931	0.688761
c93679_g5_i2	161	43	1.85092	0.0105157	0.0707645	0	0	733	2730	13.6788	1.47885e-18	5.08387e-14
c106720_g2_i1	15	3	2.22547	0.0493358	0.231775	0	5	17	24	2.99448	0.0182586	0.717593
c60377_g1_i1	8	0	5.9976	0.0219002	0.123601	2	1	10	41	3.87323	0.00278332	0.247643
c60298_g1_i2	22	0	7.44259	0.000164799	0.00233574	0	0	16	24	7.30615	0.000114225	0.0288201
c104357_g1_i5	27	3	3.06807	0.00311863	0.0268815	1	0	16	9	4.33574	0.00509066	0.355697
c106736_g4_i2	45	0	8.47077	1.4456e-06	3.92853e-05	0	0	42	0	7.5237	0.00462241	0.336597
c83131_g2_i2	10	0	6.31501	0.00922396	0.0636752	0	0	6	37	7.34316	0.00043529	0.0746338
c66991_g3_i1	66	0	9.02202	6.69157e-08	2.6525e-06	0	0	0	60	7.77761	0.00310566	0.264731
c95399_g1_i6	300	84	1.78425	0.010788	0.0724289	91	104	311	289	1.61203	0.0246227	0.831902
c69419_g1_i1	3660	182	4.27815	1.2447e-08	6.06809e-07	342	254	524	1518	1.67258	0.0250332	0.835826
c91251_g2_i2	7	0	5.80818	0.0347826	0.174302	0	2	81	31	5.71427	1.54773e-05	0.00643955
c96865_g1_i11	292	13	4.42569	5.68471e-08	2.31067e-06	17	9	25	99	2.11657	0.0301723	0.917304
c97272_g2_i3	29	2	3.72757	0.000747106	0.00829602	1	0	0	126	6.47331	0.0022271	0.213041
c105793_g1_i9	89	29	1.56296	0.0391952	0.192634	0	0	39	3	7.5045	0.0010139	0.128973
c83807_g1_i1	12483	15	9.63828	2.74976e-23	9.69531e-20	50	202	304	441	1.58547	0.0476308	1
c93430_g4_i7	17	0	7.07306	0.000726851	0.0081101	0	0	22	39	7.90145	1.35229e-05	0.00584753
c60143_g1_i1	33	0	8.02479	1.44592e-05	0.000293407	2	4	65	9	3.66931	0.00448839	0.330065
c88845_g1_i1	8	0	5.9976	0.0219002	0.123601	3	0	10	14	2.82085	0.0318424	0.933309
c96325_g1_i8	10	0	6.31501	0.00922396	0.0636752	0	1	37	15	5.44408	0.000269558	0.0533185
c91329_g1_i2	57	2	4.69938	8.55173e-06	0.000185175	0	0	6	10	5.99437	0.00495902	0.349189
c100063_g1_i3	117	0	9.84678	5.06679e-10	3.62165e-08	2	1	8	26	3.30473	0.0110622	0.550342
c95829_g6_i7	438	110	1.94148	0.00517705	0.0409957	0	0	142	0	9.27965	0.00047737	0.0794281
c80207_g1_i1	10	0	6.31501	0.00922396	0.0636752	10	0	26	70	3.07374	0.0136933	0.611507
c81381_g1_i1	53	16	1.66959	0.034271	0.174302	4	3	26	38	3.09902	0.00301926	0.260216
c151307_g1_i1	8	0	5.9976	0.0219002	0.123601	0	0	13	0	5.83899	0.0465861	1
c102136_g2_i1	321	40	2.94989	6.62783e-05	0.00108835	42	57	284	120	2.07477	0.0110468	0.549928
c101773_g1_i1	5428	17	8.25763	2.79207e-19	2.57674e-16	2	2	2	35	3.00174	0.0393823	1
c105757_g1_i4	117	27	2.05974	0.00630102	0.0471638	12	23	32	105	1.90166	0.0372177	1
c94384_g1_i4	160	4	5.22869	1.98729e-08	9.17937e-07	5	6	22	23	1.99342	0.0474252	1
c88086_g3_i1	11	0	6.45086	0.00614931	0.0461106	1	2	74	1	4.65849	0.00643464	0.407521
c86376_g1_i4	116	14	2.98885	0.000155252	0.0022503	3	10	38	36	2.51305	0.0130679	0.600589
c106964_g1_i1	68	16	2.02837	0.00924522	0.0638107	30	14	67	98	1.82179	0.0319845	0.936357
c37609_g3_i1	27	1	4.54381	0.000305695	0.00392436	0	0	2	16	6.09911	0.0100262	0.519379
c93506_g3_i4	224	49	2.13909	0.00290754	0.0254035	14	3	67	29	2.45539	0.0224258	0.790199
c27326_g1_i1	9	0	6.16502	0.0140787	0.0883714	1	0	3	12	3.50955	0.0418414	1
c75135_g2_i1	13	0	6.68933	0.00286389	0.0250484	0	0	1	22	6.42593	0.0100832	0.520884
c67204_g1_i1	9	0	6.16502	0.0140787	0.0883714	0	1	0	27	4.33834	0.0379888	1
c89052_g1_i4	41	6	2.69707	0.00301688	0.0262562	0	0	166	0	9.50486	0.000366566	0.0658044
c99048_g4_i1	35	6	2.46957	0.00745943	0.0545142	0	0	2	7	5.15449	0.0400443	1
c53700_g3_i1	74	0	9.18677	2.56226e-08	1.14357e-06	0	0	43	48	8.50458	7.45286e-07	0.000654847
c107362_g1_i1	258	12	4.36153	9.94863e-08	3.77438e-06	5	2	17	52	3.14672	0.00466261	0.337982
c78711_g1_i2	22	0	7.44259	0.000164799	0.00233574	0	0	100	0	8.774	0.000903423	0.119566
c94835_g1_i2	2196	216	3.29428	4.65313e-06	0.000108781	406	444	146	4014	2.14444	0.046196	1
c90595_g1_i2	39	0	8.26494	4.27844e-06	0.000100887	0	0	17	123	9.03003	1.81197e-06	0.00127124
c93129_g1_i1	237	7	5.00631	9.0365e-09	4.55666e-07	11	14	7	156	2.55981	0.0308161	0.922398
c84892_g1_i3	183	18	3.28621	2.20965e-05	0.000424575	6	17	36	57	1.99849	0.0287799	0.903841
c100338_g1_i1	665	96	2.73992	0.000122323	0.00184608	119	76	300	1907	3.35344	0.000272669	0.0534489
c96572_g2_i5	190	51	1.84417	0.0096918	0.0665058	23	22	97	95	2.06665	0.00973567	0.512045
c82056_g3_i2	10	0	6.31501	0.00922396	0.0636752	1	0	9	6	3.59617	0.0270252	0.871725
c106142_g3_i2	101	0	9.63487	1.89581e-09	1.15606e-07	0	0	209	0	9.83708	0.000249658	0.0505599
c83832_g1_i6	53	2	4.59465	1.48295e-05	0.00030008	0	1	5	7	3.28093	0.0462649	1
c105253_g3_i2	64	2	4.86614	3.48888e-06	8.51456e-05	9	9	25	69	2.28963	0.016036	0.674343
c91236_g1_i6	57	0	8.81095	2.22885e-07	7.64687e-06	0	0	10	7	6.12461	0.00413962	0.313277
c61573_g2_i3	31	0	7.93495	1.79859e-05	0.00035186	0	0	0	40	7.19824	0.00686264	0.421825
c100426_g2_i1	160	25	2.62139	0.000451043	0.00549553	7	8	39	28	2.14738	0.0253724	0.843144
c87994_g2_i6	66	0	9.02202	6.69157e-08	2.6525e-06	0	0	2	11	5.65257	0.0217912	0.783733
c86412_g1_i1	2794	472	2.5144	0.000288244	0.00376555	162	177	348	762	1.64428	0.0225103	0.792166
c49206_g2_i1	7	0	5.80818	0.0347826	0.174302	0	1	17	20	4.89277	0.000702703	0.101982
c99065_g1_i3	50	0	8.62237	6.35441e-07	1.90575e-05	2	0	26	40	4.81018	0.000162916	0.0372751
c108711_g3_i1	98	6	3.95163	7.31836e-06	0.000162287	6	10	117	56	3.46112	0.000268001	0.0532552
c95858_g1_i1	5470	1408	1.90704	0.00482747	0.0384044	1294	569	5415	3378	2.2058	0.00383876	0.301378
c53974_g1_i1	20	1	4.11321	0.00174368	0.016896	0	0	5	3	5.06219	0.0473534	1
c87937_g1_i1	989	148	2.6886	0.00014032	0.00204975	318	303	811	940	1.46212	0.0318894	0.934188
c91856_g1_i11	67	1	5.85096	5.12166e-07	1.58638e-05	0	0	0	14	5.7122	0.0491332	1
c70190_g1_i1	251	13	4.20751	2.09809e-07	7.28109e-06	0	0	19	0	6.38265	0.021134	0.775527
c100609_g1_i13	41	12	1.71161	0.0394505	0.193474	19	54	133	181	2.11053	0.00857621	0.477766
c94835_g1_i6	3891	413	3.18479	7.89179e-06	0.000172376	481	792	322	9556	2.83138	0.0108749	0.546182
c104719_g1_i1	283	4	6.05092	1.14022e-10	9.70241e-09	21	10	45	93	2.04792	0.0221428	0.783733
c91800_g3_i4	7	0	5.80818	0.0347826	0.174302	1	3	18	41	3.7604	0.00147754	0.163917
c95269_g6_i1	3229	161	4.27415	1.34032e-08	6.46917e-07	39	30	34	618	3.07677	0.00539503	0.368374
c106292_g2_i1	990	310	1.62402	0.0165173	0.101108	789	420	1564	1765	1.39864	0.0479988	1
c63650_g1_i1	16	0	6.98627	0.00100641	0.0105945	0	0	5	11	5.98111	0.00686502	0.421825
c99475_g3_i1	118	12	3.23379	5.85045e-05	0.000969265	5	1	25	67	3.76851	0.000865785	0.115926
c86140_g4_i1	15	0	6.89392	0.00140897	0.013996	15	0	66	50	2.84198	0.0189254	0.734627
c86337_g1_i1	287	30	3.202	2.30702e-05	0.000436273	25	49	103	117	1.57365	0.04173	1
c105830_g3_i2	276	35	2.92409	8.59543e-05	0.00135802	0	1	84	0	6.22254	0.00363782	0.292791
c93129_g1_i4	256	7	5.11751	4.47435e-09	2.46549e-07	11	11	3	160	2.72301	0.0369981	1
c98577_g2_i2	31	7	2.0769	0.023483	0.130504	4	7	28	32	2.41429	0.0162814	0.677923
c54226_g2_i1	26	0	7.68232	5.79138e-05	0.000960462	0	0	40	0	7.45344	0.00529736	0.36448
c102637_g2_i1	26	0	7.68232	5.79138e-05	0.000960462	0	0	6	22	6.75163	0.00114985	0.139107
c94317_g1_i5	95	8	3.49905	3.6872e-05	0.000654772	22	10	1	308	3.06389	0.0405002	1
c101543_g1_i1	20	1	4.11321	0.00174368	0.016896	4	9	52	19	2.49645	0.0191019	0.73835
c54705_g1_i1	8	0	5.9976	0.0219002	0.123601	1	0	2	122	6.46188	0.000511762	0.0824993
c15459_g1_i1	24	0	7.56743	9.63608e-05	0.00148606	0	0	103	205	10.224	3.02435e-11	1.56934e-07
c83028_g1_i2	182	0	10.4836	9.12075e-12	1.03823e-09	0	0	11	1	5.70187	0.0307752	0.922398
c99461_g1_i2	16	3	2.31782	0.0381992	0.188162	0	2	12	7	3.14383	0.0348138	0.977981
c99739_g2_i8	13	0	6.68933	0.00286389	0.0250484	2	0	21	7	3.65674	0.0125178	0.583693
c97091_g1_i2	856	0	12.7165	3.1929e-18	2.25734e-15	0	1	10	27	4.84846	0.00134899	0.154711
c97780_g1_i3	69	7	3.22798	0.000189466	0.00265701	0	0	10	13	6.52314	0.00112139	0.137819
c107059_g2_i14	28	6	2.14894	0.0199098	0.117532	3	4	46	4	2.88793	0.030619	0.921324
c105941_g1_i1	289	5	5.76787	2.64071e-10	2.0423e-08	1	2	10	21	3.22193	0.0105914	0.536108
c85355_g6_i2	232	7	4.97557	1.09653e-08	5.41217e-07	11	0	61	42	3.12329	0.0103667	0.529088
c49284_g1_i2	16	0	6.98627	0.00100641	0.0105945	0	0	4	5	5.19617	0.0300191	0.91514
c105254_g1_i4	29	8	1.79156	0.0421466	0.20273	4	11	7	217	3.7725	0.00424078	0.317854
c77958_g1_i3	22	0	7.44259	0.000164799	0.00233574	0	0	31	0	7.08644	0.00826859	0.466782
c107641_g2_i1	49	4	3.52407	0.000222231	0.00300494	4	6	14	33	2.1516	0.042134	1
c102997_g3_i5	19	1	4.03969	0.00229484	0.0210501	4	0	19	19	3.10196	0.0131755	0.603516
c75035_g1_i2	23	0	7.50636	0.000125561	0.00186435	0	1	18	24	5.067	0.000437712	0.0746766
c6996_g2_i1	17	0	7.07306	0.000726851	0.0081101	0	0	10	1	5.57581	0.0361361	0.990961
c96012_g3_i4	30	1	4.69513	0.000157376	0.00227378	1	0	12	4	3.71808	0.0252344	0.839997
c82489_g2_i8	8	0	5.9976	0.0219002	0.123601	0	0	5	17	6.41229	0.00283902	0.250733
c15793_g1_i1	8	0	5.9976	0.0219002	0.123601	0	0	13	0	5.83899	0.0465865	1
c78658_g1_i1	38	0	8.22759	5.18875e-06	0.000119125	2	0	9	79	5.13648	0.000501957	0.0813478
c102685_g1_i2	857	0	12.7182	3.15582e-18	2.23688e-15	16	14	122	16	2.26309	0.0337031	0.959026
c103227_g2_i6	54	3	4.06468	4.23374e-05	0.000740966	0	1	2	25	4.35442	0.0150435	0.646816
c102087_g1_i7	7	0	5.80818	0.0347826	0.174302	1	1	33	28	4.76317	0.000157887	0.0364889
c20069_g1_i1	46	0	8.50239	1.21973e-06	3.38904e-05	0	0	19	0	6.38265	0.0211335	0.775527
c84971_g1_i1	132	1	6.82792	1.63613e-09	1.01618e-07	3	3	274	93	5.92505	6.17264e-08	8.70557e-05
c90216_g1_i2	10	0	6.31501	0.00922396	0.0636752	2	3	19	19	2.85865	0.0114914	0.559565
c102055_g4_i3	146	0	10.1659	6.71092e-11	6.08515e-09	0	0	12	21	7.02226	0.00030002	0.0570279
c100815_g2_i3	57	0	8.81095	2.22885e-07	7.64687e-06	2	4	0	181	4.72807	0.00759354	0.447954
c103767_g2_i5	38	9	2.01251	0.0202026	0.118768	0	1	25	0	4.47644	0.0346389	0.975559
c99726_g1_i1	128	25	2.29975	0.00196355	0.0186603	18	30	134	679	3.98821	2.16373e-05	0.00847672
c95660_g2_i2	17	0	7.07306	0.000726851	0.0081101	3	21	60	62	2.38193	0.0160941	0.675792
c101078_g2_i2	87	16	2.38326	0.00210862	0.019608	16	22	98	52	2.00828	0.0193079	0.74373
c99859_g1_i4	9675	186	5.6492	1.63509e-12	2.23944e-10	58	86	78	1798	3.57369	0.00160659	0.173243
c100761_g1_i2	17	0	7.07306	0.000726851	0.0081101	0	0	16	0	6.13604	0.0311236	0.922398
c91440_g2_i1	40	0	8.30135	3.54078e-06	8.54791e-05	3	10	7	127	3.24765	0.0110929	0.550977
c96703_g2_i1	57	4	3.74172	7.67128e-05	0.0012251	10	2	37	25	2.29827	0.0383225	1
c104902_g1_i1	124	33	1.85516	0.0120654	0.0799569	22	11	178	17	2.60629	0.0204968	0.764945
c82738_g2_i3	7	0	5.80818	0.0347826	0.174302	0	0	6	5	5.49718	0.0176357	0.705523
c103043_g1_i3	372	20	4.15813	1.23761e-07	4.59705e-06	9	4	17	167	3.63647	0.00200014	0.197626
c87362_g1_i2	2082	393	2.35425	0.000649764	0.00746499	754	366	2456	2694	2.13581	0.00333503	0.276945
c91236_g1_i4	16	0	6.98627	0.00100641	0.0105945	0	1	9	4	3.45103	0.0461612	1
c77514_g1_i3	45	0	8.47077	1.4456e-06	3.92853e-05	0	0	8	6	5.84445	0.00810926	0.46334
c105127_g1_i2	115	1	6.62922	5.6223e-09	3.00298e-07	1	0	1	20	3.93644	0.0380238	1
c97576_g1_i4	148	16	3.1489	5.66233e-05	0.000955306	7	7	16	57	2.27157	0.0263924	0.864196
c48469_g1_i2	8	0	5.9976	0.0219002	0.123601	0	0	9	2	5.55395	0.0313478	0.926582
c97456_g2_i1	14	1	3.60254	0.0102151	0.0690472	0	3	26	13	3.66258	0.00649623	0.409536
c60111_g2_i3	94	29	1.6417	0.0297537	0.158042	0	0	44	0	7.59071	0.00424672	0.317854
c97272_g2_i2	57	9	2.59587	0.0020415	0.0190587	2	4	0	165	4.5949	0.00905944	0.493661
c80751_g1_i3	24	0	7.56743	9.63608e-05	0.00148606	4	1	1	62	3.40051	0.0298937	0.915004
c97780_g5_i1	40	9	2.08627	0.0155279	0.0956174	0	0	7	3	5.39234	0.0294162	0.908154
c101078_g2_i6	323	33	3.23545	1.73333e-05	0.000345984	24	52	291	95	2.42529	0.00623768	0.39921
c28646_g1_i2	354	0	11.443	1.71166e-14	4.15846e-12	1	1	3	23	3.43745	0.0247188	0.832758
c107560_g4_i2	63	7	3.09699	0.000356572	0.00451761	0	0	3	17	6.25795	0.00589679	0.386508
c93076_g1_i3	18	2	3.04336	0.00977491	0.066748	13	28	64	82	1.82566	0.0270695	0.872345
c84160_g1_i1	9	0	6.16502	0.0140787	0.0883714	0	0	9	1	5.43788	0.0432391	1
c15857_g1_i1	41	0	8.33686	2.94065e-06	7.28455e-05	0	0	1	103	8.56963	0.000392529	0.0687466
c92250_g2_i1	252	32	2.92172	9.3974e-05	0.00147624	0	1	31	24	5.48685	0.000115225	0.028966
c87706_g2_i2	36	8	2.10228	0.0174854	0.105874	17	18	36	89	1.75722	0.041417	1
c108665_g1_i4	338	56	2.54015	0.000412149	0.00505817	39	6	81	249	2.70611	0.00765102	0.449364
c95380_g1_i1	28	0	7.78874	3.56805e-05	0.000636037	0	0	101	89	9.58003	1.47365e-09	4.09375e-06
c86100_g5_i2	32	4	2.91134	0.00330473	0.0283118	21	16	55	70	1.70191	0.0434433	1
c108268_g1_i9	14	2	2.68368	0.0295884	0.157664	1	0	8	5	3.39529	0.0409907	1
c102452_g3_i2	63	3	4.28659	1.34086e-05	0.000275481	48	0	134	211	2.68666	0.0370315	1
c93477_g1_i16	43	4	3.33614	0.000533686	0.00625819	0	1	5	54	5.46986	0.00107159	0.133958
c94019_g2_i1	119	25	2.19467	0.00313181	0.0269899	33	42	121	166	1.90419	0.0117235	0.566657
c100616_g1_i7	100	5	4.238	2.73841e-06	6.87296e-05	7	3	26	52	2.84425	0.00557069	0.37633
c93953_g2_i1	16	0	6.98627	0.00100641	0.0105945	0	1	78	0	6.11566	0.00412067	0.312628
c95729_g2_i2	30	6	2.24804	0.0142253	0.0887265	1	0	58	111	7.01465	5.50188e-08	8.0059e-05
c19060_g1_i1	21	0	7.37587	0.00021796	0.00295154	0	0	8	6	5.84445	0.00810871	0.46334
c93085_g1_i2	17	1	3.88036	0.00406644	0.0337646	4	1	14	45	3.37969	0.00463902	0.337428
c107181_g1_i13	30	1	4.69513	0.000157376	0.00227378	0	5	38	42	3.96633	0.000887227	0.118039
c108711_g2_i1	4179	223	4.17653	2.28003e-08	1.03539e-06	426	347	2835	1263	2.42484	0.00146151	0.162598
c92569_g2_i4	110	0	9.75787	8.83477e-10	5.91317e-08	0	0	6	18	6.54138	0.00177462	0.184798
c62638_g1_i2	168	42	1.94612	0.00723985	0.0534865	0	0	47	90	9.05977	4.77549e-08	7.21619e-05
c104391_g1_i3	250	11	4.44031	7.66704e-08	2.99046e-06	55	81	328	240	2.08098	0.00547917	0.372809
c102779_g1_i2	33	0	8.02479	1.44592e-05	0.000293407	4	0	5	81	4.14586	0.00549382	0.37343
c100542_g1_i5	49	13	1.85369	0.0223089	0.12519	13	11	73	61	2.45414	0.0045333	0.332908
c86140_g4_i4	12	1	3.38231	0.0197869	0.117009	0	1	26	19	5.20212	0.000332241	0.0615582
c93626_g1_i1	24	3	2.89899	0.00585897	0.0453306	0	1	12	3	3.68251	0.0355031	0.986262
c31982_g1_i2	20	0	7.30592	0.000290613	0.00376555	0	0	18	102	8.81662	2.37611e-06	0.00157085
c94940_g5_i4	18	1	3.96222	0.00304285	0.0263223	3	1	12	13	2.52557	0.0374416	1
c82119_g1_i2	106	35	1.54456	0.0366339	0.181882	46	71	196	141	1.54803	0.0403985	1
c75457_g2_i2	11	0	6.45086	0.00614931	0.0461106	0	0	0	14	5.7122	0.0491368	1
c68024_g1_i1	7	0	5.80818	0.0347826	0.174302	0	2	13	10	3.40058	0.0161049	0.675792
c102822_g1_i19	30	5	2.5053	0.00792498	0.0573284	28	1	90	152	2.90718	0.00972641	0.511656
c95400_g1_i4	7	0	5.80818	0.0347826	0.174302	10	0	37	38	2.77775	0.0235722	0.815136
c95590_g2_i1	12	0	6.57502	0.00416566	0.0337646	0	0	4	6	5.33624	0.0220642	0.783733
c89974_g1_i1	56	12	2.16022	0.00782773	0.056716	0	0	9	16	6.62527	0.00101716	0.129329
c96772_g2_i3	15	2	2.78234	0.0222081	0.124689	25	8	101	40	2.07313	0.0354087	0.984411
c97272_g2_i4	37	3	3.52081	0.000571838	0.00666955	0	1	1	131	6.60773	0.000769003	0.107903
c93622_g1_i5	91	8	3.43707	5.11316e-05	0.000868622	16	16	41	68	1.70917	0.0443353	1
c145305_g1_i1	7	0	5.80818	0.0347826	0.174302	0	0	19	14	7.07172	0.000285101	0.0550232
c107457_g1_i3	148	11	3.68449	6.42141e-06	0.000143847	0	5	0	91	4.04451	0.0351506	0.982199
c60298_g1_i1	8	0	5.9976	0.0219002	0.123601	0	0	4	6	5.33624	0.0220629	0.783733
c82042_g1_i1	90	0	9.46873	4.77124e-09	2.59786e-07	1	0	61	163	7.40105	1.15092e-08	2.24486e-05
c102055_g4_i4	178	1	7.2589	1.12112e-10	9.56059e-09	1	0	9	23	4.6064	0.00217082	0.208892
c75135_g1_i1	22	5	2.06006	0.034945	0.174842	3	2	1	87	3.907	0.0125238	0.583874
c101076_g2_i2	156	4	5.19219	2.49039e-08	1.1204e-06	0	2	4	27	3.72859	0.0161034	0.675792
c103485_g1_i1	337	12	4.74674	9.55381e-09	4.80078e-07	16	75	165	247	2.19853	0.0100537	0.519925
c83785_g1_i2	10	0	6.31501	0.00922396	0.0636752	0	3	0	87	4.65849	0.0168386	0.688358
c104370_g3_i1	8	0	5.9976	0.0219002	0.123601	0	0	17	1	6.28983	0.0146498	0.636787
c99739_g2_i7	66	0	9.02202	6.69157e-08	2.6525e-06	16	6	116	52	2.9087	0.00279031	0.247856
c85514_g1_i5	237	7	5.00631	9.0365e-09	4.55666e-07	15	8	59	35	2.00507	0.0346878	0.976434
c103764_g1_i2	149	9	3.98016	1.97925e-06	5.19298e-05	1	0	35	5	5.06282	0.00263981	0.238815
c96365_g1_i4	40	8	2.25377	0.0100416	0.0683806	0	1	51	0	5.50313	0.00932818	0.502826
c108376_g1_i3	16	1	3.79356	0.00547934	0.0429125	3	4	19	19	2.39043	0.0266717	0.866647
c97764_g2_i5	12	1	3.38231	0.0197869	0.117009	0	0	12	1	5.81815	0.0273817	0.878033
c87604_g6_i1	60	10	2.51965	0.00235169	0.0215249	7	4	32	40	2.63181	0.00764601	0.449364
c88184_g2_i6	50	9	2.40729	0.0045097	0.0363507	7	11	48	52	2.45204	0.00721687	0.43497
c53700_g2_i1	79	0	9.28095	1.46906e-08	7.01177e-07	0	0	51	63	8.82247	1.28132e-07	0.000160468
c99128_g3_i3	567	209	1.38856	0.0405524	0.195836	302	198	2740	660	2.80147	0.00138985	0.157687
c66991_g4_i1	89	0	9.45264	5.25811e-09	2.82436e-07	1	0	0	53	5.23195	0.0113153	0.555945
c107048_g2_i2	33	0	8.02479	1.44592e-05	0.000293407	0	0	16	0	6.13604	0.0311209	0.922398
c102008_g2_i1	15	3	2.22547	0.0493358	0.231775	39	5	4	613	3.56288	0.0222989	0.787039
c88902_g1_i3	95	25	1.8701	0.0120401	0.0798273	2	0	2	46	4.24302	0.0107593	0.541644
c82056_g3_i1	34	1	4.87499	8.43945e-05	0.00133591	0	1	8	11	3.93263	0.0103289	0.528167
c85437_g2_i1	10	1	3.1223	0.0399705	0.193474	0	0	4	10	5.78679	0.00946635	0.506654
c105955_g3_i2	507	5	6.57851	1.34829e-12	1.89282e-10	0	3	233	146	6.91631	1.45426e-09	4.0811e-06
c104863_g1_i2	2374	0	14.188	1.31919e-22	3.70206e-19	1	2	8	14	2.74266	0.034735	0.976845
c80370_g1_i2	74	16	2.15014	0.00567766	0.0442992	47	24	420	328	3.35658	4.8293e-05	0.0152907
c104414_g3_i1	37	2	4.07768	0.000191901	0.00268349	4	0	0	136	4.77364	0.013179	0.603574
c105793_g1_i8	36	0	8.14986	7.72046e-06	0.000168754	1	0	10	12	4.11324	0.00608265	0.392869
c97877_g4_i1	100	14	2.77498	0.000449148	0.00547389	10	7	42	33	2.10665	0.0257737	0.849909
c96489_g2_i1	11	0	6.45086	0.00614931	0.0461106	0	0	5	26	6.88268	0.0012399	0.146162
c100385_g5_i4	44	12	1.81319	0.0280835	0.151391	0	0	6	13	6.22511	0.00362353	0.291899
c106799_g3_i2	9	0	6.16502	0.0140787	0.0883714	0	1	3	15	3.80241	0.0268045	0.866647
c82042_g1_i2	107	0	9.71802	1.13224e-09	7.37531e-08	1	0	42	184	7.38787	7.52815e-08	0.000104039
c95197_g6_i2	453	7	5.94057	2.35537e-11	2.40627e-09	6	4	15	36	2.23888	0.0321981	0.940626
c103804_g1_i3	534	4	6.96666	2.80657e-13	4.72662e-11	4	1	25	26	3.23637	0.00440672	0.326401
c107641_g1_i5	574	22	4.64701	5.20717e-09	2.818e-07	45	47	95	186	1.54744	0.0425032	1
c100542_g1_i1	90	16	2.4321	0.00182418	0.0175745	29	18	148	103	2.39184	0.0036646	0.293432
c101438_g3_i1	207	13	3.92961	1.1076e-06	3.12088e-05	6	7	22	63	2.61161	0.00898942	0.492088
c94895_g1_i1	284	27	3.3382	1.25357e-05	0.000258572	30	18	33	164	1.89721	0.0395803	1
c92291_g2_i1	92	0	9.5004	4.33351e-09	2.3946e-07	1	0	49	11	5.63573	0.000309809	0.0585991
c88670_g2_i2	45	8	2.42319	0.00519592	0.0411156	0	1	5	18	4.16013	0.00966688	0.510086
c102452_g3_i4	111	38	1.49273	0.0416304	0.200545	83	6	168	307	2.26273	0.0326512	0.941805
c106992_g1_i1	66	20	1.66565	0.0287777	0.154523	9	11	55	455	4.53714	2.37431e-05	0.0090944
c80255_g2_i1	27	1	4.54381	0.000305695	0.00392436	0	0	0	15	5.80906	0.0424944	1
c93078_g9_i1	12	0	6.57502	0.00416566	0.0337646	1	0	5	9	3.45026	0.0303489	0.919209
c107048_g2_i1	26	1	4.48962	0.000385253	0.00482553	7	0	161	0	4.4975	0.0254113	0.844132
c83407_g1_i1	2103	405	2.32535	0.000744846	0.008289	191	196	410	626	1.37297	0.0480964	1
c97272_g3_i1	20	0	7.30592	0.000290613	0.00376555	0	0	0	20	6.21407	0.02677	0.866647
c54055_g1_i1	21	3	2.70743	0.0114318	0.0761526	0	0	2	10	5.54344	0.0267701	0.866647
c101433_g1_i3	330	10	4.97658	3.67312e-09	2.073e-07	17	6	16	110	2.27736	0.0358763	0.98971
c101965_g1_i4	49	16	1.55666	0.0497053	0.233065	12	2	21	57	2.31954	0.0365969	0.999485
c100128_g2_i1	112	35	1.6239	0.0276548	0.150549	8	13	50	30	1.94946	0.039712	1
c95658_g1_i1	16	0	6.98627	0.00100641	0.0105945	0	0	30	0	7.03926	0.00880204	0.485322
c105941_g1_i4	94	3	4.86294	6.05924e-07	1.83646e-05	0	0	5	3	5.06218	0.0473306	1
c144147_g1_i1	11	0	6.45086	0.00614931	0.0461106	0	0	12	8	6.35948	0.00239645	0.223496
c92190_g1_i4	152	1	7.03127	4.82852e-10	3.47262e-08	2	0	0	49	4.25007	0.0282831	0.896228
c73873_g1_i5	70	0	9.10675	4.09326e-08	1.72102e-06	0	0	14	75	8.38954	1.16113e-05	0.0052093
c142188_g1_i1	73	6	3.52739	6.40476e-05	0.00105394	1	1	56	0	4.75312	0.0120901	0.574005
c90222_g3_i7	19	3	2.56395	0.0182584	0.109709	0	0	4	19	6.46209	0.00305759	0.26202
c84106_g2_i3	13	0	6.68933	0.00286389	0.0250484	0	12	45	91	3.49518	0.00257037	0.23384
c83551_g2_i3	72	0	9.14732	3.22964e-08	1.39985e-06	10	0	43	31	2.78009	0.0254248	0.844478
c97143_g2_i1	145	22	2.66295	0.000407599	0.0050097	18	25	161	19	2.1561	0.0403296	1
c61416_g1_i1	11	1	3.25816	0.0279694	0.150882	1	0	7	11	3.81283	0.0134965	0.607116
c77958_g1_i2	25	0	7.62602	7.44607e-05	0.0011919	0	0	29	0	6.99048	0.00993495	0.517867
c87009_g4_i2	41	0	8.33686	2.94065e-06	7.28455e-05	24	71	24	959	3.26879	0.00868443	0.481916
c15325_g1_i1	98	0	9.59143	2.4786e-09	1.46594e-07	0	0	65	121	9.50161	3.08934e-09	7.64758e-06
c92835_g1_i1	3686	1371	1.37599	0.0390631	0.192063	673	265	271	10946	3.37682	0.00580889	0.383104
c66666_g1_i1	125	0	9.9421	2.78152e-10	2.13499e-08	0	0	3	12	5.86477	0.0116555	0.564912
c93237_g6_i2	68	4	3.99578	2.08449e-05	0.000402212	0	0	13	9	6.49384	0.00158619	0.171501
c89652_g1_i4	20	2	3.19435	0.00583707	0.0452669	1	3	34	52	4.32322	0.000131103	0.0317952
c98359_g1_i4	79	0	9.28095	1.46906e-08	7.01177e-07	0	1	1	31	4.58564	0.0155707	0.661346
c90150_g2_i1	16	1	3.79356	0.00547934	0.0429125	1	0	44	59	6.32298	2.02506e-06	0.00138196
c68514_g1_i6	88	21	2.01003	0.00755469	0.0549025	0	0	0	47	7.42842	0.00482894	0.343445
c103563_g1_i1	131	2	5.8981	9.23962e-09	4.6497e-07	7	5	89	5	3.02241	0.0199218	0.752683
c89572_g4_i3	92	29	1.61072	0.0332004	0.174302	3	0	18	32	3.859	0.00217395	0.209047
c99894_g2_i8	75	1	6.0134	2.02888e-07	7.0546e-06	0	3	9	13	2.78169	0.0392668	1
c99994_g1_i5	138	35	1.92476	0.00872068	0.0625253	155	43	399	340	1.82847	0.0294639	0.908154
c84095_g1_i4	63	0	8.95503	9.83586e-08	3.73315e-06	0	0	3	5	5.01965	0.042605	1
c77811_g2_i1	16	2	2.8747	0.0167826	0.102183	0	0	6	12	6.15244	0.00410011	0.311636
c87082_g5_i1	2883	95	4.87094	3.6553e-10	2.72692e-08	38	63	35	755	2.84378	0.0105478	0.534389
c106797_g1_i8	79	11	2.77989	0.000616541	0.00713966	23	11	69	57	1.84171	0.0355874	0.988004
c85941_g1_i1	267	14	4.19067	2.02767e-07	7.0546e-06	4	2	1	68	3.29647	0.0292898	0.907769
c107814_g1_i1	2121	503	2.02509	0.00298188	0.0259895	246	339	736	761	1.35029	0.0478378	1
c89792_g1_i1	23	5	2.12383	0.0287437	0.154365	21	23	65	205	2.52592	0.00284683	0.251181
c152916_g1_i1	10	0	6.31501	0.00922396	0.0636752	0	0	3	8	5.44525	0.0204382	0.763699
c88320_g1_i1	694	0	12.4139	2.49567e-17	1.38378e-14	6	1	16	47	2.99763	0.00963062	0.509247
c89143_g1_i1	49	0	8.59329	7.45e-07	2.19062e-05	3	1	3	30	2.82018	0.0434659	1
c97626_g3_i1	677	13	5.63852	2.58525e-11	2.62261e-09	12	33	22	176	2.05377	0.0430743	1
c97780_g2_i3	27	5	2.35398	0.0135382	0.0882535	0	0	9	10	6.25918	0.00252038	0.231232
c95829_g6_i6	132	20	2.66427	0.000456098	0.00555342	0	1	42	0	5.22336	0.0130199	0.599983
c77651_g2_i1	70	0	9.10675	4.09326e-08	1.72102e-06	0	0	20	32	7.67843	2.90627e-05	0.0104892
c105336_g1_i9	95	32	1.5155	0.0429737	0.205988	27	27	114	122	2.09854	0.00713916	0.432704
c94835_g1_i4	1037	90	3.4738	2.17679e-06	5.61961e-05	131	144	75	2881	3.27619	0.00570508	0.381566
c81344_g1_i2	9	0	6.16502	0.0140787	0.0883714	0	0	0	24	6.47211	0.0175821	0.705471
c111150_g1_i1	23	0	7.50636	0.000125561	0.00186435	0	0	14	0	5.94478	0.0396685	1
c108102_g3_i1	48	4	3.4944	0.00025588	0.00340502	13	6	27	95	2.54305	0.0114603	0.558782
c76241_g1_i1	22	4	2.37337	0.0191124	0.114215	36	4	34	205	2.37404	0.0350773	0.982199
c98140_g1_i7	55	2	4.64796	1.12192e-05	0.00023566	9	7	31	48	2.2304	0.0172925	0.700612
c77987_g2_i2	9	0	6.16502	0.0140787	0.0883714	0	0	4	20	6.52058	0.00272348	0.244393
c25505_g1_i1	44	0	8.43844	1.71836e-06	4.55938e-05	0	0	29	90	8.83053	4.86402e-07	0.000467725
c71753_g1_i1	17	0	7.07306	0.000726851	0.0081101	0	0	0	50	7.51683	0.00441334	0.326636
c75468_g2_i1	9	0	6.16502	0.0140787	0.0883714	0	0	7	5	5.62763	0.0134389	0.606228
c97657_g1_i3	456	35	3.6482	1.54948e-06	4.18723e-05	6	36	18	354	3.06946	0.0119705	0.572639
c97182_g1_i1	26602	2669	3.26635	4.57087e-06	0.00010693	2366	4230	5798	12615	1.44205	0.0359755	0.98971
c98057_g2_i2	37	1	4.99654	4.69243e-05	0.000803251	0	0	34	1	7.25313	0.0033641	0.278503
c103958_g2_i13	12	0	6.57502	0.00416566	0.0337646	2	4	19	16	2.50736	0.026542	0.866647
c85514_g1_i3	182	15	3.53939	7.47914e-06	0.00016553	22	34	180	52	2.11841	0.0186699	0.728342
c103370_g2_i3	39	2	4.15337	0.00013422	0.00196648	2	4	10	43	3.01598	0.0112754	0.555028
c90222_g3_i9	8	0	5.9976	0.0219002	0.123601	0	0	3	9	5.56255	0.0162404	0.677127
c93659_g2_i1	11	0	6.45086	0.00614931	0.0461106	1	0	0	26	4.21766	0.0407718	1
c101028_g1_i1	28	0	7.78874	3.56805e-05	0.000636037	0	0	0	22	6.34887	0.0214855	0.779252
c30690_g1_i1	21	0	7.37587	0.00021796	0.00295154	0	0	17	14	6.97568	0.000353442	0.0644839
c84372_g3_i1	413	2	7.55371	2.34698e-13	4.03666e-11	1	0	35	0	4.89244	0.0188216	0.731671
c100660_g1_i3	61	0	8.90859	1.28242e-07	4.71762e-06	0	1	86	34	6.64869	2.23973e-06	0.001496
c89052_g1_i2	186	19	3.23216	2.72266e-05	0.00050672	0	0	35	0	7.26115	0.00669486	0.4163
c104156_g2_i4	105	15	2.74658	0.000461103	0.00560692	3	12	34	30	2.11313	0.0334979	0.957642
c100260_g3_i7	102	0	9.64907	1.7365e-09	1.07222e-07	0	0	14	26	7.29404	0.000127783	0.0312935
c82042_g1_i3	41	0	8.33686	2.94065e-06	7.28455e-05	0	0	21	56	8.21301	5.95369e-06	0.00322102
c86070_g1_i3	41	1	5.14416	2.2545e-05	0.000427222	0	5	10	28	2.85075	0.0327692	0.943876
c97272_g2_i1	40	5	2.91882	0.00182225	0.0175584	0	1	0	153	6.8209	0.00153411	0.167823
c142114_g1_i1	34	0	8.06769	1.16786e-05	0.000242037	0	0	16	49	7.96297	2.04679e-05	0.0080877
c91954_g1_i1	22	1	4.24989	0.00102803	0.0107615	0	0	3	14	6.03515	0.00890039	0.488537
c77485_g2_i1	11	0	6.45086	0.00614931	0.0461106	0	0	29	0	6.99048	0.00993484	0.517867
c84792_g1_i1	11	1	3.25816	0.0279694	0.150882	0	0	1	137	8.97526	0.000213622	0.0449847
c104664_g1_i1	80	8	3.25148	0.000121544	0.00183472	5	2	8	41	2.63228	0.0277985	0.886387
c77169_g1_i1	17	1	3.88036	0.00406644	0.0337646	0	1	0	36	4.74734	0.0227022	0.796165
c87706_g2_i1	64	13	2.2381	0.00513967	0.0407197	39	37	116	193	1.96438	0.0101808	0.522956
c89652_g1_i3	40	6	2.66156	0.00349079	0.0298007	0	1	19	20	4.97485	0.000572051	0.088765
c107611_g1_i2	408	92	2.09663	0.00279039	0.0250484	46	52	197	272	2.22093	0.00297437	0.258926
c75847_g1_i2	7	0	5.80818	0.0347826	0.174302	0	0	10	9	6.27035	0.00261151	0.23692
c77623_g1_i1	7	0	5.80818	0.0347826	0.174302	0	6	18	27	2.87825	0.0220976	0.783733
c117320_g1_i1	35	9	1.89428	0.0302912	0.160575	0	0	18	0	6.30507	0.0255696	0.846275
c90666_g2_i3	96	0	9.56172	2.97568e-09	1.72397e-07	0	0	0	15	5.80906	0.0425024	1
c88580_g1_i1	45	0	8.47077	1.4456e-06	3.92853e-05	12	0	0	275	4.23502	0.0339319	0.962644
c91292_g1_i2	45	0	8.47077	1.4456e-06	3.92853e-05	1	0	172	189	8.14565	2.29896e-11	1.3172e-07
c94161_g5_i3	12	1	3.38231	0.0197869	0.117009	0	2	14	14	3.66659	0.0072885	0.438423
c87955_g2_i1	22	5	2.06006	0.034945	0.174842	2	2	13	10	2.44878	0.0446053	1
c98144_g2_i1	45	9	2.25569	0.00823406	0.059355	27	36	76	122	1.61226	0.0367865	1
c103485_g1_i2	311	1	8.0635	6.09151e-13	9.35908e-11	20	66	158	233	2.19243	0.0070214	0.428543
c103370_g2_i2	17	1	3.88036	0.00406644	0.0337646	3	9	17	63	2.65848	0.0139133	0.614367
c105206_g1_i1	45265	0	18.441	2.20642e-35	6.06806e-30	0	0	0	49	7.48796	0.00460614	0.336103
c95761_g6_i1	11	0	6.45086	0.00614931	0.0461106	0	0	0	15	5.80906	0.0424996	1
c59673_g2_i1	39	0	8.26494	4.27844e-06	0.000100887	0	0	71	0	8.28024	0.00172973	0.181906
c82655_g1_i3	29742	3	13.1666	4.1929e-31	1.92187e-26	91	180	307	469	1.50484	0.0379014	1
c40513_g1_i2	13	0	6.68933	0.00286389	0.0250484	0	0	0	22	6.34888	0.0214822	0.779252
c91469_g1_i1	61	0	8.90859	1.28242e-07	4.71762e-06	0	1	1	20	3.99284	0.0375106	1
c105999_g4_i2	35	0	8.10936	9.4751e-06	0.000201596	2	0	2	22	3.27109	0.0458214	1
c52753_g1_i1	13	2	2.57776	0.0396963	0.193474	0	0	17	0	6.2231	0.0285309	0.899003
c93430_g4_i5	15	0	6.89392	0.00140897	0.013996	1	0	16	25	4.98867	0.000525932	0.083705
c89366_g1_i11	80	7	3.44102	6.51217e-05	0.00107057	4	3	10	30	2.3858	0.0350334	0.981841
c87834_g1_i1	69	1	5.89332	4.03028e-07	1.28198e-05	0	1	3	20	4.14041	0.0145992	0.635694
c91790_g2_i7	16	0	6.98627	0.00100641	0.0105945	0	0	25	0	6.77701	0.0130842	0.600747
c83832_g1_i5	81	0	9.31696	1.18591e-08	5.80745e-07	0	0	6	3	5.2361	0.0359482	0.98971
c102822_g1_i8	45	3	3.80233	0.000154728	0.0022433	24	12	109	137	2.69916	0.0012125	0.14398
c99994_g1_i3	137	45	1.55283	0.0306369	0.162182	150	40	409	307	1.8492	0.03036	0.91925
c39048_g1_i1	32	0	7.98057	1.79859e-05	0.00035186	2	3	13	14	2.36485	0.0405721	1
c98142_g1_i2	35	0	8.10936	9.4751e-06	0.000201596	39	3	85	146	2.31253	0.0279437	0.888172
c107988_g1_i1	556	74	2.85667	6.95444e-05	0.00113393	59	56	263	471	2.61058	0.000555941	0.0871276
c100063_g1_i2	149	2	6.08367	3.10052e-09	1.78988e-07	0	0	5	9	5.80179	0.00817211	0.464248
c97091_g2_i1	780	0	12.5824	7.99212e-18	4.9954e-15	1	1	3	16	3.00515	0.0459091	1
c94788_g3_i3	130	3	5.33018	3.767e-08	1.60569e-06	4	0	35	26	3.80134	0.00187261	0.190566
c103441_g1_i2	385	114	1.70399	0.0135363	0.0882535	111	100	1879	12	3.26313	0.0228405	0.798468
c101028_g2_i1	86	0	9.40324	7.07851e-09	3.67166e-07	0	0	0	80	8.18979	0.00177335	0.184798
c105336_g1_i6	102	31	1.66356	0.0261347	0.143301	29	49	111	119	1.55881	0.040574	1
c79802_g1_i1	1260	12	6.64894	3.83483e-14	8.46426e-12	2	2	7	20	2.60908	0.0346171	0.975243
c67820_g2_i1	23	1	4.31366	0.000797167	0.0087659	2	1	14	41	3.99756	0.00140812	0.158648
c87937_g1_i2	969	163	2.51997	0.000321903	0.00412147	304	276	757	944	1.51127	0.0274283	0.879169
c96185_g2_i8	36	8	2.10228	0.0174854	0.105874	4	0	17	25	3.22273	0.00981445	0.514587
c82523_g5_i1	10	0	6.31501	0.00922396	0.0636752	0	0	0	19	6.1418	0.0291355	0.904657
c105107_g1_i1	21	1	4.18317	0.00133434	0.013603	0	0	11	1	5.70187	0.0307753	0.922398
c107580_g1_i4	1037	249	2.00691	0.00337044	0.0288575	83	76	310	155	1.56521	0.0434672	1
c70425_g1_i2	18	3	2.48648	0.023239	0.129512	0	0	5	18	6.47305	0.00239445	0.223496
c86100_g5_i5	50	15	1.67811	0.0353248	0.176466	28	21	66	92	1.6291	0.0431017	1
c77488_g1_i1	37	5	2.80671	0.00291167	0.0254186	0	0	9	8	6.11231	0.0037527	0.296981
c58239_g1_i1	13	1	3.49663	0.0141459	0.0883714	3	2	13	36	3.14462	0.00661068	0.413915
c101413_g2_i2	36	10	1.78472	0.038112	0.188162	7	2	21	31	2.41761	0.0232189	0.807851
c93216_g1_i3	79	0	9.28095	1.46906e-08	7.01177e-07	0	0	14	0	5.94478	0.0396706	1
c101136_g1_i2	24	2	3.45586	0.00222798	0.0205837	0	0	4	8	5.57986	0.0134336	0.606228
c93430_g4_i9	26	0	7.68232	5.79138e-05	0.000960462	0	1	28	44	5.82994	2.52344e-05	0.00948488
c107988_g1_i5	190	18	3.34033	1.63997e-05	0.000328924	24	18	111	198	2.80158	0.000581962	0.0895247
c96693_g3_i1	24	5	2.1849	0.0237107	0.131146	115	40	232	461	2.04242	0.0136841	0.611507
c97272_g2_i5	10	1	3.1223	0.0399705	0.193474	0	0	0	39	7.16216	0.00716188	0.432704
c96703_g1_i9	80	14	2.45351	0.00185236	0.0178173	14	16	73	83	2.34744	0.00457088	0.334506
c60264_g1_i1	8	0	5.9976	0.0219002	0.123601	4	1	25	9	2.70821	0.0312861	0.92594
c105126_g2_i2	19	3	2.56395	0.0182584	0.109709	2	1	13	18	3.21823	0.00985964	0.515803
c61846_g1_i4	28	0	7.78874	3.56805e-05	0.000636037	0	0	16	8	6.63561	0.00123352	0.145683
c91083_g2_i8	24	0	7.56743	9.63608e-05	0.00148606	0	0	38	41	8.30326	2.0439e-06	0.00139136
c102459_g2_i6	41	8	2.28928	0.00877551	0.0627793	0	0	2	8	5.29672	0.0310037	0.922398
c50986_g1_i1	21	1	4.18317	0.00133434	0.013603	2	1	25	11	3.49533	0.00672507	0.416798
c77176_g1_i1	22	1	4.24989	0.00102803	0.0107615	0	0	22	1	6.64498	0.00801437	0.461011
c100128_g8_i2	69	22	1.59296	0.0344414	0.174302	1	11	45	20	2.51135	0.0270428	0.871793
c93129_g1_i3	253	11	4.45751	6.89673e-08	2.72949e-06	11	14	13	156	2.62181	0.016997	0.690982
c94761_g1_i1	37	1	4.99654	4.69243e-05	0.000803251	1	0	1	30	4.48347	0.0168313	0.688358
c40049_g1_i1	9	0	6.16502	0.0140787	0.0883714	0	0	3	7	5.31756	0.0247817	0.832758
c63482_g1_i2	27	0	7.73651	4.53239e-05	0.000779884	0	1	5	15	3.96936	0.0140921	0.618338
c60111_g2_i1	291	83	1.75757	0.0120845	0.0800794	0	0	109	0	8.89825	0.000762601	0.107388
c100063_g1_i6	121	0	9.89522	3.73727e-10	2.76965e-08	0	0	3	10	5.67066	0.0168929	0.688761
c73373_g1_i1	16	1	3.79356	0.00547934	0.0429125	0	0	11	2	5.79912	0.0190268	0.736323
c103027_g3_i1	20	0	7.30592	0.000290613	0.00376555	0	3	121	538	7.60041	1.0323e-09	3.11978e-06
c77537_g2_i2	16	1	3.79356	0.00547934	0.0429125	0	0	9	4	5.76414	0.0137092	0.611507
c95505_g1_i1	53	16	1.66959	0.034271	0.174302	0	0	7	8	5.92152	0.00575437	0.382397
c105830_g1_i1	176	16	3.39868	1.45613e-05	0.00029534	0	0	45	0	7.62309	0.00409258	0.311636
c105993_g3_i1	115	2	5.71036	2.91593e-08	1.28248e-06	6	0	15	62	3.46389	0.0092567	0.500283
c94384_g2_i5	167	0	10.3596	2.04429e-11	2.13608e-09	0	1	30	39	5.78031	2.82974e-05	0.0103213
c80893_g1_i1	15	2	2.78234	0.0222081	0.124689	3	3	16	14	2.26491	0.0437207	1
c153268_g1_i1	180	0	10.4677	1.01196e-11	1.13638e-09	0	0	7	17	6.55132	0.00150928	0.165713
c94835_g1_i1	1340	125	3.37019	3.3514e-06	8.21769e-05	149	220	105	3446	3.13446	0.00652396	0.410616
c102822_g1_i4	27	2	3.62494	0.00114105	0.0118428	11	0	31	45	2.63758	0.0329601	0.947289
c96190_g2_i2	114	5	4.42681	9.28663e-07	2.67434e-05	28	38	53	164	1.64075	0.0461579	1
c106727_g2_i1	56	15	1.84122	0.020021	0.118079	15	23	65	56	1.67416	0.0470885	1
c80004_g1_i1	111	3	5.10247	1.48273e-07	5.35351e-06	0	29	78	84	2.54987	0.0354069	0.984411
c91790_g2_i4	7	0	5.80818	0.0347826	0.174302	0	2	36	2	4.22643	0.0143742	0.628284
c83849_g1_i2	104	28	1.83778	0.0148112	0.091798	25	5	116	66	2.5446	0.0100268	0.519379
c91856_g1_i4	124	8	3.88294	4.5092e-06	0.000105604	1	0	1	29	4.43693	0.0186779	0.728342
c104414_g6_i2	61	2	4.79701	5.07388e-06	0.000117965	9	5	0	236	3.86506	0.0200553	0.756698
c91790_g2_i5	13	0	6.68933	0.00286389	0.0250484	1	1	28	3	3.8761	0.0140068	0.615847
c95176_g1_i1	11	1	3.25816	0.0279694	0.150882	2	10	90	15	3.2303	0.00802454	0.461461
c68514_g1_i2	64	12	2.35245	0.00358121	0.0304099	0	0	0	36	7.04809	0.00805741	0.461461
c105793_g1_i1	41	4	3.26764	0.000727001	0.0081101	37	44	193	80	1.79206	0.0294659	0.908154
c97524_g2_i3	456	54	3.02437	3.4447e-05	0.00062326	19	32	42	173	1.99451	0.0240775	0.82514
c83319_g1_i2	11	0	6.45086	0.00614931	0.0461106	0	0	13	0	5.83899	0.0465815	1
c43451_g2_i1	12	0	6.57502	0.00416566	0.0337646	0	0	54	0	7.88577	0.00286616	0.25217
c88580_g6_i3	26	0	7.68232	5.79138e-05	0.000960462	5	0	0	103	4.06317	0.0304563	0.920747
c100260_g3_i4	240	0	10.8825	6.89556e-13	1.046e-10	1	0	34	47	5.97482	1.04948e-05	0.00483462
c103370_g2_i11	85	7	3.52834	4.14756e-05	0.000728293	3	5	7	66	3.04486	0.0133456	0.606228
c21314_g1_i1	117	5	4.46424	7.4722e-07	2.19574e-05	1	1	7	9	2.82426	0.0411032	1
c87575_g2_i2	74	0	9.18677	2.56226e-08	1.14357e-06	1	3	101	0	4.71925	0.00988715	0.516666
c92892_g1_i1	22	3	2.77415	0.00910829	0.0636752	0	10	55	8	2.78706	0.0453874	1
c74278_g1_i2	42	13	1.63192	0.0470814	0.222973	11	27	347	1	3.33908	0.0321546	0.939855
c86376_g1_i1	291	68	2.04468	0.0036963	0.0313401	6	31	85	103	2.37131	0.00829346	0.467579
c81365_g1_i1	5343	1	12.1656	4.49451e-25	2.74683e-21	1	1	258	4212	10.8191	5.53512e-12	4.00594e-08
c88265_g2_i3	22	5	2.06006	0.034945	0.174842	1	5	40	13	3.17812	0.0101326	0.521374
c57549_g1_i2	9	0	6.16502	0.0140787	0.0883714	0	0	0	15	5.80906	0.0424882	1
c77133_g1_i1	74	1	5.99407	2.26746e-07	7.76772e-06	4	0	10	62	3.91997	0.00389609	0.304289
c100805_g3_i9	69	22	1.59296	0.0344414	0.174302	11	25	38	83	1.71142	0.0492314	1
c103804_g1_i1	497	4	6.86309	5.65449e-13	8.74807e-11	3	6	32	31	2.78008	0.00683089	0.421026
c53682_g1_i1	30	0	7.88784	2.24824e-05	0.00042683	0	3	32	38	4.44773	0.000313908	0.0592115
c38300_g1_i1	89	0	9.45264	5.25811e-09	2.82436e-07	0	0	68	91	9.2964	7.71575e-09	1.57183e-05
c81381_g1_i3	73	17	2.04373	0.00814916	0.0588604	12	6	37	72	2.49413	0.00886445	0.487636
c102499_g1_i1	369	43	3.04684	3.6324e-05	0.000646126	20	21	5	260	2.53379	0.0421775	1
c85747_g2_i2	16	0	6.98627	0.00100641	0.0105945	0	0	12	16	6.80258	0.000487106	0.0799693
c100260_g3_i2	94	0	9.53138	3.58464e-09	2.02598e-07	11	0	40	27	2.50345	0.0472007	1
c98577_g2_i1	30	7	2.02979	0.023483	0.130504	9	10	34	61	2.25633	0.013508	0.607415
c53700_g5_i1	17	0	7.07306	0.000726851	0.0081101	0	0	3	13	5.95251	0.0101385	0.521374
c104393_g1_i1	1056	75	3.76263	3.99969e-07	1.2769e-05	0	7	76	5	3.65875	0.0184138	0.721663
c58138_g1_i2	322	0	11.3063	4.31331e-14	9.34046e-12	0	0	0	121	8.78379	0.0007978	0.110478
c58138_g1_i1	366	0	11.491	1.23587e-14	3.1297e-12	0	0	0	167	9.24704	0.000446361	0.0758698
c82056_g5_i1	13	0	6.68933	0.00286389	0.0250484	0	0	13	43	7.74573	5.24619e-05	0.0161206
c87082_g5_i2	2347	83	4.76875	7.77813e-10	5.28963e-08	40	47	43	661	2.87901	0.0065518	0.411527
c94384_g2_i1	306	0	11.2328	6.86354e-14	1.38998e-11	0	3	40	67	5.03515	2.85366e-05	0.0103811
c78819_g7_i2	311	0	11.2562	5.86483e-14	1.21653e-11	0	0	0	319	10.1787	0.000161832	0.0370581
c73661_g2_i1	13	2	2.57776	0.0396963	0.193474	0	0	8	19	6.71997	0.000923958	0.121123
c104333_g1_i4	2267	380	2.52557	0.000279207	0.00368318	580	273	1203	1247	1.4593	0.0452297	1
c97576_g1_i6	171	39	2.07823	0.00437364	0.035341	9	12	32	76	2.28967	0.0123746	0.57898
c92666_g2_i4	8	0	5.9976	0.0219002	0.123601	0	0	28	109	9.02225	3.40348e-07	0.000353215
c95290_g5_i1	35	6	2.46957	0.00745943	0.0545142	6	5	59	68	3.46706	0.000231766	0.0478462
c101605_g3_i1	43	0	8.40537	2.04881e-06	5.31566e-05	0	1	29	4	4.83528	0.00491881	0.347575
c81174_g1_i1	188	10	4.16527	5.01535e-07	1.55925e-05	48	68	290	245	2.21223	0.00317018	0.267687
c94317_g1_i2	42	3	3.70308	0.000247831	0.00330687	6	4	2	107	3.24695	0.0209959	0.774857
c108711_g1_i1	401	28	3.78349	9.38092e-07	2.69951e-05	63	65	381	223	2.25208	0.00343371	0.282684
c94835_g1_i8	1229	129	3.20006	8.73191e-06	0.000188836	138	193	93	3367	3.24991	0.00559663	0.377064
c87379_g4_i7	48	4	3.4944	0.00025588	0.00340502	2	3	12	18	2.49716	0.0320886	0.938125
c101078_g2_i7	247	41	2.53648	0.000517538	0.00619591	13	41	185	59	2.27074	0.0141696	0.621217
c88823_g1_i1	42	5	2.98899	0.00134785	0.013728	2	2	4	31	2.94023	0.0287238	0.903013
c99065_g1_i11	91	0	9.48465	4.77124e-09	2.59786e-07	5	0	72	3	3.86711	0.0151384	0.649507
c89854_g2_i2	15	0	6.89392	0.00140897	0.013996	0	1	22	44	5.69142	5.29792e-05	0.0162072
c101491_g1_i3	24	0	7.56743	9.63608e-05	0.00148606	8	2	25	39	2.55927	0.0192888	0.743583
c100124_g2_i1	52	0	8.67881	4.65727e-07	1.45252e-05	0	0	28	9	7.27921	0.000369945	0.066102
c97433_g1_i2	431	44	3.23776	1.25104e-05	0.000258089	110	55	214	281	1.50968	0.0487072	1
c75797_g1_i1	53	0	8.70622	4.00132e-07	1.2769e-05	0	0	41	36	8.27925	2.50244e-06	0.00163861
c101438_g3_i3	67	7	3.18562	0.000232936	0.00313061	1	0	11	42	5.30768	0.000410701	0.0713519
c35358_g1_i1	11	0	6.45086	0.00614931	0.0461106	0	0	13	12	6.66108	0.000820739	0.111817
c106292_g2_i7	1087	329	1.67306	0.0135188	0.0882444	755	410	1566	1780	1.45999	0.038808	1
c99561_g2_i2	108	0	9.73143	1.04166e-09	6.84547e-08	1	1	12	7	3.10932	0.0284529	0.899003
c95028_g4_i1	411	1	8.46558	4.28418e-14	9.31404e-12	1	0	1	17	3.72166	0.0467422	1
c134390_g1_i1	11	0	6.45086	0.00614931	0.0461106	0	0	6	4	5.37251	0.0245601	0.830644
c96594_g3_i2	15	3	2.22547	0.0493358	0.231775	5	28	191	277	3.83838	3.63254e-05	0.0124565
c84277_g4_i1	43	13	1.66576	0.0422148	0.202973	51	59	64	889	2.97895	0.00419819	0.316409
c91814_g1_i1	328	18	4.12762	1.81538e-07	6.42021e-06	51	15	47	435	2.67578	0.0122939	0.577005
c100497_g1_i1	1031	183	2.44258	0.000456852	0.00556186	114	253	1931	184	2.65536	0.0101011	0.521374
c80751_g1_i2	23	1	4.31366	0.000797167	0.0087659	4	1	0	69	3.52246	0.039794	1
c68216_g1_i1	91	0	9.48465	4.77124e-09	2.59786e-07	0	0	5	10	5.89445	0.00638795	0.405251
c94161_g5_i10	33	6	2.38499	0.0102559	0.0692299	5	7	38	23	2.34596	0.0204186	0.763699
c103856_g1_i1	63	10	2.58989	0.00173281	0.0168715	0	0	31	0	7.08644	0.00827054	0.466782
c105955_g2_i2	325	3	6.65126	9.55742e-12	1.0839e-09	7	8	124	111	3.94179	7.76998e-06	0.00386417
c77641_g2_i1	79	6	3.64115	3.56111e-05	0.000636037	18	21	77	125	2.32214	0.00376194	0.297384
c87551_g1_i5	274	2	6.96197	1.15949e-11	1.28632e-09	0	1	4	13	3.73652	0.0249396	0.834737
c97104_g1_i1	58	0	8.83599	1.93558e-07	6.76046e-06	0	0	28	0	6.93995	0.0104077	0.529434
c80420_g1_i1	35	10	1.74422	0.0434223	0.207837	4	3	16	42	2.92428	0.00717155	0.433188
c107560_g1_i3	146	33	2.09057	0.00458751	0.0367967	1	0	5	33	4.80864	0.00322892	0.271148
c88902_g7_i1	75	20	1.84975	0.0147487	0.091512	0	1	0	37	4.78632	0.0212261	0.776952
c92666_g2_i6	64	0	8.97771	8.63636e-08	3.32795e-06	0	0	3	64	7.95005	0.000379417	0.0670345
c106402_g1_i2	895	0	12.7808	2.06747e-18	1.52847e-15	2	0	6	14	3.0763	0.0349511	0.980335
c105424_g2_i1	8	0	5.9976	0.0219002	0.123601	0	0	15	0	6.04375	0.0359988	0.98971
c87616_g1_i4	103	10	3.29799	6.17397e-05	0.00101948	23	13	76	98	2.20355	0.00857834	0.477766
c97819_g3_i1	39	4	3.19572	0.000999618	0.0105945	0	2	4	15	3.05284	0.0472414	1
c95425_g4_i3	39	3	3.5965	0.000405979	0.00499091	2	2	78	45	4.87705	1.2965e-05	0.00564178
c91814_g1_i2	198	8	4.55755	9.00502e-08	3.45404e-06	41	7	54	472	3.24534	0.00435233	0.323331
c92747_g1_i2	394	32	3.56623	2.78067e-06	6.97687e-05	117	140	108	1006	1.99217	0.0312695	0.925667
c103804_g1_i2	623	7	6.40018	1.14231e-12	1.63617e-10	3	8	26	38	2.50552	0.0140475	0.616847
c74770_g1_i2	11	1	3.25816	0.0279694	0.150882	0	4	23	11	3.08977	0.0216074	0.780473
c88265_g2_i2	85	0	9.38639	7.83154e-09	4.01531e-07	0	0	77	0	8.39718	0.00146543	0.162774
c102055_g2_i1	14	0	6.79525	0.00199604	0.0186603	0	0	15	20	7.12174	0.000210872	0.0446104
c99065_g1_i9	10	0	6.31501	0.00922396	0.0636752	2	2	72	99	5.29745	5.52762e-07	0.00051532
c102822_g1_i14	39	7	2.4069	0.00706623	0.0522811	38	1	108	178	2.71951	0.0188339	0.731884
c100124_g2_i4	26	3	3.01388	0.00383276	0.0323612	6	1	32	15	2.68226	0.0231027	0.80477
c99128_g3_i2	451	142	1.61564	0.0186869	0.111978	296	149	1977	507	2.50075	0.00455463	0.333672
c26494_g1_i1	7	0	5.80818	0.0347826	0.174302	1	0	10	21	4.57173	0.00215646	0.207947
c107654_g2_i3	396	86	2.15074	0.00226096	0.0208723	5	19	78	73	2.67826	0.00335533	0.277945
c91856_g1_i7	124	1	6.73781	2.87003e-09	1.67475e-07	0	0	1	28	6.75203	0.00564632	0.378926
c103910_g1_i2	104	12	3.05179	0.000149877	0.00217939	2	3	38	4	3.10167	0.0244784	0.830495
c56268_g1_i1	17	0	7.07306	0.000726851	0.0081101	0	0	0	30	6.7887	0.0118369	0.56938
c91773_g3_i2	12	0	6.57502	0.00416566	0.0337646	5	0	13	21	2.60037	0.0394942	1
c93430_g9_i2	33	0	8.02479	1.44592e-05	0.000293407	0	0	8	10	6.17605	0.00297779	0.258926
c96684_g1_i2	383	52	2.82708	0.000101543	0.00155742	29	25	22	321	2.51338	0.0187533	0.730425
c61573_g2_i4	25	0	7.62602	7.44607e-05	0.0011919	0	0	0	27	6.6391	0.0137108	0.611507
c82523_g5_i2	88	0	9.43636	5.80018e-09	3.07707e-07	0	0	0	191	9.44024	0.000353565	0.0644839
c89440_g2_i3	2305	2	10.0339	1.14968e-20	1.67292e-17	20	13	23	300	3.12245	0.00455068	0.333561
c93953_g1_i1	21	0	7.37587	0.00021796	0.00295154	0	0	43	1	7.5843	0.00203396	0.19992
c94907_g3_i1	84	1	6.17664	7.8568e-08	3.05797e-06	1	5	7	47	3.04963	0.0190264	0.736323
c92855_g1_i3	134	2	5.93073	7.55306e-09	3.90163e-07	1	6	41	4	2.77817	0.0496706	1
c87616_g2_i1	163	19	3.04187	7.56192e-05	0.00120988	81	35	160	308	1.90582	0.0187199	0.729531
c77514_g1_i4	43	1	5.21266	1.59279e-05	0.000319834	0	0	16	8	6.63561	0.00123336	0.145683
c104391_g1_i4	232	0	10.8336	9.54001e-13	1.39261e-10	5	2	189	173	5.61027	1.23438e-08	2.3382e-05
c81573_g3_i1	49	0	8.59329	7.45e-07	2.19062e-05	2	1	53	4	4.21149	0.00515165	0.357777
c66525_g1_i2	10	0	6.31501	0.00922396	0.0636752	0	0	0	17	5.9849	0.0336728	0.958829
c79403_g1_i1	12	1	3.38231	0.0197869	0.117009	0	0	7	3	5.39234	0.0294174	0.908154
c117298_g1_i1	127	0	9.96497	2.40736e-10	1.88408e-08	0	0	116	160	10.089	3.1054e-11	1.58156e-07
c97657_g1_i1	440	53	2.99976	4.00858e-05	0.000705376	8	56	23	511	2.99027	0.0159189	0.670542
c71644_g1_i1	353	1	8.24618	1.83968e-13	3.24323e-11	0	20	21	131	2.8917	0.0301277	0.916556
c101076_g2_i4	240	5	5.49996	1.43723e-09	9.10327e-08	0	1	0	34	4.66589	0.0251846	0.838728
c100761_g1_i9	52	4	3.60958	0.000147215	0.00214329	1	0	31	2	4.79816	0.00869938	0.48256
c104764_g1_i9	33	2	3.91322	0.000408153	0.00501181	0	0	36	0	7.3017	0.00633471	0.403875
c93910_g1_i1	1965	230	3.04339	1.88005e-05	0.000366831	29	35	48	167	1.65995	0.04682	1
c94384_g2_i4	210	0	10.69	2.4697e-12	3.24516e-10	0	1	26	46	5.82303	2.75372e-05	0.0100976
c90367_g1_i2	316	0	11.2792	5.02367e-14	1.06319e-11	1	3	3	28	2.79106	0.048042	1
c99859_g1_i6	5558	30	7.47684	2.80004e-17	1.5279e-14	11	25	33	1284	5.0705	0.000142828	0.0339795
c74579_g1_i2	32	6	2.34077	0.0120652	0.0799569	0	0	2	7	5.1545	0.0400266	1
c111218_g1_i1	54	8	2.68555	0.00173404	0.0168781	0	5	22	14	2.85702	0.0277937	0.886337
c89316_g3_i1	218	1	7.55116	1.75431e-11	1.86524e-09	2	1	11	15	2.96769	0.0168986	0.688761
c66032_g1_i2	23	0	7.50636	0.000125561	0.00186435	0	0	6	17	6.48362	0.00195118	0.195727
c94384_g1_i1	238	0	10.8704	7.47116e-13	1.12279e-10	0	0	24	36	7.88761	1.22034e-05	0.00540442
c92190_g1_i2	106	0	9.70449	1.23156e-09	7.93395e-08	0	1	0	29	4.43971	0.0348695	0.97886
c89451_g5_i1	291	37	2.92051	8.22889e-05	0.00130724	1	0	67	0	5.82776	0.00558804	0.376762
c77795_g1_i2	18	0	7.15493	0.000530405	0.00622697	0	0	94	33	9.0524	3.51823e-07	0.000361036
c100660_g4_i1	11	0	6.45086	0.00614931	0.0461106	0	0	25	7	7.07618	0.000767944	0.107809
c82297_g1_i1	7	0	5.80818	0.0347826	0.174302	0	0	28	0	6.93995	0.0104075	0.529434
c73902_g1_i1	52	12	2.05355	0.0118119	0.0784527	13	22	39	82	1.74112	0.0445932	1
c84971_g1_i2	18	0	7.15493	0.000530405	0.00622697	0	2	47	14	4.85373	0.000606	0.0916727
c103868_g1_i2	1053	4	7.94608	3.8622e-16	1.51223e-13	16	40	13	347	2.57587	0.0286891	0.902233
c105112_g1_i3	310	2	7.13999	3.56002e-12	4.49115e-10	2	4	2	46	2.8356	0.0461802	1
c104902_g1_i6	139	39	1.77956	0.0143454	0.08938	24	12	196	17	2.61046	0.0208048	0.771475
c105112_g1_i4	159	0	10.2889	3.23396e-11	3.19467e-09	3	1	3	34	2.97989	0.0358619	0.98971
c48856_g1_i1	355	0	11.447	1.66515e-14	4.04904e-12	0	0	295	259	11.1234	7.20555e-14	7.92662e-10
c57083_g1_i1	8	0	5.9976	0.0219002	0.123601	1	3	19	7	2.68782	0.039059	1
c94968_g3_i1	47	12	1.90808	0.020157	0.118688	3	7	19	44	2.58643	0.0136767	0.611507
c79626_g1_i1	10	1	3.1223	0.0399705	0.193474	1	5	11	28	2.62155	0.0298741	0.914607
c106002_g2_i1	11	0	6.45086	0.00614931	0.0461106	0	0	3	7	5.31756	0.0247775	0.832758
c53700_g3_i2	60	0	8.88479	1.46828e-07	5.30413e-06	0	0	33	38	8.14565	4.04388e-06	0.00236882
c35298_g1_i1	56	2	4.6739	9.78617e-06	0.000207268	0	1	1	18	3.85287	0.0417956	1
c73873_g1_i2	48	2	4.45205	3.08679e-05	0.000563619	0	0	15	61	8.17406	1.47931e-05	0.0062494
c92666_g2_i1	52	0	8.67881	4.65727e-07	1.45252e-05	0	0	3	83	8.30485	0.000206046	0.0440298
c93694_g2_i12	37	0	8.18925	6.31674e-06	0.000141629	0	0	0	22	6.34888	0.0214827	0.779252
c82725_g1_i7	644	7	6.448	8.26913e-13	1.22861e-10	38	28	158	76	1.83186	0.0279371	0.888128
c94835_g1_i5	1542	150	3.30995	4.66175e-06	0.000108973	233	261	129	3394	2.68916	0.0140628	0.617317
c107396_g6_i1	103	33	1.58777	0.0327547	0.172167	27	38	61	162	1.71173	0.034277	0.968339
c89443_g2_i1	15	1	3.70121	0.00744743	0.0544844	0	7	5	58	3.07389	0.0379568	1
c83148_g1_i1	139	0	10.0951	1.05443e-10	9.04228e-09	1	3	7	29	3.02767	0.0189588	0.734765
c87362_g1_i1	523	82	2.62055	0.000242975	0.00325789	271	88	748	993	2.18232	0.00633715	0.4039
c93888_g3_i2	2311	329	2.76114	8.34577e-05	0.00132496	406	705	1422	5215	2.50946	0.00118978	0.142265
c84106_g2_i1	14	0	6.79525	0.00199604	0.0186603	0	23	70	128	3.1317	0.00789465	0.458037
c94161_g5_i11	24	6	1.92764	0.0400936	0.193824	6	10	32	34	2.02501	0.0328912	0.945804
c75268_g1_i2	57	1	5.61824	1.86519e-06	4.91861e-05	0	1	25	3	4.6031	0.00884952	0.487145
c78674_g3_i1	16	0	6.98627	0.00100641	0.0105945	0	5	17	19	2.8225	0.0266899	0.866647
c87575_g3_i1	69	0	9.08603	4.61803e-08	1.91388e-06	0	0	176	0	9.58922	0.000332938	0.0616178
c84292_g1_i4	9	0	6.16502	0.0140787	0.0883714	3	1	2	52	3.50426	0.0200736	0.757181
c145994_g1_i1	15	0	6.89392	0.00140897	0.013996	0	0	0	35	7.00798	0.00850731	0.475514
c97594_g2_i2	12	0	6.57502	0.00416566	0.0337646	8	14	67	99	2.88079	0.000922138	0.120995
c99860_g1_i3	29	4	2.76991	0.00477114	0.0379823	3	4	3	50	2.75394	0.0391848	1
c99855_g1_i2	20	4	2.23669	0.0293231	0.156962	1	3	10	15	2.55529	0.0403472	1
c104630_g1_i5	73	1	5.97447	2.53726e-07	8.62005e-06	4	9	19	98	3.06878	0.00433112	0.322277
c88576_g1_i4	10	1	3.1223	0.0399705	0.193474	5	2	25	59	3.44363	0.00137266	0.156559
c94384_g1_i2	373	1	8.32566	1.07655e-13	2.04327e-11	4	0	55	65	4.75103	3.45234e-05	0.0119415
c99475_g2_i4	149	8	4.14766	1.04648e-06	2.96304e-05	10	6	26	42	2.0021	0.0363264	0.994858
c94161_g5_i7	45	1	5.27806	1.13841e-05	0.00023874	5	10	37	56	2.59416	0.00637736	0.405251
c119513_g1_i1	16	0	6.98627	0.00100641	0.0105945	0	0	13	0	5.83899	0.0465783	1
c96703_g1_i5	18	3	2.48648	0.023239	0.129512	3	3	20	25	2.82578	0.00966306	0.510086
c99649_g1_i3	7	0	5.80818	0.0347826	0.174302	0	0	4	11	5.88007	0.00938754	0.504269
c100839_g1_i1	212	3	6.03519	5.03549e-10	3.61203e-08	6	8	9	75	2.4536	0.0301453	0.916684
c105699_g1_i3	41	1	5.14416	2.2545e-05	0.000427222	0	0	15	16	6.96083	0.000316653	0.0595019
c99994_g1_i1	275	84	1.65877	0.0177483	0.107261	269	80	693	503	1.71809	0.0364424	0.997047
c100403_g5_i1	89	4	4.38341	2.54794e-06	6.43283e-05	0	0	6	80	8.31531	7.69623e-05	0.0214883
c69559_g1_i3	14	0	6.79525	0.00199604	0.0186603	0	0	3	6	5.17651	0.0326092	0.941805
c107988_g1_i4	766	91	3.02094	2.78276e-05	0.000517451	75	91	254	409	1.95497	0.00726913	0.437634
c91161_g1_i2	221	0	10.7636	1.5177e-12	2.09852e-10	4	0	15	48	3.75962	0.00318145	0.268391
c91856_g1_i9	87	1	6.22719	5.83643e-08	2.36465e-06	0	0	0	15	5.80906	0.0424887	1
c97104_g10_i1	8	0	5.9976	0.0219002	0.123601	30	26	35	175	1.78529	0.0461991	1
c80696_g1_i1	776	0	12.575	8.30591e-18	5.1332e-15	10	2	5	176	3.67954	0.00944419	0.506597
c67681_g1_i1	13	0	6.68933	0.00286389	0.0250484	0	0	17	16	7.05763	0.000244872	0.0498862
c20692_g1_i1	24	0	7.56743	9.63608e-05	0.00148606	0	12	75	126	4.06661	0.00027245	0.0534441
c106194_g1_i1	162	41	1.92836	0.00793046	0.0573665	5	31	37	101	1.92246	0.0490345	1
c85514_g1_i8	114	15	2.86509	0.000257541	0.0034253	8	10	110	51	3.18073	0.000676166	0.0995946
c82142_g2_i1	101	19	2.35205	0.00209416	0.0194835	0	0	0	23	6.41169	0.0199194	0.752683
c75317_g1_i3	358	133	1.37696	0.0432035	0.206981	0	0	189	2	9.70429	5.37239e-05	0.0163903
c35267_g1_i1	16	0	6.98627	0.00100641	0.0105945	0	0	5	6	5.48027	0.0169182	0.688761
c105126_g3_i1	17	2	2.96149	0.0127669	0.0837681	4	2	11	27	2.52605	0.0260218	0.856241
c89052_g1_i5	87	7	3.56185	3.48151e-05	0.000629463	0	0	172	0	9.55607	0.000347262	0.0638391
c28646_g1_i3	766	0	12.5563	9.45384e-18	5.77373e-15	3	1	3	42	3.25433	0.0236762	0.817088
c83603_g1_i2	13	0	6.68933	0.00286389	0.0250484	0	3	0	204	5.88411	0.00386436	0.302266
c88349_g1_i6	13	0	6.68933	0.00286389	0.0250484	4	3	11	45	2.85257	0.0125355	0.583999
c93129_g1_i2	219	5	5.36793	3.33589e-09	1.90655e-07	11	18	13	194	2.70925	0.0154111	0.656799
c104630_g1_i4	23	0	7.50636	0.000125561	0.00186435	1	0	9	19	4.42624	0.00326684	0.273831
c80750_g1_i1	17	3	2.40462	0.0297218	0.157888	17	8	98	39	2.44528	0.0114718	0.559188
c88086_g2_i3	11	0	6.45086	0.00614931	0.0461106	2	2	52	0	3.72654	0.0325379	0.941805
c100124_g1_i1	101	6	3.99508	5.74907e-06	0.000131331	4	3	51	24	3.39429	0.00186408	0.190083
c54226_g2_i2	9	0	6.16502	0.0140787	0.0883714	0	0	21	0	6.52633	0.0174786	0.703581
c66098_g1_i1	20	0	7.30592	0.000290613	0.00376555	1	5	9	33	2.7113	0.0275493	0.881507
c60113_g1_i2	19	0	7.2324	0.000390825	0.00482553	0	0	21	21	7.40002	7.72697e-05	0.0215304
c51262_g1_i1	20	4	2.23669	0.0293231	0.156962	1	4	9	31	2.88877	0.019781	0.751643
c97780_g1_i5	202	4	5.56474	2.41986e-09	1.43707e-07	0	0	17	0	6.2231	0.0285301	0.899003
c101078_g2_i5	67	6	3.40387	0.000119357	0.00180351	8	21	86	35	2.12761	0.0242518	0.827092
c92250_g1_i11	51	12	2.02561	0.0131206	0.0859125	0	0	10	11	6.4024	0.00169515	0.179513
c84375_g1_i2	528	0	12.0196	3.58988e-16	1.41851e-13	0	1	3	21	4.19944	0.0152646	0.652682
c101277_g1_i4	9	0	6.16502	0.0140787	0.0883714	5	0	28	34	3.48227	0.00367803	0.294241
c107007_g3_i1	89	0	9.45264	5.25811e-09	2.82436e-07	0	0	2	12	5.7535	0.0189496	0.734661
c99894_g2_i2	358	0	11.4592	1.53375e-14	3.75609e-12	0	0	4	9	5.68724	0.0110049	0.548748
c152199_g1_i1	10	0	6.31501	0.00922396	0.0636752	0	0	0	27	6.6391	0.0137099	0.611507
c79677_g2_i5	11	0	6.45086	0.00614931	0.0461106	2	0	7	15	3.21664	0.0244038	0.828884
c102822_g1_i7	39	9	2.04986	0.0176996	0.106992	44	3	116	158	2.40949	0.0241293	0.825781
c92230_g5_i1	38	1	5.03489	3.88701e-05	0.000685474	0	0	18	55	8.12954	1.0316e-05	0.00479237
c97780_g1_i1	197	1	7.40512	4.35056e-11	4.16059e-09	0	0	17	0	6.2231	0.0285298	0.899003
c77958_g1_i1	29	0	7.83914	2.82471e-05	0.000518969	0	0	54	0	7.88577	0.00286605	0.25217
c103500_g2_i7	13	0	6.68933	0.00286389	0.0250484	0	1	5	11	3.66694	0.0263263	0.862957
c70492_g1_i2	39	0	8.26494	4.27844e-06	0.000100887	0	0	1	21	6.36369	0.0110382	0.549867
c83394_g1_i1	2267	131	4.06112	5.22401e-08	2.13635e-06	108	259	616	476	1.61524	0.0292485	0.907066
c107457_g1_i2	214	5	5.33463	4.12101e-09	2.29284e-07	1	3	0	110	4.57787	0.0110807	0.550848
c87339_g3_i1	93	24	1.89805	0.011165	0.0746989	10	14	54	70	2.33614	0.00703835	0.429295
c90003_g1_i1	80	18	2.09373	0.00627176	0.0469576	19	25	56	136	2.05788	0.0127502	0.591319
c94384_g2_i3	136	0	10.0637	1.28798e-10	1.07928e-08	0	3	19	39	4.1467	0.00113799	0.138665
c84118_g1_i2	34	6	2.4279	0.00873716	0.0625538	24	43	129	118	1.89301	0.0146446	0.636662
c95758_g1_i5	47	13	1.79373	0.0275041	0.149874	21	17	85	44	1.76704	0.0449209	1
c105620_g3_i6	167	36	2.15921	0.00328417	0.0281973	17	66	255	49	2.00086	0.0452389	1
c86412_g1_i2	22971	3222	2.78298	6.70803e-05	0.0011006	1339	1459	2223	5496	1.39009	0.0439049	1
c84472_g2_i2	23	2	3.39479	0.00281198	0.0250484	1	3	5	28	2.89341	0.0305627	0.921324
c70808_g1_i2	31	0	7.93495	1.79859e-05	0.00035186	1	1	13	55	4.82985	0.000343424	0.0632604
c99107_g1_i7	209	24	3.06515	4.99852e-05	0.000850512	7	7	12	64	2.31246	0.0309461	0.922398
c107988_g1_i6	557	69	2.96001	4.16295e-05	0.000730531	52	83	210	383	2.09821	0.0050505	0.354134
c103551_g3_i1	241	61	1.92925	0.00631668	0.0472785	46	44	97	174	1.52767	0.0441482	1
c96525_g1_i2	10168	398	4.62394	1.21401e-09	7.8614e-08	1167	3026	5652	16699	2.37648	0.00195216	0.195727
c107988_g1_i2	511	78	2.65911	0.000188749	0.00264884	39	78	185	273	1.95631	0.00971329	0.511063
c105906_g5_i1	9	0	6.16502	0.0140787	0.0883714	0	0	0	20	6.21407	0.0267655	0.866647
c97433_g1_i1	198	27	2.81809	0.000192703	0.00269401	55	26	123	138	1.62083	0.0425931	1
c105993_g1_i4	7	0	5.80818	0.0347826	0.174302	0	0	0	24	6.47211	0.0175791	0.705471
c53088_g2_i1	14	0	6.79525	0.00199604	0.0186603	0	0	22	26	7.58166	4.11065e-05	0.0137531
c100616_g1_i1	132	10	3.65549	8.9646e-06	0.000193488	9	4	20	45	2.20316	0.035613	0.988417
c96525_g1_i1	10383	415	4.5938	1.45734e-09	9.20447e-08	1185	2989	5623	16456	2.36457	0.00195061	0.195727
c96391_g5_i1	11	0	6.45086	0.00614931	0.0461106	0	0	13	51	7.92926	3.62122e-05	0.0124488
c82056_g4_i1	26	0	7.68232	5.79138e-05	0.000960462	0	0	8	22	6.86285	0.000672304	0.0993528
c78927_g1_i1	10	0	6.31501	0.00922396	0.0636752	0	0	2	6	4.99689	0.0498646	1
c103910_g1_i5	82	27	1.5476	0.0411028	0.198281	6	0	69	2	3.53289	0.0383744	1
c99786_g1_i8	54	16	1.69649	0.0312746	0.165221	3	4	49	31	3.48812	0.00100322	0.128149
c107611_g1_i3	366	95	1.89372	0.00658043	0.049071	69	34	170	279	2.03353	0.0105019	0.532685
c93026_g1_i1	669	14	5.51542	4.83786e-11	4.57216e-09	4	6	12	37	2.19795	0.0406197	1
c83551_g1_i2	37	0	8.18925	6.31674e-06	0.000141629	1	1	32	12	4.33788	0.00141554	0.159222
c88297_g1_i4	288	94	1.56333	0.0243329	0.134345	47	116	295	353	2.00345	0.0081631	0.464248
c83603_g1_i5	16	0	6.98627	0.00100641	0.0105945	0	2	0	206	6.41771	0.00207162	0.202391
c90452_g1_i1	1048	12	6.38319	2.27739e-13	3.93419e-11	2	0	13	9	3.27769	0.0204123	0.763699
c96703_g1_i4	69	18	1.88069	0.0144538	0.089858	19	12	81	96	2.4534	0.00362663	0.292061
c91424_g2_i2	10	1	3.1223	0.0399705	0.193474	0	0	6	81	8.33166	7.41773e-05	0.0209017
c94940_g5_i5	62	1	5.73929	9.57264e-07	2.74749e-05	3	1	11	25	3.00548	0.0129637	0.598094
c97338_g1_i2	53	0	8.70622	4.00132e-07	1.2769e-05	0	0	4	43	7.45487	0.00062457	0.093811
c90964_g9_i1	42	9	2.15644	0.0119999	0.0795823	0	0	18	0	6.30507	0.025564	0.846275
c93668_g2_i1	478	51	3.1746	1.57197e-05	0.000316833	257	120	1962	2887	3.59837	4.31714e-06	0.00247869
c106559_g1_i2	439	27	3.9663	3.37245e-07	1.10956e-05	19	15	292	15	3.24907	0.00752266	0.444822
c88580_g6_i2	20	0	7.30592	0.000290613	0.00376555	2	0	0	40	3.96032	0.04055	1
c99249_g1_i1	1094	0	13.0704	2.84514e-19	2.61593e-16	4	1	4	82	3.85935	0.00680016	0.419508
c93078_g2_i14	29	0	7.83914	2.82471e-05	0.000518969	0	0	14	34	7.54045	7.09136e-05	0.0201799
c29416_g1_i1	117	16	2.81014	0.000305373	0.00392436	0	0	30	22	7.72541	3.07711e-05	0.0109195
c93297_g1_i1	100	18	2.4152	0.00168501	0.0164708	41	57	119	172	1.54064	0.0392868	1
c94300_g2_i4	136	0	10.0637	1.28798e-10	1.07928e-08	0	0	0	23	6.41169	0.0199199	0.752683
c89052_g1_i1	19	0	7.2324	0.000390825	0.00482553	0	0	220	0	9.91106	0.000229854	0.0476727
c105336_g1_i1	93	23	1.95913	0.00909202	0.0636752	23	35	110	123	1.99503	0.010129	0.521374
c28646_g1_i1	1103	0	13.0822	2.62045e-19	2.44295e-16	5	0	5	63	3.50186	0.0156201	0.662931
c104317_g1_i5	26	7	1.82428	0.0447917	0.213537	18	26	83	140	2.29925	0.00392545	0.305568
c96703_g1_i3	90	15	2.52448	0.00131453	0.01347	14	25	89	70	2.04311	0.0146706	0.637392
c61573_g2_i2	25	0	7.62602	7.44607e-05	0.0011919	0	0	0	34	6.96668	0.00919823	0.498664
c102263_g1_i3	21	0	7.37587	0.00021796	0.00295154	0	2	19	14	3.92006	0.00429006	0.320271
c94951_g2_i1	19	0	7.2324	0.000390825	0.00482553	20	26	3	897	4.1369	0.00719809	0.434409

## Sheet: Sheet2
Commonly down regulated transcripts in Q1/Q2 and T/B.
gene_id	Q1	Q2	logFC	logCPM	PValue	FDR	B1	B2	T1	T2	logFC	logCPM	PValue	FDR
c89600_g2_i2	4	68	-4.09566	0.325026	1.67283e-05	0.0003351	18	16	0	0	-7.12351	-1.57257	0.000223364	0.0466431
c83540_g1_i2	2	14	-2.78176	-1.61003	0.0295884	0.157664	11	11	0	3	-2.85172	-1.93686	0.0386897	1
c102804_g2_i2	1	23	-4.40926	-1.12143	0.000797167	0.0087659	22	28	0	0	-7.65892	-1.11928	2.96313e-05	0.0106109
c127223_g1_i1	0	11	-6.50105	-2.0251	0.00614931	0.0461106	10	16	0	0	-6.71189	-1.89809	0.00073668	0.104974
c71775_g1_i2	0	7	-5.85805	-2.47418	0.0347826	0.174302	14	23	0	4	-3.19373	-1.38096	0.0135907	0.610435
c79603_g3_i2	0	97	-9.62734	0.738772	1.89581e-09	1.15606e-07	50	60	0	0	-8.79544	-0.0909249	1.60426e-07	0.000193509
c687_g1_i1	0	16	-7.03663	-1.60834	0.00100641	0.0105945	24	6	1	2	-3.32079	-1.57669	0.0161891	0.677127
c99407_g4_i1	16	439	-4.81782	2.92698	4.35271e-09	2.40473e-07	1400	1535	646	196	-1.74691	4.93136	0.0272221	0.874901
c85700_g9_i1	0	31	-7.9855	-0.7972	1.79859e-05	0.00035186	52	22	0	0	-8.277	-0.572297	7.06455e-06	0.00363155
c94176_g3_i1	0	35	-8.15994	-0.640315	6.31674e-06	0.000141629	39	0	0	0	-7.41845	-1.3392	0.00551482	0.373657
c75623_g1_i2	0	9	-6.21508	-2.23233	0.0140787	0.0883714	33	17	7	1	-2.60007	-0.890986	0.0333255	0.954203
c96734_g1_i5	9	93	-3.40165	0.805641	5.6603e-05	0.000955079	35	3	4	1	-2.92635	-1.23346	0.0417735	1
c93870_g5_i1	0	17	-7.12345	-1.53764	0.000726851	0.0081101	15	0	0	0	-6.04645	-2.40039	0.0359577	0.98971
c101045_g1_i1	4	21	-2.40633	-1.07276	0.0236304	0.13087	35	43	10	9	-2.03027	-0.260946	0.0278844	0.887855
c101590_g1_i5	0	21	-7.42633	-1.28495	0.00021796	0.00295154	24	50	4	14	-2.06717	-0.363739	0.0367196	1
c77772_g5_i1	0	65	-9.05069	0.186744	5.90433e-08	2.3764e-06	6	31	1	0	-4.82892	-1.49308	0.00239405	0.223496
c99407_g4_i2	4	124	-4.96122	1.12521	1.32614e-07	4.85896e-06	523	513	253	64	-1.65284	3.4627	0.0480674	1
c68960_g1_i2	1	76	-6.12827	0.418676	1.464e-07	5.30413e-06	99	28	0	0	-9.07174	0.166466	5.47122e-07	0.000513133
c88520_g2_i1	0	53	-8.75686	-0.0901705	2.97358e-07	9.87429e-06	26	27	2	0	-4.55444	-0.988241	0.000463536	0.0779711
c101814_g3_i2	0	86	-9.45393	0.57174	5.80018e-09	3.07707e-07	212	137	0	41	-3.25534	1.67923	0.00956756	0.509085
c83889_g1_i2	0	73	-9.21785	0.345713	2.28675e-08	1.03539e-06	241	256	98	62	-1.62274	2.41457	0.0306079	0.921324
c97671_g2_i1	18	81	-2.21271	0.760812	0.00504388	0.0400219	5	117	12	3	-2.85617	0.138468	0.0325154	0.941805
c65876_g1_i1	0	7	-5.85805	-2.47418	0.0347826	0.174302	36	3	0	1	-5.11676	-1.32366	0.00409104	0.311636
c105449_g1_i2	4	101	-4.66556	0.847817	7.14054e-07	2.12415e-05	119	136	0	0	-10.0092	1.06869	4.75817e-11	2.11062e-07
c59120_g1_i2	8	35	-2.16234	-0.374476	0.0151856	0.093898	11	12	0	1	-4.2612	-1.97711	0.00520862	0.360641
c50470_g1_i1	0	26	-7.73284	-1.02067	5.79138e-05	0.000960462	77	32	1	0	-6.50125	-0.042309	3.42555e-06	0.00207052
c94602_g3_i3	2	697	-8.40707	3.54421	1.07061e-15	3.63504e-13	861	1501	438	361	-1.54047	4.64303	0.0267901	0.866647
c87656_g1_i3	10	53	-2.44185	0.139382	0.00398913	0.0335314	69	66	13	16	-2.24511	0.458768	0.00825793	0.466782
c87620_g4_i1	162	475	-1.60193	3.39906	0.0190389	0.114001	230	266	59	69	-1.97505	2.32887	0.00701894	0.428487
c55691_g2_i1	0	26	-7.73284	-1.02067	5.79138e-05	0.000960462	14	18	0	0	-7.01878	-1.65637	0.000276965	0.0540216
c101814_g4_i1	0	11	-6.50105	-2.0251	0.00614931	0.0461106	11	3	0	0	-5.90181	-2.48706	0.0114614	0.558782
c99015_g1_i4	19	76	-2.04346	0.702893	0.00937012	0.0645998	124	229	16	57	-2.32815	1.75603	0.0055404	0.374836
c78301_g1_i1	2	115	-5.80883	0.999785	2.16037e-08	9.85962e-07	25	15	0	1	-5.08292	-1.33737	0.000597749	0.090975
c79337_g1_i1	1	86	-6.30634	0.587362	5.29605e-08	2.1626e-06	32	1	0	0	-7.1708	-1.54532	0.00361897	0.291899
c97335_g3_i1	12	64	-2.45335	0.396035	0.00296923	0.025889	45	53	2	8	-3.32642	-0.121954	0.000871167	0.116361
c15348_g1_i1	0	9	-6.21508	-2.23233	0.0140787	0.0883714	7	19	0	0	-6.68932	-1.91325	0.00119426	0.142393
c79603_g3_i5	0	77	-9.29469	0.419094	1.46906e-08	7.01177e-07	41	47	0	0	-8.47675	-0.38679	8.55679e-07	0.000720166
c107177_g3_i5	10	50	-2.35799	0.0728513	0.00554519	0.0433887	38	46	7	12	-2.16902	-0.186708	0.0165567	0.682893
c87496_g1_i4	6	472	-6.31855	2.99864	4.92377e-12	6.03174e-10	101	107	10	23	-2.70947	0.984819	0.00116455	0.140102
c113073_g1_i1	0	7	-5.85805	-2.47418	0.0347826	0.174302	5	10	1	0	-3.58366	-2.40096	0.0263816	0.864196
c87754_g1_i2	1	131	-6.91279	1.16932	1.33572e-09	8.54203e-08	275	148	43	27	-2.61787	2.03522	0.00158417	0.171501
c106698_g1_i2	10	105	-3.42653	0.973105	4.0157e-05	0.000706493	140	247	2	1	-6.88197	1.64421	2.48927e-10	9.50826e-07
c57391_g1_i1	0	17	-7.12345	-1.53764	0.000726851	0.0081101	21	2	0	0	-6.63927	-1.9663	0.0051686	0.35832
c105458_g4_i1	0	11	-6.50105	-2.0251	0.00614931	0.0461106	4	23	1	2	-3.04203	-1.77004	0.031507	0.928312
c93311_g1_i4	27	106	-2.01868	1.17251	0.00623253	0.0466778	194	547	137	22	-2.0936	2.8337	0.030392	0.919713
c105920_g2_i1	0	23	-7.55685	-1.1734	0.000125561	0.00186435	9	30	0	0	-7.25956	-1.45515	0.000261282	0.052298
c151623_g1_i1	0	8	-6.04758	-2.34822	0.0219002	0.123601	3	5	0	0	-5.04415	-2.98477	0.0435042	1
c95391_g5_i1	2	87	-5.40678	0.618481	2.40506e-07	8.21658e-06	16	19	0	3	-3.50641	-1.45917	0.00747295	0.443599
c86805_g2_i1	2	31	-3.9217	-0.717956	0.000497338	0.00596836	26	17	3	5	-2.4548	-1.07639	0.0245796	0.830753
c104485_g2_i1	1	48	-5.46667	-0.196186	5.14799e-06	0.000119125	31	26	2	5	-3.0463	-0.796304	0.00513994	0.357308
c106880_g3_i3	0	27	-7.78704	-0.973138	4.53239e-05	0.000779884	1	22	1	0	-4.116	-2.02382	0.0278903	0.887855
c53080_g1_i1	9	47	-2.41894	-0.0203816	0.00507411	0.0402354	391	1023	273	180	-1.58432	3.874	0.0358152	0.98971
c84246_g1_i3	1	170	-7.28845	1.53427	1.24532e-10	1.04958e-08	191	1	7	1	-4.59584	0.834767	0.00857673	0.477766
c44345_g2_i1	3	25	-3.05681	-0.929229	0.00472911	0.0377519	1	10	0	0	-5.43754	-2.76086	0.0377745	1
c85316_g5_i6	2	22	-3.42927	-1.12218	0.00356754	0.030326	27	39	5	7	-2.4548	-0.558914	0.0129003	0.595772
c90362_g2_i7	1	14	-3.69797	-1.68352	0.0102151	0.0690472	13	23	0	1	-4.87898	-1.49992	0.000904475	0.11959
c71560_g1_i1	0	11	-6.50105	-2.0251	0.00614931	0.0461106	4	8	0	0	-5.60618	-2.66711	0.0133687	0.606228
c85316_g5_i1	2	51	-4.6377	-0.0912154	1.48295e-05	0.00030008	40	42	3	7	-3.05911	-0.330142	0.00247495	0.228638
c87496_g1_i3	4	541	-7.08541	3.18689	1.76389e-13	3.12162e-11	116	96	14	23	-2.57007	1.04353	0.00155236	0.169013
c90201_g1_i3	2	31	-3.9217	-0.717956	0.000497338	0.00596836	100	255	52	9	-2.42304	1.73494	0.0134532	0.606228
c69504_g1_i1	29	86	-1.61479	0.967064	0.0289387	0.155364	60	35	1	21	-2.25267	-0.000992167	0.0446485	1
c95267_g2_i4	0	273	-11.119	2.1987	1.46323e-13	2.64398e-11	42	146	18	24	-2.13263	0.876672	0.0141296	0.619661
c105777_g1_i1	0	191	-10.604	1.69106	4.32228e-12	5.33052e-10	578	0	3	22	-4.74464	2.38953	0.0130902	0.600808
c90222_g4_i3	0	45	-8.52139	-0.309398	1.03208e-06	2.92468e-05	27	24	0	0	-7.70557	-1.07986	2.59814e-05	0.00970834
c100395_g3_i1	0	10	-6.36514	-2.12502	0.00922396	0.0636752	21	17	1	0	-4.95229	-1.4042	0.000635393	0.0950215
c104524_g1_i9	5	59	-3.57823	0.163243	0.000110253	0.00167874	1	75	0	0	-8.16337	-0.663654	0.000713796	0.102708
c103099_g5_i4	0	8	-6.04758	-2.34822	0.0219002	0.123601	11	5	0	0	-6.07418	-2.36878	0.00562592	0.378203
c69908_g1_i2	3	42	-3.80242	-0.311107	0.000180606	0.00254157	17	0	0	0	-6.22561	-2.276	0.0285396	0.899003
c108020_g1_i12	21	194	-3.25055	1.85488	2.89281e-05	0.000530489	123	241	15	57	-2.39198	1.78629	0.0049937	0.351152
c85233_g1_i5	0	35	-8.15994	-0.640315	6.31674e-06	0.000141629	0	25	1	0	-4.21574	-1.94382	0.043993	1
c61504_g1_i2	0	17	-7.12345	-1.53764	0.000726851	0.0081101	0	17	0	0	-6.02585	-2.38241	0.0337639	0.959066
c100019_g2_i1	251	1919	-2.98472	5.16841	2.61939e-05	0.000491223	11634	1475	2315	1580	-1.83114	7.15937	0.0479875	1
c90362_g2_i1	1	13	-3.59202	-1.76187	0.0141459	0.0883714	9	13	0	0	-6.47831	-2.07547	0.00137928	0.156888
c83969_g1_i2	0	8	-6.04758	-2.34822	0.0219002	0.123601	7	7	0	0	-5.85131	-2.51428	0.00741547	0.441522
c109190_g1_i1	0	25	-7.67653	-1.06982	7.44607e-05	0.0011919	23	0	0	0	-6.65912	-1.95576	0.0148229	0.640166
c79181_g1_i2	0	19	-7.28282	-1.4058	0.000390825	0.00482553	8	7	0	0	-5.95491	-2.44648	0.00603005	0.39131
c96786_g2_i5	1	13	-3.59202	-1.76187	0.0141459	0.0883714	20	36	1	1	-4.64204	-0.946592	0.000294178	0.0560667
c103664_g9_i1	11	43	-2.00512	-0.0706502	0.0179855	0.108579	16	19	3	1	-3.04136	-1.4166	0.0110865	0.550855
c95075_g1_i2	1	25	-4.52894	-1.0214	0.000488131	0.00588303	13	36	1	2	-3.91597	-1.10009	0.00189229	0.192035
c85065_g2_i3	0	7	-5.85805	-2.47418	0.0347826	0.174302	0	20	0	0	-6.25547	-2.22278	0.0241089	0.825319
c102804_g2_i3	6	39	-2.72547	-0.312817	0.00301688	0.0262562	27	30	0	0	-7.85398	-0.948989	1.44024e-05	0.00614724
c108020_g1_i6	35	212	-2.645	2.05014	0.000312883	0.00401196	119	263	25	87	-1.81814	1.95583	0.0285682	0.899459
c96866_g2_i4	1	99	-6.50916	0.780816	1.48786e-08	7.09412e-07	38	59	2	0	-5.40495	-0.241898	1.4963e-05	0.00626344
c79603_g3_i1	0	23	-7.55685	-1.1734	0.000125561	0.00186435	14	12	0	0	-6.7409	-1.878	0.000744743	0.105813
c103481_g1_i1	1	13	-3.59202	-1.76187	0.0141459	0.0883714	10	3	1	0	-3.45106	-2.48708	0.0451105	1
c77917_g1_i1	0	112	-9.83454	0.939306	5.4754e-10	3.88101e-08	0	55	0	0	-7.69618	-1.07544	0.00346413	0.284388
c106582_g1_i1	18	61	-1.80431	0.447029	0.0233622	0.130035	33	16	5	0	-3.21834	-0.979178	0.0110999	0.551209
c55691_g4_i1	0	26	-7.73284	-1.02067	5.79138e-05	0.000960462	15	8	0	0	-6.5868	-1.99817	0.001399	0.158042
c99587_g3_i7	0	21	-7.42633	-1.28495	0.00021796	0.00295154	42	20	0	1	-5.72401	-0.788538	8.5845e-05	0.0231915
c67364_g1_i2	0	17	-7.12345	-1.53764	0.000726851	0.0081101	7	7	0	0	-5.85131	-2.51428	0.00741492	0.441522
c81308_g1_i1	3	15	-2.32454	-1.47268	0.0493358	0.231775	19	15	1	3	-3.0758	-1.44329	0.0108106	0.543831
c103481_g3_i3	3	73	-4.59814	0.39983	3.45984e-06	8.45568e-05	55	36	5	5	-3.20066	-0.180734	0.00144905	0.161571
c62766_g1_i1	0	8	-6.04758	-2.34822	0.0219002	0.123601	41	32	8	4	-2.58704	-0.413888	0.00981581	0.514587
c91652_g8_i1	0	7	-5.85805	-2.47418	0.0347826	0.174302	10	30	2	1	-3.58952	-1.33121	0.00513172	0.357308
c74946_g1_i1	0	16	-7.03663	-1.60834	0.00100641	0.0105945	8	17	0	2	-3.51936	-1.86995	0.0131398	0.602179
c77772_g4_i1	0	15	-6.94426	-1.68266	0.00140897	0.013996	1	13	0	0	-5.77103	-2.55541	0.0275988	0.881758
c105242_g1_i6	2	18	-3.14154	-1.34571	0.00977491	0.066748	26	43	1	7	-3.12795	-0.586742	0.00366084	0.29327
c97146_g1_i2	6	54	-3.1937	0.0748003	0.000415922	0.00509969	20	32	0	2	-4.57693	-1.03583	0.00051464	0.0827878
c89666_g2_i3	1	10	-3.21755	-2.02602	0.0399705	0.193474	13	18	2	0	-3.7696	-1.61828	0.00517899	0.358951
c85700_g9_i2	0	141	-10.1664	1.26236	7.14954e-11	6.43408e-09	247	25	0	0	-10.1978	1.25008	1.40096e-07	0.000172776
c88296_g4_i1	0	9	-6.21508	-2.23233	0.0140787	0.0883714	11	12	0	0	-6.55441	-2.01959	0.00114103	0.13881
c96734_g1_i8	5	32	-2.69811	-0.570945	0.0047504	0.0378877	18	1	0	0	-6.37257	-2.16715	0.0126065	0.586636
c95852_g3_i5	1	15	-3.79667	-1.60919	0.00744743	0.0544844	9	10	0	0	-6.28109	-2.22019	0.00245134	0.227261
c107396_g1_i1	24	105	-2.1741	1.13031	0.00436491	0.0352777	52	57	0	0	-8.78712	-0.0988643	1.62828e-07	0.000193855
c96784_g1_i2	0	177	-10.4942	1.58328	8.66242e-12	9.93876e-10	1	137	5	0	-4.53951	0.180256	0.00934323	0.503144
c76452_g1_i1	1	48	-5.46667	-0.196186	5.14799e-06	0.000119125	20	19	1	4	-2.96826	-1.27376	0.0121893	0.574005
c65416_g1_i1	0	13	-6.73961	-1.8438	0.00286389	0.0250484	10	8	1	0	-3.88233	-2.20834	0.013378	0.606228
c77396_g3_i1	0	14	-6.84556	-1.761	0.00199604	0.0186603	71	71	20	26	-1.65777	0.642605	0.0391281	1
c99791_g1_i3	0	15	-6.94426	-1.68266	0.00140897	0.013996	3	15	0	0	-6.14656	-2.30869	0.00754318	0.445652
c89528_g2_i1	20	66	-1.76676	0.563958	0.0247327	0.136333	319	447	166	39	-1.82359	2.97118	0.0343512	0.970039
c82762_g1_i2	0	16	-7.03663	-1.60834	0.00100641	0.0105945	10	18	0	3	-3.16897	-1.71167	0.0183789	0.721064
c51352_g1_i1	0	9	-6.21508	-2.23233	0.0140787	0.0883714	11	2	0	0	-5.80818	-2.55022	0.0186287	0.727696
c66511_g1_i1	0	10	-6.36514	-2.12502	0.00922396	0.0636752	0	16	0	0	-5.9405	-2.43988	0.037446	1
c97858_g1_i1	2	64	-4.96457	0.206676	2.73851e-06	6.87296e-05	45	124	0	2	-6.24228	0.470653	6.14228e-07	0.000557504
c96935_g1_i7	4	101	-4.66556	0.847817	7.14054e-07	2.12415e-05	0	114	1	1	-5.57709	-0.108918	0.00391303	0.304859
c82391_g1_i1	0	10	-6.36514	-2.12502	0.00922396	0.0636752	23	14	1	1	-4.10027	-1.39717	0.00205576	0.201271
c87764_g6_i1	5	215	-5.4416	1.89066	2.82584e-09	1.65353e-07	0	23	0	1	-4.17743	-2.03549	0.0474995	1
c76473_g1_i5	3	428	-7.14777	2.85068	4.93153e-13	7.7937e-11	90	293	47	0	-2.85897	1.77229	0.0325814	0.941805
c93725_g1_i1	0	39	-8.31554	-0.498762	2.94065e-06	7.28455e-05	23	14	2	6	-2.26283	-1.23503	0.0474145	1
c57937_g1_i2	0	89	-9.50333	0.619241	3.93956e-09	2.1999e-07	74	0	0	0	-8.34094	-0.520574	0.00157021	0.170525
c82380_g1_i1	0	41	-8.38747	-0.432853	2.04881e-06	5.31566e-05	0	31	0	0	-6.87753	-1.7551	0.0104869	0.532415
c78221_g1_i1	23	93	-2.0603	0.981136	0.00710814	0.0525629	37	11	1	0	-5.3288	-1.09023	0.00055196	0.0866927
c1746_g2_i1	0	36	-8.20044	-0.60361	5.18875e-06	0.000119125	12	1	0	0	-5.8242	-2.54323	0.0268107	0.866647
c90197_g1_i1	81	685	-3.12886	3.67079	1.65727e-05	0.000332225	50	37	5	0	-4.03	-0.303211	0.000669643	0.0991447
c102043_g4_i1	3	117	-5.27777	1.03495	7.04328e-08	2.7791e-06	85	82	6	3	-4.17895	0.562623	1.71457e-05	0.00698573
c99494_g1_i1	0	19	-7.28282	-1.4058	0.000390825	0.00482553	19	0	0	0	-6.38499	-2.16131	0.0211405	0.775527
c82276_g1_i7	29	130	-2.21019	1.42451	0.00272256	0.0245509	109	249	51	63	-1.63936	1.90355	0.0319183	0.934836
c104384_g4_i1	5	22	-2.16005	-0.976716	0.034945	0.174842	40	32	1	0	-5.87309	-0.615133	2.17048e-05	0.00849106
c100187_g2_i3	0	20	-7.35636	-1.34412	0.000290613	0.00376555	14	22	0	0	-7.17776	-1.52592	0.000168756	0.0382297
c93419_g2_i1	244	689	-1.54789	3.94669	0.022551	0.126439	1000	2	73	10	-3.62214	3.23633	0.0349417	0.98025
c71775_g3_i3	0	10	-6.36514	-2.12502	0.00922396	0.0636752	11	15	0	2	-3.59347	-1.81641	0.00959709	0.509085
c76473_g1_i7	0	219	-10.8012	1.88514	1.17501e-12	1.67089e-10	66	114	29	0	-2.49934	0.788546	0.0470246	1
c93027_g1_i2	1	121	-6.79834	1.05873	2.67065e-09	1.5704e-07	6	37	4	0	-3.22555	-1.23305	0.021798	0.783733
c85065_g1_i7	0	30	-7.93839	-0.839224	2.24824e-05	0.00042683	15	10	2	1	-2.9862	-1.78671	0.0189664	0.734765
c103966_g1_i6	3	24	-2.99821	-0.975285	0.00585897	0.0453306	26	28	6	0	-3.06264	-0.873566	0.0167304	0.686946
c73218_g1_i2	0	155	-10.3029	1.39576	2.87788e-11	2.88752e-09	0	139	0	0	-9.02688	0.132981	0.000582164	0.0895247
c105449_g1_i1	5	100	-4.33821	0.847478	1.98659e-06	5.21125e-05	76	68	0	0	-9.19905	0.289305	1.6113e-08	2.82033e-05
c81819_g8_i4	0	45	-8.52139	-0.309398	1.03208e-06	2.92468e-05	0	57	0	0	-7.74731	-1.03103	0.00322873	0.271148
c88136_g2_i1	2	14	-2.78176	-1.61003	0.0295884	0.157664	5	8	0	0	-5.72744	-2.59234	0.0100023	0.519379
c102043_g4_i2	4	109	-4.7754	0.95045	3.84878e-07	1.24425e-05	57	90	2	1	-5.49176	0.317917	1.03992e-06	0.000823638
c105620_g2_i2	0	43	-8.45598	-0.369811	1.4456e-06	3.92853e-05	23	26	0	1	-5.34172	-1.11659	0.000175014	0.0390808
c95778_g1_i3	0	13	-6.73961	-1.8438	0.00286389	0.0250484	20	15	0	7	-2.40443	-1.33279	0.0489173	1
c134417_g1_i1	0	23	-7.55685	-1.1734	0.000125561	0.00186435	0	46	0	1	-5.16454	-1.26889	0.0137381	0.612056
c106558_g3_i4	0	7	-5.85805	-2.47418	0.0347826	0.174302	6	6	0	0	-5.63281	-2.65257	0.0121941	0.574005
c94427_g2_i3	5	72	-3.86497	0.417004	2.66494e-05	0.00049811	24	26	0	1	-5.37289	-1.09013	0.000159528	0.0367752
c26259_g1_i1	0	52	-8.72945	-0.115827	3.44558e-07	1.12448e-05	10	21	0	0	-6.9508	-1.70914	0.000394651	0.0690031
c103410_g1_i1	135	488	-1.90368	3.36895	0.005899	0.0456352	0	520	2	6	-5.93786	1.99077	0.00239375	0.223496
c90946_g2_i5	0	77	-9.29469	0.419094	1.46906e-08	7.01177e-07	38	44	1	1	-5.21243	-0.448983	2.31029e-05	0.00888633
c99706_g3_i6	2	208	-6.6631	1.82516	1.0589e-10	9.07785e-09	111	221	5	23	-3.6121	1.51958	8.46334e-05	0.0229697
c103481_g5_i2	5	30	-2.60537	-0.643528	0.00792498	0.0573284	38	14	3	3	-3.13532	-0.889122	0.00729775	0.438596
c90407_g2_i1	0	47	-8.58396	-0.251403	7.45e-07	2.19062e-05	9	1	0	0	-5.44536	-2.77453	0.0424139	1
c99494_g1_i2	0	16	-7.03663	-1.60834	0.00100641	0.0105945	15	0	0	0	-6.04645	-2.40039	0.0359576	0.98971
c105061_g1_i4	0	7	-5.85805	-2.47418	0.0347826	0.174302	7	6	0	1	-3.4598	-2.51557	0.0371426	1
c101959_g1_i5	0	16	-7.03663	-1.60834	0.00100641	0.0105945	10	26	0	0	-7.15517	-1.5425	0.000281302	0.0545578
c95624_g1_i4	5	48	-3.28124	-0.092783	0.000436421	0.00533225	21	34	3	7	-2.46385	-0.803071	0.0184978	0.724057
c69507_g1_i1	3	26	-3.11313	-0.88459	0.00383276	0.0323612	130	0	0	6	-4.6142	0.292204	0.015995	0.67303
c88520_g2_i5	0	18	-7.20534	-1.47023	0.000530405	0.00622697	9	13	0	0	-6.47831	-2.07547	0.00137939	0.156888
c8687_g1_i1	0	36	-8.20044	-0.60361	5.18875e-06	0.000119125	29	35	0	0	-8.01615	-0.804717	7.22738e-06	0.00369453
c94475_g4_i2	0	19	-7.28282	-1.4058	0.000390825	0.00482553	7	27	3	2	-2.65809	-1.45268	0.0310552	0.922398
c91757_g1_i1	0	18	-7.20534	-1.47023	0.000530405	0.00622697	48	1	0	0	-7.74214	-1.05794	0.00160885	0.173243
c94125_g6_i3	2	14	-2.78176	-1.61003	0.0295884	0.157664	55	89	13	19	-2.17854	0.532387	0.00915231	0.497342
c95249_g2_i2	0	63	-9.00569	0.144116	7.59584e-08	2.96381e-06	9	45	6	2	-2.62737	-0.883514	0.0270086	0.871405
c87496_g1_i2	36	140	-2.00629	1.56702	0.0058346	0.0452669	38	148	9	10	-3.23688	0.712295	0.000773847	0.108417
c101017_g2_i3	11	44	-2.03819	-0.0458138	0.0160393	0.0984907	47	53	1	0	-6.32921	-0.201547	2.04947e-06	0.0013917
c94427_g2_i1	6	25	-2.08646	-0.801262	0.0335404	0.174302	2	12	0	0	-5.78693	-2.54853	0.0193261	0.74373
c83480_g2_i1	0	68	-9.11567	0.248422	4.09326e-08	1.72102e-06	17	36	0	0	-7.71772	-1.06646	3.37918e-05	0.0117192
c96274_g4_i4	0	9	-6.21508	-2.23233	0.0140787	0.0883714	31	15	0	0	-7.58657	-1.18525	7.25574e-05	0.0205083
c104040_g4_i1	0	12	-6.62525	-1.93162	0.00416566	0.0337646	4	6	0	0	-5.36032	-2.81324	0.0221576	0.783733
c92749_g1_i2	127	842	-2.77852	4.00737	9.14745e-05	0.00143887	1580	377	302	345	-1.69354	4.43294	0.0409259	1
c103428_g1_i1	0	133	-10.0822	1.18021	1.20435e-10	1.01756e-08	26	103	22	3	-2.22635	0.336703	0.0471401	1
c64689_g2_i1	0	20	-7.35636	-1.34412	0.000290613	0.00376555	17	20	0	0	-7.231	-1.48294	0.000141882	0.0338154
c46210_g1_i1	8	37	-2.24223	-0.313957	0.011508	0.0765693	20	13	0	0	-7.09567	-1.59658	0.000273712	0.0536152
c108490_g3_i1	6	396	-6.06534	2.75063	2.56848e-11	2.60656e-09	553	218	13	102	-2.91419	2.86785	0.00317137	0.267705
c66742_g1_i1	0	8	-6.04758	-2.34822	0.0219002	0.123601	22	14	0	0	-7.2216	-1.49307	0.000190323	0.0414285
c66742_g3_i3	0	29	-7.88968	-0.882503	2.82471e-05	0.000518969	21	25	0	0	-7.54262	-1.21984	4.64415e-05	0.0150439
c84576_g1_i2	4	63	-3.98569	0.226329	2.92624e-05	0.000536047	160	0	0	0	-9.45254	0.526396	0.000392705	0.0687466
c90686_g3_i2	2	13	-2.67581	-1.68438	0.0396963	0.193474	13	8	2	1	-2.73985	-1.95618	0.0336235	0.958829
c95245_g1_i3	18	92	-2.39616	0.908219	0.00219452	0.0203409	2	59	4	4	-2.81236	-0.775964	0.044067	1
c97858_g3_i1	0	70	-9.15741	0.288126	3.22964e-08	1.39985e-06	42	96	0	0	-9.08891	0.18625	6.31533e-08	8.86137e-05
c52591_g1_i1	0	208	-10.7269	1.81197	1.88812e-12	2.55168e-10	582	239	100	15	-2.80771	2.96956	0.00564067	0.378768
c85355_g1_i2	0	26	-7.73284	-1.02067	5.79138e-05	0.000960462	0	50	0	0	-7.5598	-1.19287	0.00404906	0.311284
c79738_g1_i1	0	19	-7.28282	-1.4058	0.000390825	0.00482553	10	11	0	0	-6.42421	-2.11642	0.00170407	0.179697
c90376_g1_i6	3	24	-2.99821	-0.975285	0.00585897	0.0453306	47	79	14	13	-2.20329	0.343226	0.0109871	0.548748
c106020_g3_i10	0	30	-7.93839	-0.839224	2.24824e-05	0.00042683	65	18	0	0	-8.4593	-0.406443	8.14848e-06	0.00402977
c102237_g1_i2	0	13	-6.73961	-1.8438	0.00286389	0.0250484	5	13	1	0	-3.83056	-2.23806	0.0165277	0.682408
c104485_g2_i4	0	21	-7.42633	-1.28495	0.00021796	0.00295154	29	14	2	0	-4.28748	-1.21016	0.00181974	0.187228
c92881_g4_i5	0	17	-7.12345	-1.53764	0.000726851	0.0081101	7	8	1	1	-2.78124	-2.33316	0.0492175	1
c91406_g1_i1	3	25	-3.05681	-0.929229	0.00472911	0.0377519	38	40	4	5	-3.11134	-0.400742	0.00193665	0.195323
c83969_g2_i1	0	10	-6.36514	-2.12502	0.00922396	0.0636752	15	8	1	1	-3.42367	-1.90935	0.0130692	0.600589
c58547_g3_i1	0	11	-6.50105	-2.0251	0.00614931	0.0461106	3	8	0	0	-5.47331	-2.74579	0.0208522	0.771475
c99642_g1_i1	5	48	-3.28124	-0.092783	0.000436421	0.00533225	67	169	30	47	-1.61325	1.31649	0.0427292	1
c105449_g1_i4	4	148	-5.21625	1.36716	2.79325e-08	1.23882e-06	170	155	0	0	-10.3713	1.42138	6.7314e-12	4.74681e-08
c83583_g1_i1	50	407	-3.07256	2.92986	2.79081e-05	0.000518912	2007	37	86	249	-2.80007	4.3378	0.0296827	0.910775
c89970_g1_i1	4	41	-3.36746	-0.311677	0.000533686	0.00625819	12	2	0	0	-5.916	-2.48028	0.0154844	0.659246
c64689_g1_i1	0	12	-6.62525	-1.93162	0.00416566	0.0337646	18	24	0	0	-7.40651	-1.33544	7.6076e-05	0.0213492
c36389_g1_i1	0	81	-9.36764	0.488932	9.61643e-09	4.80416e-07	0	36	0	0	-7.09058	-1.58446	0.00771064	0.450628
c101585_g1_i3	1	28	-4.69169	-0.883199	0.000243817	0.00325789	0	45	1	2	-3.73791	-1.24047	0.0373064	1
c103481_g3_i4	7	84	-3.61185	0.647443	3.79855e-05	0.000672375	77	47	6	2	-3.92592	0.189637	0.000169054	0.0382658
c63763_g1_i1	25	459	-4.24232	3.01472	7.2768e-08	2.86138e-06	1307	2249	871	225	-1.61135	5.21499	0.0481807	1
c98006_g2_i2	1	69	-5.98911	0.287682	3.18927e-07	1.05472e-05	36	53	10	15	-1.84506	-0.0574532	0.0346134	0.975243
c86318_g3_i3	2	69	-5.07289	0.306698	1.53159e-06	4.14501e-05	30	0	0	0	-7.041	-1.65362	0.00880101	0.485322
c34136_g1_i1	1	12	-3.47767	-1.84469	0.0197869	0.117009	14	4	0	1	-3.97109	-2.19172	0.0190465	0.736832
c82079_g2_i1	0	19	-7.28282	-1.4058	0.000390825	0.00482553	1	22	0	0	-6.46529	-2.07381	0.00883969	0.486897
c77917_g2_i1	0	73	-9.21785	0.345713	2.28675e-08	1.03539e-06	0	36	0	0	-7.09058	-1.58446	0.00771097	0.450628
c69964_g3_i4	0	45	-8.52139	-0.309398	1.03208e-06	2.92468e-05	60	0	0	0	-8.03877	-0.795225	0.00238948	0.223444
c85890_g1_i3	0	33	-8.07536	-0.716637	9.4751e-06	0.000201596	11	2	0	0	-5.80818	-2.55022	0.0186298	0.727696
c62955_g1_i1	0	9	-6.21508	-2.23233	0.0140787	0.0883714	14	6	0	0	-6.39569	-2.14143	0.00275472	0.246053
c89501_g4_i1	0	16	-7.03663	-1.60834	0.00100641	0.0105945	30	34	1	1	-4.85711	-0.76271	0.000107854	0.0275923
c99659_g1_i2	1	21	-4.27875	-1.22888	0.00133434	0.013603	19	7	2	2	-2.69546	-1.69604	0.0360624	0.9906
c61051_g1_i1	0	21	-7.42633	-1.28495	0.00021796	0.00295154	35	66	0	1	-6.35399	-0.214108	2.97179e-06	0.00185328
c68764_g1_i1	22	88	-2.04445	0.906906	0.00779963	0.0565332	31	104	9	4	-3.28018	0.273603	0.00130629	0.151776
c81819_g8_i3	0	23	-7.55685	-1.1734	0.000125561	0.00186435	0	59	0	0	-7.7967	-0.987955	0.00299156	0.25913
c143819_g1_i1	0	40	-8.35195	-0.465433	2.45054e-06	6.22062e-05	14	4	0	0	-6.2599	-2.24162	0.00547082	0.372419
c89371_g2_i2	0	8	-6.04758	-2.34822	0.0219002	0.123601	0	17	0	0	-6.02585	-2.38241	0.0337632	0.959066
c78436_g1_i4	0	21	-7.42633	-1.28495	0.00021796	0.00295154	26	23	1	0	-5.31375	-1.1029	0.00017507	0.0390808
c66511_g1_i2	0	34	-8.11827	-0.677974	7.72046e-06	0.000168754	0	59	0	0	-7.7967	-0.987955	0.00299144	0.25913
c143152_g1_i1	0	9	-6.21508	-2.23233	0.0140787	0.0883714	6	6	0	0	-5.63281	-2.65257	0.0121936	0.574005
c109686_g1_i1	0	8	-6.04758	-2.34822	0.0219002	0.123601	4	6	0	0	-5.36032	-2.81324	0.0221573	0.783733
c95249_g1_i2	0	15	-6.94426	-1.68266	0.00140897	0.013996	32	14	0	0	-7.59101	-1.18182	8.34095e-05	0.0227345
c40306_g1_i1	0	24	-7.61793	-1.12069	9.63608e-05	0.00148606	23	29	0	0	-7.71568	-1.06993	2.41259e-05	0.00918981
c95514_g3_i1	12	42	-1.84711	-0.0711676	0.0280835	0.151391	10	5	0	0	-5.97818	-2.43326	0.00784627	0.455988
c108452_g2_i4	0	10	-6.36514	-2.12502	0.00922396	0.0636752	9	26	4	1	-2.68214	-1.41112	0.0295812	0.90898
c86855_g1_i1	1641	4724	-1.57612	6.71229	0.0186471	0.111764	1084	3441	974	189	-1.83264	5.48094	0.0427021	1
c102263_g1_i9	0	55	-8.81018	-0.0401823	2.22885e-07	7.64687e-06	8	21	2	0	-3.64289	-1.70916	0.00993642	0.517867
c88528_g2_i3	11	140	-3.70529	1.35604	7.5836e-06	0.000167547	360	1441	317	140	-1.87888	4.13576	0.0256354	0.847168
c103893_g2_i2	0	39	-8.31554	-0.498762	2.94065e-06	7.28455e-05	59	21	2	16	-2.29382	-0.219676	0.0407778	1
c71390_g3_i1	0	8	-6.04758	-2.34822	0.0219002	0.123601	3	10	1	0	-3.36024	-2.53482	0.0490163	1
c83012_g1_i2	0	10	-6.36514	-2.12502	0.00922396	0.0636752	36	31	1	12	-2.45811	-0.518128	0.0256098	0.846635
c97858_g3_i3	0	12	-6.62525	-1.93162	0.00416566	0.0337646	16	29	0	0	-7.4905	-1.263	6.28316e-05	0.0185338
c90222_g4_i1	0	13	-6.73961	-1.8438	0.00286389	0.0250484	12	9	0	1	-4.1486	-2.05997	0.00771288	0.450642
c82654_g1_i3	0	36	-8.20044	-0.60361	5.18875e-06	0.000119125	18	75	15	5	-2.10531	-0.088214	0.048316	1
c58795_g1_i3	7	26	-1.92466	-0.721252	0.0447917	0.213537	22	24	0	0	-7.54702	-1.21636	4.63864e-05	0.0150437
c96935_g4_i1	12	157	-3.74633	1.51503	4.82129e-06	0.000112444	0	301	3	1	-6.01224	1.21895	0.0019435	0.195603
c86536_g2_i7	1	93	-6.41908	0.694732	2.51401e-08	1.12918e-06	84	212	0	0	-10.183	1.2383	1.04337e-10	4.41456e-07
c71708_g4_i2	0	8	-6.04758	-2.34822	0.0219002	0.123601	5	15	2	0	-3.10684	-2.08655	0.0334289	0.956267
c23967_g1_i1	0	24	-7.61793	-1.12069	9.63608e-05	0.00148606	5	7	1	0	-3.28326	-2.58531	0.0473329	1
c14705_g2_i1	17	69	-2.06363	0.565126	0.00954156	0.0655763	16	17	0	0	-7.07204	-1.6139	0.000237954	0.0488369
c137539_g1_i1	3	24	-2.99821	-0.975285	0.00585897	0.0453306	19	27	0	0	-7.53379	-1.22682	4.83638e-05	0.0152907
c105620_g2_i4	0	33	-8.07536	-0.716637	9.4751e-06	0.000201596	14	19	3	4	-2.21761	-1.3978	0.0448565	1
c94176_g1_i1	0	23	-7.55685	-1.1734	0.000125561	0.00186435	27	0	0	0	-6.88956	-1.77554	0.0114251	0.557964
c94176_g1_i3	0	26	-7.73284	-1.02067	5.79138e-05	0.000960462	30	0	0	0	-7.041	-1.65362	0.0088007	0.485322
c103099_g5_i6	0	10	-6.36514	-2.12502	0.00922396	0.0636752	14	7	0	1	-4.16766	-2.04901	0.00818002	0.464248
c73951_g3_i1	0	8	-6.04758	-2.34822	0.0219002	0.123601	5	7	0	0	-5.61968	-2.65984	0.012175	0.574005
c85318_g1_i2	0	30	-7.93839	-0.839224	2.24824e-05	0.00042683	6	4	0	0	-5.39064	-2.79772	0.0242326	0.826782
c67787_g1_i2	1	39	-5.16795	-0.466037	2.2545e-05	0.000427222	11	22	0	0	-7.04224	-1.63572	0.000288873	0.0553594
c77188_g2_i1	0	14	-6.84556	-1.761	0.00199604	0.0186603	12	11	0	0	-6.56241	-2.01422	0.00118365	0.141686
c117105_g1_i1	3	23	-2.93713	-1.02285	0.00728936	0.0536965	24	16	0	0	-7.37073	-1.36816	0.000111697	0.028286
c67299_g1_i1	3	56	-4.2164	0.0534219	2.49918e-05	0.000469834	7	82	0	0	-8.4064	-0.445656	5.00451e-05	0.0156047
c95961_g5_i1	0	54	-8.78377	-0.0649607	2.57175e-07	8.68037e-06	28	51	2	0	-5.10023	-0.513819	6.42516e-05	0.0188132
c108008_g1_i1	16	49	-1.65766	0.179309	0.0412252	0.198823	68	20	2	3	-4.16739	-0.261302	0.000484119	0.0799693
c81098_g1_i1	13	66	-2.38335	0.449088	0.00357675	0.0303808	43	10	0	0	-7.8189	-0.985299	0.000104394	0.0269833
c101431_g1_i1	44	240	-2.49479	2.24826	0.000583465	0.00679325	270	321	43	103	-2.07993	2.55651	0.00609513	0.393368
c104731_g1_i5	0	28	-7.83927	-0.927113	3.56805e-05	0.000636037	1	13	0	0	-5.77103	-2.55541	0.0275968	0.881758
c91333_g1_i3	0	71	-9.17784	0.307578	2.87473e-08	1.26679e-06	235	197	0	56	-3.10494	1.98315	0.0158677	0.6689
c86536_g2_i9	0	150	-10.2556	1.34952	3.86235e-11	3.731e-09	110	341	0	0	-10.7806	1.82315	1.08043e-11	6.91019e-08
c98065_g2_i6	9	54	-2.61875	0.139856	0.00227848	0.0210029	2	126	8	1	-3.62647	0.128388	0.0211297	0.775527
c89630_g1_i2	1	241	-7.79164	2.02692	4.96339e-12	6.07215e-10	266	2	5	23	-3.45574	1.36794	0.0219745	0.783733
c70000_g2_i1	3	375	-6.95711	2.6629	1.73889e-12	2.37098e-10	189	0	0	3	-6.07556	0.776347	0.00350133	0.286671
c93838_g2_i1	0	15	-6.94426	-1.68266	0.00140897	0.013996	68	66	12	14	-2.38693	0.42515	0.00540576	0.368903
c55691_g3_i1	0	77	-9.29469	0.419094	1.46906e-08	7.01177e-07	31	61	0	0	-8.51297	-0.352219	1.01958e-06	0.000816179
c95505_g2_i3	7	35	-2.35176	-0.405119	0.00943598	0.0649692	14	7	0	1	-4.16766	-2.04901	0.00817981	0.464248
c74809_g1_i1	1023	3420	-1.79182	6.19539	0.00792169	0.0573284	2883	2201	1	0	-12.0211	5.36746	9.7986e-23	2.69479e-17
c94265_g1_i3	0	47	-8.58396	-0.251403	7.45e-07	2.19062e-05	34	0	0	0	-7.22102	-1.50544	0.00705099	0.429322
c79424_g1_i2	0	10	-6.36514	-2.12502	0.00922396	0.0636752	14	23	2	6	-2.21443	-1.26695	0.047574	1
c98391_g2_i1	1	30	-4.7908	-0.797877	0.000157376	0.00227378	15	56	4	5	-2.91727	-0.556979	0.00773601	0.45142
c108117_g1_i4	7	61	-3.15106	0.245258	0.000356572	0.00451761	37	64	4	12	-2.68256	-0.0318575	0.00488776	0.345914
c90946_g1_i1	0	19	-7.28282	-1.4058	0.000390825	0.00482553	37	9	3	4	-2.77055	-0.996777	0.0213223	0.778661
c78796_g1_i2	0	123	-9.96956	1.07048	2.40736e-10	1.88408e-08	116	77	0	0	-9.63694	0.708096	1.71378e-09	4.7132e-06
c95756_g2_i1	0	25	-7.67653	-1.06982	7.44607e-05	0.0011919	22	10	0	0	-7.06753	-1.62108	0.000426602	0.0734647
c60471_g2_i1	0	54	-8.78377	-0.0649607	2.57175e-07	8.68037e-06	14	34	0	2	-4.44443	-1.14698	0.00111515	0.137755
c72381_g2_i2	0	35	-8.15994	-0.640315	6.31674e-06	0.000141629	35	16	0	0	-7.73758	-1.05425	4.80694e-05	0.0152655
c106655_g1_i6	0	9	-6.21508	-2.23233	0.0140787	0.0883714	5	7	1	0	-3.28326	-2.58531	0.0473364	1
c89630_g1_i5	0	65	-9.05069	0.186744	5.90433e-08	2.3764e-06	47	1	0	0	-7.71235	-1.08405	0.00167195	0.178093
c87984_g3_i1	0	7	-5.85805	-2.47418	0.0347826	0.174302	3	5	0	0	-5.04415	-2.98477	0.043525	1
c96935_g1_i3	14	200	-3.8751	1.84961	1.75311e-06	4.6462e-05	2	202	3	2	-5.17623	0.695889	0.00124977	0.146885
c56219_g4_i1	0	8	-6.04758	-2.34822	0.0219002	0.123601	20	8	0	0	-6.8811	-1.77151	0.000863706	0.115911
c101177_g2_i7	1	22	-4.34548	-1.17416	0.00102803	0.0107615	14	26	2	1	-3.61141	-1.31645	0.00339143	0.280428
c48273_g2_i3	0	8	-6.04758	-2.34822	0.0219002	0.123601	11	2	0	0	-5.80818	-2.55022	0.0186293	0.727696
c105620_g2_i8	0	67	-9.09433	0.228153	4.61803e-08	1.91388e-06	31	26	1	0	-5.5341	-0.913654	8.02499e-05	0.0221144
c70902_g1_i2	0	15	-6.94426	-1.68266	0.00140897	0.013996	3	8	0	0	-5.47331	-2.74579	0.0208578	0.771475
c82634_g4_i1	3	17	-2.50373	-1.3465	0.0297218	0.157888	17	44	7	0	-2.97173	-0.74451	0.0220025	0.783733
c90257_g2_i1	8	56	-2.83852	0.161836	0.00110051	0.0114797	182	120	25	23	-2.68681	1.53793	0.00092828	0.121337
c94176_g2_i1	3	109	-5.1757	0.938336	1.27192e-07	4.70925e-06	122	0	1	0	-6.70393	0.164084	0.00185059	0.189332
c112736_g1_i1	0	24	-7.61793	-1.12069	9.63608e-05	0.00148606	5	8	0	0	-5.72744	-2.59234	0.0100041	0.519379
c129015_g1_i1	0	8	-6.04758	-2.34822	0.0219002	0.123601	8	13	0	0	-6.40685	-2.12772	0.00179579	0.185876
c148058_g1_i1	0	22	-7.49306	-1.22811	0.000164799	0.00233574	11	4	0	0	-5.99049	-2.42666	0.00792996	0.458072
c106798_g3_i2	3	17	-2.50373	-1.3465	0.0297218	0.157888	18	11	0	2	-3.78904	-1.67459	0.00692437	0.423843
c91315_g1_i2	0	72	-9.19799	0.326771	2.56226e-08	1.14357e-06	71	117	10	35	-2.11739	0.911629	0.0143216	0.626385
c84083_g3_i3	6	23	-1.96678	-0.886677	0.0480368	0.226915	17	10	0	2	-3.68846	-1.75047	0.00901437	0.492756
c103508_g4_i2	0	26	-7.73284	-1.02067	5.79138e-05	0.000960462	18	0	0	0	-6.30748	-2.21753	0.0254995	0.845798
c83688_g1_i2	2	27	-3.72324	-0.883894	0.00114105	0.0118428	21	64	5	5	-3.02604	-0.323681	0.00379322	0.299111
c93664_g3_i6	0	22	-7.49306	-1.22811	0.000164799	0.00233574	16	16	0	0	-7.03089	-1.64751	0.000275353	0.0538243
c88520_g2_i8	0	20	-7.35636	-1.34412	0.000290613	0.00376555	5	6	0	0	-5.50279	-2.73076	0.0167688	0.68697
c99533_g2_i6	6	93	-3.97659	0.765054	7.94171e-06	0.00017337	54	58	3	20	-2.371	0.174738	0.01478	0.640166
c100382_g1_i2	746	2299	-1.67435	5.6501	0.0129241	0.0847162	3637	1150	651	1124	-1.54536	5.74722	0.0461006	1
c92973_g2_i3	0	8	-6.04758	-2.34822	0.0219002	0.123601	20	0	0	0	-6.45865	-2.10716	0.0197748	0.751643
c98502_g6_i2	1	10	-3.21755	-2.02602	0.0399705	0.193474	9	25	3	0	-3.32185	-1.50327	0.0138601	0.614217
c75434_g1_i1	3	23	-2.93713	-1.02285	0.00728936	0.0536965	13	23	4	4	-2.13259	-1.28821	0.0477518	1
c68053_g1_i1	1	15	-3.79667	-1.60919	0.00744743	0.0544844	8	1	0	0	-5.29303	-2.86039	0.0488114	1
c78436_g3_i2	0	52	-8.72945	-0.115827	3.44558e-07	1.12448e-05	40	59	0	0	-8.63296	-0.241888	4.07677e-07	0.000409192
c96916_g2_i4	0	19	-7.28282	-1.4058	0.000390825	0.00482553	10	3	0	0	-5.79311	-2.55721	0.0138661	0.614217
c5692_g1_i1	0	15	-6.94426	-1.68266	0.00140897	0.013996	0	20	0	0	-6.25547	-2.22278	0.0241069	0.825319
c86536_g2_i6	1	32	-4.88354	-0.717296	8.43945e-05	0.00133591	26	79	0	0	-8.68315	-0.1937	1.03858e-06	0.000823638
c103481_g5_i3	0	25	-7.67653	-1.06982	7.44607e-05	0.0011919	24	14	1	0	-4.96699	-1.3926	0.00079756	0.110478
c103374_g1_i8	5	46	-3.22	-0.144614	0.000572185	0.00666955	17	18	4	0	-3.01275	-1.40811	0.0177777	0.707875
c96749_g1_i1	2	155	-6.23907	1.41335	1.53224e-09	9.62523e-08	45	12	2	0	-4.71374	-0.850619	0.000941294	0.122747
c102565_g1_i5	19	80	-2.11735	0.760458	0.0070307	0.052056	50	93	23	22	-1.64921	0.623515	0.0459628	1
c86253_g2_i3	13	55	-2.12085	0.242544	0.00997463	0.0679768	55	29	3	0	-4.70672	-0.364943	0.000169215	0.0382707
c88520_g1_i1	0	11	-6.50105	-2.0251	0.00614931	0.0461106	4	5	0	0	-5.21895	-2.89245	0.0295276	0.908154
c79603_g3_i4	0	31	-7.9855	-0.7972	1.79859e-05	0.00035186	21	26	0	0	-7.57151	-1.19489	4.10318e-05	0.0137448
c91757_g1_i3	2	21	-3.36253	-1.17492	0.00455058	0.0365313	25	2	1	0	-4.52459	-1.74316	0.0125524	0.584611
c82762_g1_i4	1	18	-4.05775	-1.40661	0.00304285	0.0263223	18	14	0	1	-4.74984	-1.60603	0.00130955	0.152026
c83882_g1_i8	0	17	-7.12345	-1.53764	0.000726851	0.0081101	3	12	0	0	-5.89606	-2.47971	0.00969911	0.510513
c95486_g1_i1	1	54	-5.63618	-0.0406941	2.14312e-06	5.5384e-05	9	19	1	3	-2.75279	-1.6767	0.0265412	0.866647
c81921_g1_i1	0	56	-8.83612	-0.0158208	1.93558e-07	6.76046e-06	0	41	0	0	-7.27617	-1.43203	0.00615075	0.395041
c96494_g1_i1	42	134	-1.72149	1.56564	0.0168929	0.102689	19	36	6	2	-2.69625	-0.835818	0.013409	0.606228
c84409_g2_i4	10	33	-1.76035	-0.375642	0.0434223	0.207837	57	36	1	11	-3.05524	-0.138341	0.00494365	0.348792
c70000_g2_i2	1	238	-7.77358	2.00917	5.5708e-12	6.73438e-10	121	1	0	10	-3.81678	0.242742	0.029818	0.913297
c99587_g3_i1	0	11	-6.50105	-2.0251	0.00614931	0.0461106	15	13	0	0	-6.84648	-1.79537	0.000526081	0.083705
c105217_g2_i3	0	8	-6.04758	-2.34822	0.0219002	0.123601	10	9	0	2	-3.16598	-2.11853	0.030067	0.915507
c99706_g3_i2	5	242	-5.61218	2.05532	9.85445e-10	6.52262e-08	155	297	3	27	-3.98064	1.93392	6.43027e-05	0.0188132
c87355_g3_i1	0	42	-8.42213	-0.400989	1.71836e-06	4.55938e-05	34	0	0	0	-7.22102	-1.50544	0.00705084	0.429322
c91333_g1_i4	0	46	-8.55301	-0.28011	8.75702e-07	2.53189e-05	186	184	0	30	-3.75817	1.69923	0.00178777	0.185536
c97569_g1_i1	1	23	-4.40926	-1.12143	0.000797167	0.0087659	29	11	1	0	-5.05776	-1.31809	0.000890568	0.118377
c99613_g2_i3	0	22	-7.49306	-1.22811	0.000164799	0.00233574	120	121	16	63	-1.70199	1.3709	0.0405225	1
c97701_g1_i3	7	58	-3.07846	0.183493	0.000496502	0.00596836	36	160	15	33	-2.02008	0.946469	0.0260898	0.857864
c105875_g2_i1	2	31	-3.9217	-0.717956	0.000497338	0.00596836	178	84	0	0	-10.0946	1.151	2.98352e-10	1.124e-06
c16497_g1_i1	0	7	-5.85805	-2.47418	0.0347826	0.174302	16	0	0	0	-6.13867	-2.33688	0.031105	0.922398
c88312_g1_i3	4	256	-6.00629	2.12854	2.11673e-10	1.67763e-08	16	50	5	3	-2.95544	-0.649065	0.00724632	0.436528
c75134_g3_i2	0	18	-7.20534	-1.47023	0.000530405	0.00622697	25	12	0	0	-7.27382	-1.45082	0.000219257	0.0459601
c107705_g2_i5	0	20	-7.35636	-1.34412	0.000290613	0.00376555	14	23	0	1	-4.92143	-1.46568	0.000759328	0.107252
c96749_g1_i3	5	125	-4.65979	1.14671	3.27301e-07	1.07917e-05	48	8	1	1	-4.74438	-0.865107	0.00118509	0.141766
c60820_g1_i1	2	20	-3.29256	-1.22965	0.00583707	0.0452669	18	24	4	6	-2.06972	-1.07668	0.0473146	1
c44730_g1_i1	1	25	-4.52894	-1.0214	0.000488131	0.00588303	54	31	0	0	-8.4625	-0.401529	1.73129e-06	0.00124341
c76864_g2_i2	0	13	-6.73961	-1.8438	0.00286389	0.0250484	4	17	0	0	-6.36972	-2.15045	0.00399777	0.308766
c43210_g2_i2	0	19	-7.28282	-1.4058	0.000390825	0.00482553	14	0	0	0	-5.94764	-2.46676	0.0396504	1
c105777_g2_i1	3	770	-7.99483	3.68868	1.6992e-15	5.44938e-13	2171	4	7	71	-5.03754	4.28061	0.00576943	0.382569
c91852_g1_i7	0	12	-6.62525	-1.93162	0.00416566	0.0337646	9	7	0	0	-6.05183	-2.38162	0.00514295	0.357308
c106020_g3_i4	0	7	-5.85805	-2.47418	0.0347826	0.174302	9	6	0	0	-5.96635	-2.43986	0.00670128	0.4163
c98676_g1_i1	13	68	-2.42634	0.483672	0.00299649	0.0261068	80	2	1	0	-6.13299	-0.3723	0.00107437	0.134061
c71483_g1_i1	9	41	-2.22245	-0.173399	0.0105702	0.0710707	24	32	6	4	-2.44916	-0.766872	0.0161334	0.676676
c85065_g1_i1	0	19	-7.28282	-1.4058	0.000390825	0.00482553	25	6	1	0	-4.70464	-1.60363	0.003665	0.293432
c104153_g1_i1	0	9	-6.21508	-2.23233	0.0140787	0.0883714	0	17	0	0	-6.02585	-2.38241	0.0337616	0.959066
c98568_g1_i2	0	7	-5.85805	-2.47418	0.0347826	0.174302	10	3	0	1	-3.50442	-2.49513	0.0445095	1
c101177_g2_i1	0	27	-7.78704	-0.973138	4.53239e-05	0.000779884	28	47	0	0	-8.22722	-0.613846	3.32204e-06	0.00202577
c84067_g4_i2	0	44	-8.48906	-0.339289	1.21973e-06	3.38904e-05	8	6	0	0	-5.86319	-2.50746	0.00791055	0.458037
c100342_g2_i3	0	7	-5.85805	-2.47418	0.0347826	0.174302	11	14	0	3	-3.02268	-1.81731	0.0254488	0.845174
c90362_g2_i3	2	15	-2.88046	-1.53931	0.0222081	0.124689	21	18	0	0	-7.32213	-1.40808	0.000107091	0.0274483
c91333_g1_i7	0	74	-9.23745	0.36441	2.04348e-08	9.37593e-07	132	194	0	39	-3.18259	1.54603	0.0096231	0.509085
c77188_g1_i1	11	89	-3.05246	0.777308	0.000214292	0.00295154	45	43	0	6	-3.91946	-0.298968	0.000575718	0.0889995
c81913_g2_i2	0	38	-8.27818	-0.532876	3.54078e-06	8.54791e-05	25	7	0	0	-7.08644	-1.60797	0.000667295	0.098985
c53650_g1_i3	0	7	-5.85805	-2.47418	0.0347826	0.174302	39	4	0	0	-7.53799	-1.23277	0.000676944	0.0995946
c90197_g1_i2	68	501	-2.92962	3.24348	5.21353e-05	0.000884798	41	43	6	0	-3.70226	-0.346518	0.00237446	0.222475
c1278_g1_i1	0	46	-8.55301	-0.28011	8.75702e-07	2.53189e-05	47	28	1	0	-5.94596	-0.549913	2.22323e-05	0.00866045
c58795_g1_i1	3	16	-2.41692	-1.40822	0.0381992	0.188162	17	21	0	0	-7.26682	-1.45299	0.000122064	0.0302251
c77822_g1_i2	0	22	-7.49306	-1.22811	0.000164799	0.00233574	6	3	0	0	-5.25222	-2.8764	0.0352528	0.982199
c80091_g1_i1	129	1006	-3.0127	4.23558	2.58918e-05	0.000485922	1640	2598	870	464	-1.62214	5.46952	0.0236267	0.816097
c101177_g2_i3	3	49	-4.02421	-0.117411	6.40524e-05	0.00105394	20	43	1	3	-3.91137	-0.772065	0.000943414	0.122848
c82353_g1_i2	1	18	-4.05775	-1.40661	0.00304285	0.0263223	25	94	2	3	-4.48056	0.0227815	9.86367e-05	0.0258351
c104351_g2_i1	0	12	-6.62525	-1.93162	0.00416566	0.0337646	14	12	0	0	-6.7409	-1.878	0.000744877	0.105813
c91333_g1_i6	0	158	-10.3305	1.42281	2.42199e-11	2.46883e-09	127	90	0	39	-2.63659	1.07463	0.0324882	0.941805
c95685_g1_i3	2	185	-6.49414	1.66064	3.18313e-10	2.41695e-08	50	35	1	18	-2.28715	-0.165412	0.0373951	1
c45013_g1_i1	0	7	-5.85805	-2.47418	0.0347826	0.174302	7	3	0	0	-5.40725	-2.78998	0.0291334	0.904657
c75134_g3_i1	0	12	-6.62525	-1.93162	0.00416566	0.0337646	11	22	4	0	-2.89612	-1.49108	0.0241836	0.826716
c46714_g1_i1	0	22	-7.49306	-1.22811	0.000164799	0.00233574	30	56	0	0	-8.41862	-0.439081	1.50556e-06	0.0011071
c101431_g1_i7	43	186	-2.16034	1.94065	0.00276695	0.0248957	177	213	23	75	-2.06846	1.96582	0.0101487	0.521599
c56547_g1_i1	0	7	-5.85805	-2.47418	0.0347826	0.174302	6	8	0	0	-5.83952	-2.52111	0.00749813	0.443963
c96916_g2_i3	0	34	-8.11827	-0.677974	7.72046e-06	0.000168754	24	4	0	0	-6.91011	-1.75257	0.00184065	0.188393
c103470_g1_i3	57	170	-1.62509	1.92552	0.0218813	0.123601	266	158	46	50	-2.19451	2.09979	0.00475425	0.341206
c95505_g2_i9	6	26	-2.14277	-0.760367	0.0281231	0.151452	13	13	0	0	-6.73367	-1.88301	0.000708966	0.102297
c98632_g1_i1	0	33	-8.07536	-0.716637	9.4751e-06	0.000201596	9	23	0	0	-6.98769	-1.67868	0.000480331	0.0796261
c88621_g2_i1	0	27	-7.78704	-0.973138	4.53239e-05	0.000779884	45	13	0	0	-7.94134	-0.876017	4.92714e-05	0.015451
c90207_g1_i2	17	300	-4.18195	2.40945	1.96839e-07	6.86808e-06	210	233	32	41	-2.62799	2.06099	0.000560422	0.0877212
c83583_g1_i2	50	417	-3.10757	2.96096	2.31325e-05	0.000437361	1790	25	74	224	-2.80058	4.16771	0.034981	0.980928
c96935_g1_i4	20	181	-3.22051	1.7593	3.59835e-05	0.00064041	1	214	1	3	-5.61251	0.757097	0.0013157	0.152504
c98632_g4_i8	0	35	-8.15994	-0.640315	6.31674e-06	0.000141629	17	15	1	0	-4.70159	-1.60524	0.00143129	0.160273
c84083_g4_i1	11	38	-1.82732	-0.201639	0.0323868	0.17036	22	8	0	0	-6.98397	-1.68977	0.000714424	0.102708
c78436_g1_i3	0	24	-7.61793	-1.12069	9.63608e-05	0.00148606	25	26	0	0	-7.69759	-1.08631	2.69281e-05	0.00995394
c68119_g2_i3	0	12	-6.62525	-1.93162	0.00416566	0.0337646	9	8	0	0	-6.13237	-2.32571	0.0037202	0.295829
c95414_g1_i4	22	104	-2.28515	1.09775	0.00293808	0.0256321	69	26	14	0	-2.70727	-0.0448962	0.0351843	0.982199
c126758_g1_i1	0	9	-6.21508	-2.23233	0.0140787	0.0883714	9	3	0	0	-5.67515	-2.63083	0.0192632	0.742916
c146530_g1_i1	0	9	-6.21508	-2.23233	0.0140787	0.0883714	12	11	0	0	-6.56241	-2.01422	0.00118367	0.141686
c98287_g1_i1	0	11	-6.50105	-2.0251	0.00614931	0.0461106	11	15	0	0	-6.71919	-1.89306	0.000702582	0.101982
c108452_g1_i5	0	18	-7.20534	-1.47023	0.000530405	0.00622697	20	23	0	1	-5.15365	-1.27536	0.000342402	0.0631568
c91463_g4_i4	44	245	-2.52452	2.27324	0.000506494	0.00606949	305	137	57	56	-2.027	2.20352	0.0116013	0.563209
c136554_g1_i1	1	15	-3.79667	-1.60919	0.00744743	0.0544844	7	5	0	0	-5.64615	-2.64531	0.0132508	0.605086
c88511_g1_i2	23	122	-2.45143	1.29561	0.00137511	0.0139932	148	148	18	57	-2.06324	1.58595	0.0110102	0.548748
c88234_g1_i1	3	39	-3.69583	-0.402759	0.000291391	0.00377015	18	30	7	0	-2.64924	-0.997454	0.0404416	1
c103767_g2_i3	2	21	-3.36253	-1.17492	0.00455058	0.0365313	22	35	0	6	-3.2715	-0.846176	0.00521025	0.360663
c94179_g1_i6	0	18	-7.20534	-1.47023	0.000530405	0.00622697	0	27	1	0	-4.32469	-1.86331	0.0385839	1
c104153_g3_i2	0	21	-7.42633	-1.28495	0.00021796	0.00295154	1	13	0	0	-5.77103	-2.55541	0.0275959	0.881758
c90472_g5_i2	0	11	-6.50105	-2.0251	0.00614931	0.0461106	9	14	0	0	-6.53836	-2.03036	0.00117943	0.141463
c86280_g2_i1	0	8	-6.04758	-2.34822	0.0219002	0.123601	18	19	0	0	-7.23633	-1.4789	0.000141912	0.0338154
c84507_g2_i1	0	43	-8.45598	-0.369811	1.4456e-06	3.92853e-05	116	43	18	27	-1.90964	0.791645	0.0304382	0.920402
c83889_g1_i1	1	181	-7.37884	1.62248	7.08047e-11	6.39073e-09	457	560	205	143	-1.53263	3.45343	0.0320486	0.937455
c97252_g1_i3	1	13	-3.59202	-1.76187	0.0141459	0.0883714	8	17	2	1	-2.93392	-1.82037	0.0215922	0.780473
c90207_g1_i5	4	137	-5.10492	1.26127	5.72484e-08	2.32492e-06	117	110	41	39	-1.52338	1.33444	0.0451577	1
c89133_g1_i2	3	24	-2.99821	-0.975285	0.00585897	0.0453306	13	3	0	0	-6.09806	-2.35599	0.00889105	0.488537
c125284_g1_i1	0	9	-6.21508	-2.23233	0.0140787	0.0883714	16	1	0	1	-3.93081	-2.23068	0.0468268	1
c66511_g1_i3	0	11	-6.50105	-2.0251	0.00614931	0.0461106	0	24	0	0	-6.51383	-2.03449	0.0177456	0.707525
c5768_g1_i1	3	16	-2.41692	-1.40822	0.0381992	0.188162	12	6	0	0	-6.23866	-2.25372	0.00357062	0.290271
c62309_g1_i2	0	18	-7.20534	-1.47023	0.000530405	0.00622697	15	0	0	0	-6.04645	-2.40039	0.0359543	0.98971
c81819_g8_i1	0	26	-7.73284	-1.02067	5.79138e-05	0.000960462	0	37	0	0	-7.12968	-1.55265	0.00718934	0.434072
c65485_g1_i1	0	136	-10.1144	1.21156	9.87265e-11	8.52215e-09	37	35	0	0	-8.19816	-0.641635	3.33403e-06	0.00202858
c106582_g5_i1	31	164	-2.44929	1.71391	0.000869876	0.0095035	96	75	23	4	-2.61049	0.742828	0.0090491	0.493293
c81913_g2_i1	0	51	-8.7015	-0.141946	4.00132e-07	1.2769e-05	44	12	0	0	-7.89285	-0.919319	6.30106e-05	0.0185338
c83969_g2_i2	0	26	-7.73284	-1.02067	5.79138e-05	0.000960462	22	11	0	1	-4.81569	-1.55639	0.00157949	0.171288
c30748_g1_i2	0	67	-9.09433	0.228153	4.61803e-08	1.91388e-06	16	18	0	0	-7.11203	-1.58109	0.000211224	0.0446269
c78436_g1_i1	0	32	-8.03113	-0.756359	1.16786e-05	0.000242037	22	31	0	0	-7.73742	-1.05061	2.24998e-05	0.00872758
c103814_g1_i11	5	49	-3.31091	-0.0675463	0.000382127	0.00481917	62	43	12	17	-1.90741	0.191196	0.0271632	0.874342
c104840_g1_i3	3	17	-2.50373	-1.3465	0.0297218	0.157888	64	17	1	2	-4.74832	-0.392979	0.00026985	0.0533185
c83480_g4_i1	0	15	-6.94426	-1.68266	0.00140897	0.013996	2	7	0	0	-5.18387	-2.90854	0.0404434	1
c80901_g3_i1	1	16	-3.88905	-1.53847	0.00547934	0.0429125	4	12	0	0	-5.99676	-2.41388	0.00678328	0.418988
c85233_g1_i3	0	91	-9.53534	0.650063	3.26459e-09	1.87124e-07	0	36	2	0	-3.86239	-1.51338	0.0448201	1
c105061_g1_i1	0	11	-6.50105	-2.0251	0.00614931	0.0461106	10	29	0	1	-4.97321	-1.42273	0.00105044	0.13236
c20114_g1_i1	0	8	-6.04758	-2.34822	0.0219002	0.123601	6	8	1	0	-3.50354	-2.45312	0.0293454	0.908154
c70285_g1_i1	0	8	-6.04758	-2.34822	0.0219002	0.123601	10	21	0	0	-6.9508	-1.70914	0.000394672	0.0690031
c44566_g1_i1	0	60	-8.93544	0.0777225	1.12212e-07	4.19982e-06	26	43	0	0	-8.10818	-0.721355	5.63373e-06	0.00306808
c81921_g1_i2	0	30	-7.93839	-0.839224	2.24824e-05	0.00042683	0	30	0	0	-6.83087	-1.79182	0.0112027	0.552733
c85742_g3_i2	12	59	-2.33623	0.302295	0.00477193	0.0379823	69	165	24	47	-1.73279	1.27888	0.0326665	0.941805
c102804_g2_i4	1	11	-3.35347	-1.93253	0.0279694	0.150882	7	17	0	0	-6.57984	-1.99723	0.00133326	0.153917
c88932_g3_i8	23	66	-1.56632	0.610494	0.0444452	0.212231	17	3	1	1	-3.26106	-2.0272	0.0371716	1
c94265_g1_i4	0	38	-8.27818	-0.532876	3.54078e-06	8.54791e-05	30	0	0	0	-7.041	-1.65362	0.00880046	0.485322
c103060_g4_i3	5	65	-3.71768	0.285907	5.58629e-05	0.00094317	17	54	0	0	-8.1194	-0.70933	1.26265e-05	0.00555602
c93002_g1_i2	5	267	-5.75395	2.19268	3.92948e-10	2.90426e-08	1502	7	1	21	-6.32757	3.72898	0.000744192	0.105813
c101304_g3_i9	0	23	-7.55685	-1.1734	0.000125561	0.00186435	29	12	3	2	-3.02721	-1.1831	0.0111016	0.551209
c105446_g1_i1	0	17	-7.12345	-1.53764	0.000726851	0.0081101	18	24	1	4	-3.05759	-1.20431	0.00888961	0.488537
c94176_g1_i2	0	34	-8.11827	-0.677974	7.72046e-06	0.000168754	49	0	0	0	-7.74706	-1.05473	0.00352212	0.287777
c101277_g3_i5	0	15	-6.94426	-1.68266	0.00140897	0.013996	6	7	0	1	-3.44715	-2.5224	0.0364769	0.997181
c71560_g1_i2	0	12	-6.62525	-1.93162	0.00416566	0.0337646	3	5	0	0	-5.04415	-2.98477	0.0435246	1
c95065_g5_i1	0	15	-6.94426	-1.68266	0.00140897	0.013996	25	29	0	0	-7.77411	-1.01911	1.97118e-05	0.00784529
c98298_g4_i2	23	127	-2.50932	1.34354	0.00106002	0.0110787	1426	4755	1076	328	-2.02684	5.88786	0.0166851	0.685394
c99791_g1_i7	5	34	-2.78525	-0.501819	0.00341955	0.0292397	13	41	2	0	-4.52475	-1.00651	0.000904554	0.11959
c59083_g1_i2	0	26	-7.73284	-1.02067	5.79138e-05	0.000960462	42	87	0	0	-8.99661	0.0989199	8.55467e-08	0.000114208
c91107_g1_i1	0	23	-7.55685	-1.1734	0.000125561	0.00186435	0	18	0	0	-6.1067	-2.32719	0.0290162	0.904657
c40238_g1_i1	0	14	-6.84556	-1.761	0.00199604	0.0186603	0	18	0	0	-6.1067	-2.32719	0.0290162	0.904657
c95414_g1_i2	21	99	-2.28087	1.02941	0.00310858	0.0268529	54	43	3	0	-4.89638	-0.19692	4.78548e-05	0.0152325
c95756_g5_i1	0	14	-6.84556	-1.761	0.00199604	0.0186603	11	6	0	0	-6.15324	-2.31322	0.00472858	0.340609
c89594_g2_i4	0	7	-5.85805	-2.47418	0.0347826	0.174302	34	54	15	0	-2.42576	-0.175252	0.0493771	1
c80091_g2_i1	281	2127	-2.97037	5.31828	2.74512e-05	0.000510709	3293	4473	1792	829	-1.52176	6.37609	0.0342583	0.968011
c65390_g1_i1	0	27	-7.78704	-0.973138	4.53239e-05	0.000779884	16	0	0	0	-6.13867	-2.33688	0.0311007	0.922398
c95505_g2_i7	2	14	-2.78176	-1.61003	0.0295884	0.157664	5	5	0	0	-5.37529	-2.80548	0.0221156	0.783733
c101523_g1_i2	0	14	-6.84556	-1.761	0.00199604	0.0186603	8	1	0	0	-5.29303	-2.86039	0.0488066	1
c72381_g2_i1	0	12	-6.62525	-1.93162	0.00416566	0.0337646	30	14	0	0	-7.52424	-1.23902	9.4642e-05	0.0250513
c95075_g2_i3	0	21	-7.42633	-1.28495	0.00021796	0.00295154	10	30	0	0	-7.29984	-1.42202	0.000209253	0.0444733
c93311_g1_i3	32	127	-2.03511	1.42376	0.00542558	0.0427876	206	572	153	22	-2.02294	2.9176	0.0389483	1
c93981_g4_i1	21	68	-1.7398	0.611255	0.0262996	0.144153	5	4	0	0	-5.23502	-2.88442	0.0306169	0.921324
c108783_g1_i1	18	540	-4.94782	3.21954	1.53351e-09	9.63106e-08	48850	19369	6173	3456	-2.85574	9.33092	0.000353968	0.0644921
c85633_g1_i3	0	20	-7.35636	-1.34412	0.000290613	0.00376555	13	28	0	0	-7.34925	-1.38197	0.000130381	0.0316759
c91017_g2_i1	127	482	-1.97389	3.33674	0.00439066	0.0354712	720	811	299	231	-1.52707	4.04692	0.0282985	0.896405
c94265_g1_i5	0	37	-8.23984	-0.567811	4.27844e-06	0.000100887	27	0	0	0	-6.88956	-1.77554	0.0114272	0.557964
c12706_g1_i1	0	39	-8.31554	-0.498762	2.94065e-06	7.28455e-05	15	21	0	0	-7.18328	-1.52179	0.000161129	0.0369295
c73399_g2_i1	15	218	-3.90068	1.97047	1.28751e-06	3.55904e-05	88	101	5	3	-4.52095	0.709557	3.1011e-06	0.00191654
c95486_g1_i8	1	72	-6.0504	0.34528	2.26746e-07	7.76772e-06	29	26	4	3	-2.95028	-0.83327	0.00552864	0.374409
c86115_g1_i3	1	80	-6.20216	0.488528	9.62699e-08	3.67671e-06	89	4	2	5	-3.84452	-0.135602	0.00733491	0.439963
c99039_g1_i2	7	39	-2.50736	-0.284055	0.00532896	0.0420775	1	47	0	0	-7.50728	-1.23918	0.00191802	0.194
c92714_g1_i8	0	10	-6.36514	-2.12502	0.00922396	0.0636752	2	39	0	2	-4.17734	-1.36918	0.0134863	0.607116
c45407_g1_i2	2	15	-2.88046	-1.53931	0.0222081	0.124689	11	10	0	0	-6.43284	-2.11078	0.0017673	0.184798
c100733_g2_i3	1	48	-5.46667	-0.196186	5.14799e-06	0.000119125	43	49	11	0	-2.95664	-0.16597	0.0143591	0.627743
c146492_g1_i1	0	10	-6.36514	-2.12502	0.00922396	0.0636752	7	3	0	0	-5.40725	-2.78998	0.0291356	0.904657
c92430_g5_i1	0	7	-5.85805	-2.47418	0.0347826	0.174302	5	18	1	0	-4.16505	-2.00254	0.0101134	0.521374
c8346_g1_i1	1	29	-4.74209	-0.83991	0.000195424	0.00271714	29	82	0	2	-5.63857	-0.0942229	1.41339e-05	0.00606409
c82276_g1_i5	57	220	-1.99682	2.2105	0.0049967	0.0396693	159	286	74	81	-1.51482	2.2554	0.0399474	1
c95249_g1_i5	0	9	-6.21508	-2.23233	0.0140787	0.0883714	32	15	0	0	-7.61893	-1.15741	6.88482e-05	0.0197914
c36909_g1_i1	0	13	-6.73961	-1.8438	0.00286389	0.0250484	11	20	0	0	-6.95721	-1.70458	0.000359181	0.0651162
c84084_g4_i1	0	12	-6.62525	-1.93162	0.00416566	0.0337646	19	6	2	0	-3.52037	-1.80446	0.0179641	0.71014
c95938_g1_i3	1	17	-3.97586	-1.47105	0.00406644	0.0337646	14	17	1	2	-3.29786	-1.58695	0.00835339	0.470187
c94741_g1_i9	3	146	-5.59693	1.3393	1.0021e-08	4.99539e-07	105	150	32	57	-1.55276	1.46813	0.0404566	1
c134344_g1_i1	0	19	-7.28282	-1.4058	0.000390825	0.00482553	24	34	0	0	-7.86656	-0.937156	1.36141e-05	0.00587776
c80256_g1_i2	0	30	-7.93839	-0.839224	2.24824e-05	0.00042683	22	66	0	1	-6.13642	-0.413547	1.69041e-05	0.00692837
c105405_g1_i2	8	66	-3.07508	0.360979	0.000381713	0.00481661	85	79	16	14	-2.46033	0.696143	0.00333969	0.277031
c100769_g1_i1	6	32	-2.44106	-0.536589	0.00873716	0.0625538	31	46	7	12	-2.03355	-0.288828	0.0253721	0.843144
c103481_g3_i1	4	65	-4.03069	0.266619	2.3311e-05	0.000440191	81	47	3	1	-4.94462	0.191389	1.19412e-05	0.00530672
c1717_g1_i1	0	51	-8.7015	-0.141946	4.00132e-07	1.2769e-05	0	22	0	0	-6.3904	-2.12553	0.0199172	0.752683
c103481_g5_i1	0	38	-8.27818	-0.532876	3.54078e-06	8.54791e-05	29	23	2	2	-3.65796	-0.959054	0.00158961	0.171709
c103099_g9_i1	0	34	-8.11827	-0.677974	7.72046e-06	0.000168754	78	37	0	0	-8.90712	0.0120769	3.0352e-07	0.000324799
c86536_g2_i1	1	124	-6.83364	1.09281	2.15843e-09	1.29807e-07	96	270	0	1	-8.18674	1.53574	2.44546e-10	9.47248e-07
c102306_g2_i1	0	56	-8.83612	-0.0158208	1.93558e-07	6.76046e-06	34	16	1	4	-3.36031	-0.969193	0.0053424	0.36596
c98563_g1_i5	4	22	-2.47306	-1.02358	0.0191124	0.114215	38	31	6	14	-1.8482	-0.371853	0.0495962	1
c84471_g2_i5	0	46	-8.55301	-0.28011	8.75702e-07	2.53189e-05	29	25	0	2	-4.66227	-0.96505	0.000384491	0.0676965
c48273_g1_i1	0	12	-6.62525	-1.93162	0.00416566	0.0337646	19	13	0	0	-7.04906	-1.63426	0.000288072	0.0552861
c95514_g2_i1	2	20	-3.29256	-1.22965	0.00583707	0.0452669	9	5	0	0	-5.87546	-2.50065	0.00901983	0.492756
c85316_g5_i2	0	15	-6.94426	-1.68266	0.00140897	0.013996	13	11	1	1	-3.4643	-1.87894	0.0109022	0.546555
c95514_g1_i2	3	32	-3.41141	-0.642243	0.000977184	0.010534	23	5	0	0	-6.90271	-1.75729	0.00142526	0.159923
c95042_g5_i3	0	7	-5.85805	-2.47418	0.0347826	0.174302	86	8	3	14	-2.63221	-0.0169244	0.0345217	0.973765
c80796_g2_i1	31	98	-1.70717	1.12827	0.0193561	0.11557	48	25	13	4	-2.08805	-0.319296	0.0489409	1
c58808_g1_i2	0	16	-7.03663	-1.60834	0.00100641	0.0105945	5	10	0	0	-5.92097	-2.46638	0.006494	0.409536
c1853_g1_i1	23	82	-1.87895	0.841372	0.0151073	0.0934943	52	106	0	0	-9.28922	0.376225	1.49275e-08	2.68742e-05
c77092_g1_i1	0	44	-8.48906	-0.339289	1.21973e-06	3.38904e-05	92	7	1	16	-2.74015	0.0424858	0.0463637	1
c99299_g2_i5	0	56	-8.83612	-0.0158208	1.93558e-07	6.76046e-06	11	21	4	1	-2.57342	-1.49183	0.0307776	0.922398
c95226_g1_i1	1	18	-4.05775	-1.40661	0.00304285	0.0263223	17	20	1	1	-4.06858	-1.42049	0.00177097	0.184798
c91198_g1_i2	2	27	-3.72324	-0.883894	0.00114105	0.0118428	31	25	3	10	-2.17052	-0.705388	0.0308109	0.922398
c40706_g1_i1	0	7	-5.85805	-2.47418	0.0347826	0.174302	9	13	0	0	-6.47831	-2.07547	0.00137915	0.156888
c61912_g2_i1	0	15	-6.94426	-1.68266	0.00140897	0.013996	1	11	0	0	-5.55772	-2.689	0.0377019	1
c87151_g9_i1	0	32	-8.03113	-0.756359	1.16786e-05	0.000242037	0	75	2	0	-4.91219	-0.644365	0.0123156	0.577354
c72965_g2_i1	1	15	-3.79667	-1.60919	0.00744743	0.0544844	5	7	0	0	-5.61968	-2.65984	0.0121758	0.574005
c101177_g2_i6	19	96	-2.38001	0.970245	0.00223254	0.0206202	44	124	4	12	-3.39143	0.56904	0.000457359	0.0773091
c92399_g2_i1	18	98	-2.48719	0.982716	0.00147995	0.0146066	39	96	22	18	-1.71299	0.516838	0.0466574	1
c95286_g2_i10	1	25	-4.52894	-1.0214	0.000488131	0.00588303	32	21	0	2	-4.64993	-0.977166	0.000505844	0.0817529
c102565_g1_i3	0	14	-6.84556	-1.761	0.00199604	0.0186603	8	22	4	1	-2.46418	-1.56667	0.0479325	1
c5768_g1_i2	2	27	-3.72324	-0.883894	0.00114105	0.0118428	21	16	0	0	-7.25232	-1.46683	0.00014301	0.0339934
c81819_g8_i2	0	32	-8.03113	-0.756359	1.16786e-05	0.000242037	0	49	0	0	-7.5309	-1.21756	0.0042288	0.317803
c85746_g2_i1	3	17	-2.50373	-1.3465	0.0297218	0.157888	60	97	0	18	-3.21469	0.515716	0.0057121	0.38185
c103300_g1_i7	0	19	-7.28282	-1.4058	0.000390825	0.00482553	15	18	2	5	-2.24456	-1.39849	0.0476489	1
c94223_g1_i1	7	115	-4.06445	1.05691	3.19732e-06	7.8785e-05	58	85	16	1	-2.96513	0.420495	0.00713789	0.432704
c95037_g1_i1	274	1325	-2.32397	4.72598	0.00077926	0.0086259	76	214	39	25	-2.11738	1.49614	0.0116826	0.565755
c105777_g1_i3	3	259	-6.42338	2.13962	5.60842e-11	5.18982e-09	595	0	3	19	-4.96365	2.42366	0.00962163	0.509085
c9798_g1_i1	1	11	-3.35347	-1.93253	0.0279694	0.150882	9	8	0	0	-6.13237	-2.32571	0.00372006	0.295829
c84723_g2_i2	8	34	-2.12066	-0.405709	0.0174854	0.105874	15	21	0	4	-3.16204	-1.40548	0.0146302	0.636138
c97526_g1_i1	14	76	-2.48061	0.629452	0.00217481	0.0201758	223	733	194	39	-1.91	3.22807	0.0416258	1
c84246_g1_i1	0	143	-10.1867	1.28219	6.30172e-11	5.74821e-09	175	2	5	1	-4.89354	0.70963	0.00291259	0.255426
c108134_g2_i2	6	41	-2.7974	-0.254747	0.00226613	0.0209038	98	99	13	44	-1.87178	1.0503	0.0243565	0.828884
c95756_g2_i4	0	15	-6.94426	-1.68266	0.00140897	0.013996	18	8	0	0	-6.77033	-1.85804	0.00100746	0.128454
c64991_g1_i1	0	16	-7.03663	-1.60834	0.00100641	0.0105945	12	17	2	4	-2.25765	-1.56055	0.0494484	1
c95694_g1_i1	2	77	-5.23089	0.453612	6.44788e-07	1.93189e-05	84	48	2	2	-5.01598	0.231164	6.80159e-06	0.00356297
c95694_g3_i1	0	36	-8.20044	-0.60361	5.18875e-06	0.000119125	36	26	0	0	-7.9969	-0.823392	1.02285e-05	0.00477595
c94237_g5_i2	0	32	-8.03113	-0.756359	1.16786e-05	0.000242037	11	5	0	0	-6.07418	-2.36878	0.00562515	0.378203
c91333_g1_i2	0	89	-9.50333	0.619241	3.93956e-09	2.1999e-07	123	104	0	44	-2.52048	1.14504	0.0430195	1
c66742_g2_i1	0	19	-7.28282	-1.4058	0.000390825	0.00482553	20	16	0	0	-7.21063	-1.50124	0.00015953	0.0367752
c107616_g1_i4	3	38	-3.65847	-0.434643	0.000343491	0.00436192	46	76	2	5	-4.10432	0.106841	7.24142e-05	0.0204895
c28493_g1_i1	0	9	-6.21508	-2.23233	0.0140787	0.0883714	8	5	0	0	-5.76537	-2.57123	0.0113174	0.555945
c101590_g1_i3	0	26	-7.73284	-1.02067	5.79138e-05	0.000960462	23	47	3	8	-2.6703	-0.526346	0.00777701	0.453236
c105242_g1_i8	11	64	-2.57751	0.378191	0.00199246	0.0186603	59	81	12	31	-1.75365	0.584262	0.0368268	1
c70545_g3_i1	0	15	-6.94426	-1.68266	0.00140897	0.013996	8	3	0	0	-5.54736	-2.70829	0.0237813	0.818919
c103847_g2_i1	16	82	-2.39905	0.747348	0.00263005	0.0237869	161	263	70	59	-1.69824	2.14701	0.0232895	0.809532
c102911_g1_i3	0	13	-6.73961	-1.8438	0.00286389	0.0250484	85	35	12	1	-3.16692	0.219668	0.00644948	0.408222
c95486_g1_i4	0	45	-8.52139	-0.309398	1.03208e-06	2.92468e-05	57	77	3	9	-3.50527	0.282498	0.000217989	0.0457641
c127280_g1_i1	0	22	-7.49306	-1.22811	0.000164799	0.00233574	9	18	0	0	-6.7558	-1.86316	0.000712879	0.1027
c93664_g3_i3	1	26	-4.58525	-0.973854	0.000385253	0.00482553	7	17	0	0	-6.57984	-1.99723	0.0013332	0.153917
c78105_g1_i1	0	60	-8.93544	0.0777225	1.12212e-07	4.19982e-06	2	47	4	0	-3.37995	-1.1018	0.0330459	0.949261
c87005_g1_i2	1	29	-4.74209	-0.83991	0.000195424	0.00271714	34	57	3	3	-3.86703	-0.274511	0.000265369	0.0528468
c96749_g1_i4	4	156	-5.29213	1.43958	1.77857e-08	8.31587e-07	66	18	3	0	-4.72903	-0.342027	0.000427175	0.0734783
c72594_g1_i2	0	38	-8.27818	-0.532876	3.54078e-06	8.54791e-05	1	37	0	0	-7.17506	-1.51744	0.00309055	0.263716
c61384_g1_i1	2	136	-6.05057	1.23154	5.10709e-09	2.76975e-07	92	1	1	0	-6.3148	-0.203081	0.00136443	0.155702
c90468_g3_i5	0	14	-6.84556	-1.761	0.00199604	0.0186603	29	12	0	0	-7.42785	-1.32179	0.000153114	0.0356555
c31574_g1_i1	1	11	-3.35347	-1.93253	0.0279694	0.150882	7	2	0	0	-5.27145	-2.86839	0.0443525	1
c93002_g1_i1	13	167	-3.72104	1.60414	4.75221e-06	0.000111012	1421	6	3	32	-5.57639	3.66083	0.00170288	0.179697
c41188_g2_i1	0	7	-5.85805	-2.47418	0.0347826	0.174302	18	24	0	3	-3.76152	-1.25784	0.00358346	0.290627
c60609_g1_i1	0	11	-6.50105	-2.0251	0.00614931	0.0461106	11	50	4	3	-3.024	-0.769781	0.00925093	0.500132
c70285_g2_i1	3	22	-2.87335	-1.07203	0.00910829	0.0636752	21	42	0	0	-7.96831	-0.845915	1.18732e-05	0.00529228
c98017_g3_i3	27	112	-2.09803	1.23481	0.00451626	0.0363972	78	56	5	29	-2.09309	0.488039	0.0288811	0.904657
c97730_g1_i1	0	830	-12.7228	3.79109	3.04738e-18	2.17121e-15	2027	0	2	0	-9.87783	4.1381	0.000170957	0.0384434
c72858_g1_i1	0	38	-8.27818	-0.532876	3.54078e-06	8.54791e-05	0	32	0	0	-6.92278	-1.7193	0.00962451	0.509085
c86476_g1_i1	21	392	-4.26489	2.78763	8.20867e-08	3.19086e-06	2127	1636	820	678	-1.35127	5.40971	0.0478861	1
c84572_g5_i4	0	11	-6.50105	-2.0251	0.00614931	0.0461106	9	22	0	4	-2.92537	-1.58167	0.0324647	0.941805
c103099_g4_i2	1	87	-6.323	0.603197	4.81019e-08	1.98662e-06	261	178	0	1	-8.52229	1.86469	8.12862e-12	5.58879e-08
c22539_g1_i1	0	11	-6.50105	-2.0251	0.00614931	0.0461106	0	14	0	0	-5.75253	-2.5623	0.0496336	1
c59083_g2_i1	0	29	-7.88968	-0.882503	2.82471e-05	0.000518969	47	102	0	0	-9.20175	0.293118	2.96954e-08	4.7759e-05
c117009_g1_i1	0	168	-10.419	1.50948	1.39137e-11	1.51666e-09	178	0	0	0	-9.60627	0.674429	0.000327001	0.0609702
c66742_g3_i2	0	21	-7.42633	-1.28495	0.00021796	0.00295154	27	41	0	0	-8.0915	-0.736581	5.42551e-06	0.00299653
c15997_g1_i1	0	16	-7.03663	-1.60834	0.00100641	0.0105945	19	0	0	0	-6.38499	-2.16131	0.0211422	0.775527
c108122_g1_i5	1	10	-3.21755	-2.02602	0.0399705	0.193474	9	58	3	5	-2.99345	-0.655456	0.0124824	0.582581
c105777_g1_i6	2	179	-6.44661	1.61446	4.27608e-10	3.13182e-08	543	1	2	23	-4.66666	2.30542	0.00986922	0.516091
c65433_g1_i1	23	1169	-5.71045	4.31062	6.83855e-12	8.06486e-10	123	2641	0	0	-13.3471	4.36877	3.78652e-11	1.82199e-07
c85523_g1_i1	95	446	-2.28027	3.16852	0.00115059	0.0119296	703	505	263	163	-1.51144	3.73543	0.0395732	1
c84007_g1_i1	3	25	-3.05681	-0.929229	0.00472911	0.0377519	22	64	9	0	-3.09974	-0.31174	0.0146151	0.635882
c93273_g1_i8	0	302	-11.2646	2.34264	5.68493e-14	1.18534e-11	336	214	63	112	-1.7325	2.56032	0.0217995	0.783733
c67422_g1_i3	1	18	-4.05775	-1.40661	0.00304285	0.0263223	11	6	0	0	-6.15324	-2.31322	0.00472821	0.340609
c76473_g1_i2	1	363	-8.38233	2.60918	1.02196e-13	1.95314e-11	80	246	46	0	-2.66022	1.57192	0.0451769	1
c62977_g1_i1	0	13	-6.73961	-1.8438	0.00286389	0.0250484	23	9	0	0	-7.07378	-1.6167	0.000505181	0.0817258
c80800_g2_i6	0	12	-6.62525	-1.93162	0.00416566	0.0337646	8	17	0	3	-3.00109	-1.83184	0.0285034	0.899003
c87005_g1_i1	1	26	-4.58525	-0.973854	0.000385253	0.00482553	44	37	9	2	-2.8289	-0.307999	0.00912637	0.496274
c150223_g1_i1	0	10	-6.36514	-2.12502	0.00922396	0.0636752	10	9	0	0	-6.29041	-2.21425	0.00249734	0.230114
c93747_g2_i1	0	7	-5.85805	-2.47418	0.0347826	0.174302	6	3	0	0	-5.25222	-2.8764	0.0352426	0.982199
c64589_g1_i1	4	18	-2.18533	-1.23119	0.0456519	0.216875	19	10	1	4	-2.57271	-1.56722	0.0388133	1
c71710_g2_i1	0	7	-5.85805	-2.47418	0.0347826	0.174302	229	23	0	6	-5.53051	1.1708	6.91042e-05	0.0198381
c73142_g1_i3	0	20	-7.35636	-1.34412	0.000290613	0.00376555	8	8	0	0	-6.04106	-2.38805	0.00480134	0.342654
c87736_g1_i1	0	24	-7.61793	-1.12069	9.63608e-05	0.00148606	13	0	0	0	-5.84195	-2.53626	0.0465607	1
c96844_g2_i4	3	21	-2.80662	-1.12293	0.0114318	0.0761526	2	21	1	0	-4.13022	-2.01848	0.0198889	0.752683
c86536_g2_i3	0	139	-10.1458	1.24225	8.12454e-11	7.20308e-09	107	292	0	0	-10.6097	1.65531	1.41642e-11	8.46826e-08
c87754_g2_i2	0	49	-8.64392	-0.195641	5.43348e-07	1.66219e-05	66	47	21	13	-1.73897	0.327063	0.0494	1
c89630_g1_i1	1	226	-7.69898	1.93593	8.9634e-12	1.02627e-09	259	2	9	25	-3.11826	1.36148	0.0313658	0.926845
c106698_g1_i1	71	273	-1.99184	2.51934	0.00479517	0.0381596	381	507	52	42	-3.22893	2.97421	2.65142e-05	0.00986721
c85700_g5_i1	0	10	-6.36514	-2.12502	0.00922396	0.0636752	20	1	0	0	-6.51726	-2.06047	0.00926542	0.500424
c107621_g2_i2	2	16	-2.97283	-1.47186	0.0167826	0.102183	35	65	2	0	-5.43927	-0.209979	1.44202e-05	0.00614724
c88940_g1_i1	4	36	-3.18043	-0.467849	0.00117645	0.0121441	97	121	17	16	-2.72192	1.04148	0.000808046	0.111225
c102325_g1_i2	0	12	-6.62525	-1.93162	0.00416566	0.0337646	3	45	1	4	-3.17737	-1.11063	0.0284323	0.899003
c152869_g1_i1	0	10	-6.36514	-2.12502	0.00922396	0.0636752	6	3	0	0	-5.25222	-2.8764	0.0352414	0.982199
c96795_g3_i7	11	40	-1.90109	-0.147816	0.0255173	0.140225	68	76	19	20	-1.89681	0.604594	0.0205884	0.767058
c105455_g2_i4	3	15	-2.32454	-1.47268	0.0493358	0.231775	11	23	0	2	-3.95787	-1.53988	0.00444968	0.328081
c135001_g1_i1	0	12	-6.62525	-1.93162	0.00416566	0.0337646	11	29	0	0	-7.30514	-1.41813	0.00018096	0.0400057
c119021_g1_i1	0	68	-9.11567	0.248422	4.09326e-08	1.72102e-06	29	41	0	0	-8.13678	-0.696034	4.24298e-06	0.00245216
c94442_g1_i9	1	15	-3.79667	-1.60919	0.00744743	0.0544844	19	25	6	0	-2.75712	-1.10949	0.0347706	0.977302
c48115_g2_i1	0	25	-7.67653	-1.06982	7.44607e-05	0.0011919	14	14	0	0	-6.83969	-1.80017	0.000499454	0.0810377
c57599_g1_i1	0	14	-6.84556	-1.761	0.00199604	0.0186603	12	19	1	3	-2.91028	-1.56397	0.0167229	0.686739
c84576_g1_i5	0	81	-9.36764	0.488932	9.61643e-09	4.80416e-07	114	0	0	0	-8.9638	0.0602803	0.000704484	0.102133
c67280_g1_i1	0	22	-7.49306	-1.22811	0.000164799	0.00233574	42	44	0	0	-8.44843	-0.413039	9.63125e-07	0.000785984
c57937_g1_i1	0	62	-8.98265	0.122321	8.63636e-08	3.32795e-06	38	1	1	0	-5.06046	-1.31183	0.00848958	0.475514
c101199_g1_i1	5	73	-3.88484	0.434799	2.40774e-05	0.000453822	89	127	43	20	-1.73228	1.19331	0.0353036	0.982904
c105061_g1_i2	0	17	-7.12345	-1.53764	0.000726851	0.0081101	6	8	0	1	-3.54657	-2.46099	0.0287971	0.903841
c88520_g2_i11	0	20	-7.35636	-1.34412	0.000290613	0.00376555	6	11	0	0	-6.10167	-2.34452	0.00399138	0.308623
c83990_g7_i2	4	44	-3.46905	-0.225458	0.000341233	0.00433986	50	1	1	1	-4.63529	-0.961515	0.00831787	0.468667
c102701_g1_i2	4	20	-2.33636	-1.12367	0.0293231	0.156962	36	109	12	29	-1.83127	0.579884	0.0397949	1
c104270_g1_i3	12	91	-2.96032	0.81823	0.000287947	0.00376555	46	47	0	0	-8.56236	-0.30804	5.56203e-07	0.000516776
c84381_g3_i5	2	18	-3.14154	-1.34571	0.00977491	0.066748	24	14	2	3	-2.92894	-1.28131	0.0124614	0.581851
c63677_g1_i1	1	18	-4.05775	-1.40661	0.00304285	0.0263223	28	39	1	0	-5.74088	-0.731352	3.27217e-05	0.0114638
c87496_g1_i7	24	163	-2.80798	1.65585	0.000238144	0.00319732	35	163	9	2	-4.033	0.736549	0.000355049	0.06458
c102831_g3_i1	1	11	-3.35347	-1.93253	0.0279694	0.150882	49	154	19	13	-2.59992	0.914652	0.0034804	0.285339
c135314_g1_i1	0	27	-7.78704	-0.973138	4.53239e-05	0.000779884	10	20	0	0	-6.90613	-1.74496	0.00044216	0.0752023
c59980_g1_i2	0	11	-6.50105	-2.0251	0.00614931	0.0461106	12	6	0	0	-6.23866	-2.25372	0.00357045	0.290271
c38213_g3_i1	0	29	-7.88968	-0.882503	2.82471e-05	0.000518969	29	0	0	0	-6.99226	-1.69314	0.0099386	0.517867
c108020_g1_i8	14	77	-2.49944	0.64482	0.00200654	0.0187514	42	112	11	29	-1.96273	0.641504	0.0266456	0.866647
c108177_g2_i1	0	68	-9.11567	0.248422	4.09326e-08	1.72102e-06	2	89	1	1	-5.26027	-0.397385	0.00176232	0.184636
c68140_g1_i2	5	44	-3.15604	-0.198367	0.000755559	0.0083794	21	23	0	0	-7.48303	-1.27111	5.88175e-05	0.01764
c48273_g2_i2	0	9	-6.21508	-2.23233	0.0140787	0.0883714	6	8	0	0	-5.83952	-2.52111	0.00749713	0.443963
c60025_g2_i2	0	21	-7.42633	-1.28495	0.00021796	0.00295154	11	1	0	0	-5.7084	-2.61639	0.0302461	0.918254
c94301_g3_i1	5	78	-3.98026	0.520636	1.47086e-05	0.000298138	86	14	1	0	-6.40423	-0.129392	4.17694e-05	0.013941
c78445_g1_i1	0	51	-8.7015	-0.141946	4.00132e-07	1.2769e-05	0	68	0	2	-4.8979	-0.772659	0.0142633	0.62443
c105962_g3_i8	0	19	-7.28282	-1.4058	0.000390825	0.00482553	19	0	0	0	-6.38499	-2.16131	0.0211419	0.775527
c51973_g2_i1	0	213	-10.7611	1.84569	1.5177e-12	2.09852e-10	9	10	0	2	-3.15621	-2.12418	0.0292728	0.907495
c103099_g5_i1	0	14	-6.84556	-1.761	0.00199604	0.0186603	8	12	0	0	-6.34095	-2.17606	0.00202678	0.199437
c78436_g1_i5	0	24	-7.61793	-1.12069	9.63608e-05	0.00148606	23	29	0	0	-7.71568	-1.06993	2.41245e-05	0.00918981
c87781_g1_i1	76	1877	-4.67473	5.02042	1.50142e-09	9.45543e-08	29	82	20	8	-1.90027	0.20368	0.0494137	1
c98946_g2_i1	0	16	-7.03663	-1.60834	0.00100641	0.0105945	12	1	0	0	-5.82421	-2.54323	0.0268149	0.866647
c95889_g2_i1	10	61	-2.64423	0.303176	0.00173281	0.0168715	33	59	6	4	-3.14805	-0.207579	0.00163697	0.175515
c84576_g1_i4	0	30	-7.93839	-0.839224	2.24824e-05	0.00042683	33	0	0	0	-7.17806	-1.5411	0.00736983	0.440082
c68119_g2_i2	0	72	-9.19799	0.326771	2.56226e-08	1.14357e-06	30	63	0	0	-8.52537	-0.340636	1.0442e-06	0.000823638
c95414_g1_i1	26	137	-2.4426	1.46047	0.00129203	0.0132582	73	44	9	0	-3.6266	0.130961	0.00275448	0.246053
c60471_g2_i2	2	43	-4.39218	-0.310537	4.92269e-05	0.000838336	24	26	0	0	-7.66708	-1.11271	2.95915e-05	0.0106109
c108117_g1_i7	25	496	-4.35413	3.12045	3.63886e-08	1.55445e-06	435	626	30	280	-1.88518	3.4227	0.039583	1
c39798_g1_i1	0	17	-7.12345	-1.53764	0.000726851	0.0081101	29	43	8	9	-2.075	-0.384708	0.0272442	0.874901
c93725_g1_i3	0	37	-8.23984	-0.567811	4.27844e-06	0.000100887	30	25	6	4	-2.44695	-0.769177	0.0168525	0.688759
c95694_g4_i11	1	12	-3.47767	-1.84469	0.0197869	0.117009	50	67	11	16	-2.13197	0.264371	0.0122235	0.574649
c95644_g1_i1	0	8	-6.04758	-2.34822	0.0219002	0.123601	9	6	0	0	-5.96635	-2.43986	0.00670035	0.4163
c104405_g1_i4	0	18	-7.20534	-1.47023	0.000530405	0.00622697	20	45	0	0	-8.00766	-0.810493	1.15299e-05	0.00519826
c97282_g3_i1	0	81	-9.36764	0.488932	9.61643e-09	4.80416e-07	23	49	10	0	-2.70716	-0.491813	0.0314187	0.927912
c102600_g1_i4	0	14	-6.84556	-1.761	0.00199604	0.0186603	17	20	2	2	-3.14984	-1.36062	0.0073648	0.440082
c90212_g1_i1	34	229	-2.79789	2.13997	0.000149335	0.00217208	1224	12	9	58	-4.42536	3.48889	0.0040871	0.311636
c69908_g1_i1	3	67	-4.47462	0.286795	6.65856e-06	0.00014859	25	0	0	0	-6.77896	-1.86288	0.0130662	0.600589
c46111_g1_i1	0	11	-6.50105	-2.0251	0.00614931	0.0461106	23	12	0	0	-7.19025	-1.51985	0.000254821	0.0513647
c15571_g1_i1	0	125	-9.9928	1.0931	2.08782e-10	1.65711e-08	92	94	0	0	-9.56063	0.635135	1.33621e-09	3.82795e-06
c99494_g3_i5	0	38	-8.27818	-0.532876	3.54078e-06	8.54791e-05	38	0	0	1	-5.1055	-1.34366	0.0161706	0.677127
c84576_g1_i1	0	87	-9.47058	0.587748	5.25811e-09	2.82436e-07	110	0	0	0	-8.91231	0.0116363	0.000750943	0.106236
c92085_g4_i1	0	32	-8.03113	-0.756359	1.16786e-05	0.000242037	2	29	0	0	-6.89456	-1.74585	0.00312177	0.265474
c87356_g2_i1	7	51	-2.89332	0.0282293	0.0011219	0.0116841	60	37	13	10	-2.09838	0.0534876	0.0215025	0.779252
c101485_g4_i1	0	47	-8.58396	-0.251403	7.45e-07	2.19062e-05	50	46	0	0	-8.61362	-0.260786	4.71018e-07	0.000456857
c85356_g2_i1	0	50	-8.673	-0.168545	4.65727e-07	1.45252e-05	9	1	0	0	-5.44536	-2.77453	0.0424138	1
c52982_g1_i2	0	19	-7.28282	-1.4058	0.000390825	0.00482553	0	28	0	1	-4.4566	-1.8304	0.0347763	0.977311
c73142_g2_i3	0	9	-6.21508	-2.23233	0.0140787	0.0883714	13	23	0	0	-7.1722	-1.53005	0.000179804	0.0397823
c67364_g1_i1	0	15	-6.94426	-1.68266	0.00140897	0.013996	17	4	0	0	-6.4871	-2.07715	0.00379574	0.299111
c104581_g1_i2	3	67	-4.47462	0.286795	6.65856e-06	0.00014859	107	96	29	23	-1.97407	1.07927	0.0122096	0.574287
c51475_g1_i1	0	28	-7.83927	-0.927113	3.56805e-05	0.000636037	13	21	0	0	-7.09467	-1.59392	0.000229569	0.0476519
c86108_g2_i2	0	76	-9.27586	0.401095	1.63792e-08	7.71199e-07	6	44	1	0	-5.24832	-1.14525	0.00114639	0.139007
c87984_g1_i1	0	15	-6.94426	-1.68266	0.00140897	0.013996	4	9	0	0	-5.71443	-2.5994	0.0111842	0.552733
c68119_g2_i1	0	51	-8.7015	-0.141946	4.00132e-07	1.2769e-05	44	45	0	0	-8.49904	-0.366505	7.65122e-07	0.000663793
c103481_g3_i5	4	105	-4.72153	0.900044	5.21756e-07	1.61427e-05	58	55	8	2	-3.44333	0.0754556	0.00105449	0.132665
c99161_g1_i3	0	19	-7.28282	-1.4058	0.000390825	0.00482553	21	47	0	0	-8.07266	-0.752376	8.70661e-06	0.00422306
c73054_g1_i1	0	109	-9.79541	0.901364	6.93525e-10	4.76592e-08	16	8	0	0	-6.65048	-1.94997	0.00119045	0.142283
c95249_g1_i13	0	17	-7.12345	-1.53764	0.000726851	0.0081101	27	21	2	0	-4.42574	-1.09639	0.00077123	0.108105
c153223_g1_i1	0	7	-5.85805	-2.47418	0.0347826	0.174302	6	4	0	0	-5.39064	-2.79772	0.0242353	0.826782
c86536_g2_i8	1	62	-5.83507	0.143642	7.41895e-07	2.19062e-05	68	161	0	0	-9.81636	0.882441	7.45056e-10	2.3826e-06
c95624_g1_i2	2	21	-3.36253	-1.17492	0.00455058	0.0365313	15	30	2	0	-4.28548	-1.20869	0.00136405	0.155702
c98458_g5_i1	1	10	-3.21755	-2.02602	0.0399705	0.193474	31	11	4	1	-3.03955	-1.14796	0.0142937	0.625363
c94450_g1_i1	29	645	-4.51989	3.49003	8.17491e-09	4.17209e-07	125	1430	5	6	-7.04597	3.56181	1.63941e-08	2.83564e-05
c92441_g3_i1	0	37	-8.23984	-0.567811	4.27844e-06	0.000100887	0	15	0	0	-5.84975	-2.49977	0.0418993	1
c100668_g2_i2	0	33	-8.07536	-0.716637	9.4751e-06	0.000201596	29	1	1	0	-4.68165	-1.61955	0.0147086	0.638636
c96935_g2_i1	8	67	-3.09673	0.379467	0.000345287	0.00438251	3	99	10	5	-2.62472	-0.0777692	0.0455566	1
c101523_g4_i1	1	81	-6.22005	0.505476	8.6925e-08	3.34349e-06	63	8	0	0	-8.25631	-0.594483	7.05298e-05	0.0201467
c76864_g1_i2	5	61	-3.62623	0.205296	8.7455e-05	0.00137879	11	54	0	0	-7.97697	-0.835274	4.65754e-05	0.0150695
c101017_g3_i1	8	34	-2.12066	-0.405709	0.0174854	0.105874	37	42	3	17	-2.05899	-0.247862	0.0424326	1
c32815_g1_i1	0	8	-6.04758	-2.34822	0.0219002	0.123601	17	0	0	0	-6.22561	-2.276	0.02854	0.899003
c72225_g1_i2	2	16	-2.97283	-1.47186	0.0167826	0.102183	14	6	0	0	-6.39569	-2.14143	0.0027547	0.246053
c8687_g2_i1	0	10	-6.36514	-2.12502	0.00922396	0.0636752	10	15	0	0	-6.65888	-1.93913	0.000809486	0.111318
c143873_g1_i1	0	7	-5.85805	-2.47418	0.0347826	0.174302	12	10	0	0	-6.5032	-2.05895	0.00141732	0.159302
c95548_g3_i4	0	298	-11.2454	2.32362	6.44321e-14	1.31943e-11	360	8	5	7	-5.05376	1.73252	0.00052279	0.083705
c95694_g3_i2	0	14	-6.84556	-1.761	0.00199604	0.0186603	17	5	0	0	-6.54644	-2.03161	0.00266961	0.240957
c106053_g1_i1	0	36	-8.20044	-0.60361	5.18875e-06	0.000119125	0	34	0	0	-7.00912	-1.65029	0.00857518	0.477766
c88528_g2_i4	5	140	-4.82314	1.30041	1.27227e-07	4.70925e-06	366	1524	316	106	-2.04776	4.16928	0.0202423	0.760624
c95249_g1_i12	0	14	-6.84556	-1.761	0.00199604	0.0186603	17	25	0	0	-7.4017	-1.33917	7.84528e-05	0.0217719
c85355_g1_i1	0	10	-6.36514	-2.12502	0.00922396	0.0636752	0	17	0	0	-6.02585	-2.38241	0.033759	0.959066
c102043_g4_i3	6	137	-4.53486	1.28057	3.61989e-07	1.17509e-05	101	103	4	6	-4.35608	0.827971	3.17764e-06	0.00195069
c88663_g1_i2	0	14	-6.84556	-1.761	0.00199604	0.0186603	8	13	1	1	-3.2446	-2.03139	0.0171791	0.697147
c76864_g2_i3	0	28	-7.83927	-0.927113	3.56805e-05	0.000636037	13	38	0	0	-7.64852	-1.12542	6.11898e-05	0.0181855
c98956_g4_i2	0	7	-5.85805	-2.47418	0.0347826	0.174302	12	2	0	0	-5.916	-2.48028	0.0154836	0.659246
c62309_g1_i1	0	42	-8.42213	-0.400989	1.71836e-06	4.55938e-05	28	0	0	0	-6.94177	-1.73376	0.0104108	0.529434
c87754_g2_i4	0	33	-8.07536	-0.716637	9.4751e-06	0.000201596	75	44	19	13	-1.91562	0.370107	0.0293896	0.908154
c86536_g2_i5	0	23	-7.55685	-1.1734	0.000125561	0.00186435	15	35	0	0	-7.62982	-1.14243	5.10413e-05	0.01579
c103481_g1_i3	1	16	-3.88905	-1.53847	0.00547934	0.0429125	6	7	0	1	-3.44715	-2.5224	0.0364732	0.997181
c97858_g3_i2	0	8	-6.04758	-2.34822	0.0219002	0.123601	17	34	0	0	-7.66524	-1.1123	3.87325e-05	0.0131346
c95548_g3_i2	1	107	-6.62114	0.888159	7.69628e-09	3.96519e-07	136	9	2	4	-4.68407	0.42898	0.000693799	0.101352
c46714_g2_i1	0	8	-6.04758	-2.34822	0.0219002	0.123601	8	19	0	0	-6.74846	-1.86811	0.000815686	0.111664
c92265_g3_i1	0	10	-6.36514	-2.12502	0.00922396	0.0636752	4	17	0	0	-6.36972	-2.15045	0.00399777	0.308766
c108221_g9_i2	0	14	-6.84556	-1.761	0.00199604	0.0186603	27	0	1	0	-4.53256	-1.73377	0.0306944	0.922398
c55691_g1_i1	0	21	-7.42633	-1.28495	0.00021796	0.00295154	9	9	0	0	-6.2087	-2.27195	0.0030616	0.26202
c83093_g1_i1	30	149	-2.35812	1.5924	0.00133751	0.0136343	103	130	8	15	-3.36764	1.06492	6.45852e-05	0.0188757
c68140_g1_i1	9	43	-2.29097	-0.120579	0.00823406	0.059355	16	24	0	0	-7.33083	-1.39878	0.000104215	0.0269623
c98632_g4_i4	0	22	-7.49306	-1.22811	0.000164799	0.00233574	9	8	0	0	-6.13237	-2.32571	0.00372	0.295829
c35325_g1_i2	0	15	-6.94426	-1.68266	0.00140897	0.013996	25	59	0	0	-8.37364	-0.479665	2.67066e-06	0.00170413
c73142_g2_i1	0	9	-6.21508	-2.23233	0.0140787	0.0883714	9	11	0	0	-6.34994	-2.17027	0.00196295	0.19604
c102831_g5_i1	11	198	-4.20499	1.81659	4.36159e-07	1.37891e-05	626	2155	338	242	-2.1965	4.70444	0.00502468	0.35302
c97858_g3_i4	0	82	-9.38531	0.505878	8.67364e-09	4.38494e-07	52	104	0	0	-9.27183	0.35963	1.59488e-08	2.82033e-05
c103300_g1_i4	0	11	-6.50105	-2.0251	0.00614931	0.0461106	24	22	7	3	-2.16785	-0.959641	0.0376769	1
c87702_g6_i4	0	10	-6.36514	-2.12502	0.00922396	0.0636752	6	18	3	0	-2.82028	-1.8632	0.0459224	1
c107821_g3_i6	1	52	-5.58186	-0.0906929	2.84614e-06	7.11906e-05	38	46	14	1	-2.39058	-0.219232	0.0352133	0.982199
c76864_g1_i1	2	18	-3.14154	-1.34571	0.00977491	0.066748	9	21	0	0	-6.89945	-1.74961	0.00057598	0.0889995
c88801_g2_i2	1	30	-4.7908	-0.797877	0.000157376	0.00227378	37	30	4	14	-1.97204	-0.435167	0.0452425	1
c85898_g3_i1	0	8	-6.04758	-2.34822	0.0219002	0.123601	20	3	0	0	-6.63008	-1.97159	0.004192	0.316116
c47388_g2_i1	0	20	-7.35636	-1.34412	0.000290613	0.00376555	13	0	0	0	-5.84195	-2.53626	0.0465605	1
c84935_g1_i2	380	1355	-1.88463	4.84116	0.00557397	0.0435953	953	589	198	314	-1.66736	4.0552	0.0202974	0.762485
c101523_g1_i1	0	9	-6.21508	-2.23233	0.0140787	0.0883714	11	2	0	0	-5.80818	-2.55022	0.0186295	0.727696
c108147_g2_i3	180	675	-1.95689	3.82369	0.00445245	0.03593	129	1457	74	149	-2.79706	3.77241	0.00500621	0.351942
c86206_g4_i3	1	15	-3.79667	-1.60919	0.00744743	0.0544844	70	879	55	1	-3.87985	2.93641	0.00729246	0.438469
c106199_g2_i1	0	60	-8.93544	0.0777225	1.12212e-07	4.19982e-06	108	44	24	8	-2.24992	0.66358	0.0196292	0.75161
c99657_g2_i2	1	31	-4.83792	-0.757027	0.000127312	0.00187889	75	45	15	21	-1.79727	0.404095	0.0351447	0.982199
c91757_g2_i7	4	61	-3.93923	0.184886	3.6924e-05	0.000655189	89	25	3	0	-5.17043	0.0559323	7.93728e-05	0.0219386
c66168_g1_i1	1	21	-4.27875	-1.22888	0.00133434	0.013603	13	98	0	0	-8.73284	-0.145434	7.03308e-06	0.00363155
c96866_g2_i9	2	117	-5.83368	1.02353	1.86568e-08	8.65545e-07	49	68	3	1	-4.77024	0.032594	1.55549e-05	0.00645231
c97061_g5_i1	0	131	-10.0604	1.15892	1.37805e-10	1.1481e-08	4	230	2	2	-5.69813	0.876255	0.000285574	0.0550235
c15597_g2_i1	0	12	-6.62525	-1.93162	0.00416566	0.0337646	0	33	0	0	-6.96656	-1.68438	0.00920718	0.498664
c54684_g1_i2	3	26	-3.11313	-0.88459	0.00383276	0.0323612	26	22	6	4	-2.25042	-0.915826	0.0287325	0.903183
c117895_g1_i1	0	19	-7.28282	-1.4058	0.000390825	0.00482553	0	15	0	0	-5.84975	-2.49977	0.0418981	1
c37532_g1_i1	0	14	-6.84556	-1.761	0.00199604	0.0186603	20	0	0	0	-6.45865	-2.10716	0.0197745	0.751643
c95249_g1_i3	0	9	-6.21508	-2.23233	0.0140787	0.0883714	43	19	0	0	-8.02026	-0.804094	1.8682e-05	0.00748963
c95505_g2_i5	4	24	-2.59792	-0.929935	0.0126381	0.0833482	14	7	0	0	-6.45926	-2.09392	0.00208248	0.202661
c84993_g2_i1	7	46	-2.74483	-0.0938282	0.00209104	0.0194571	33	134	25	15	-1.98039	0.735694	0.0331877	0.951445
c81744_g2_i1	0	7	-5.85805	-2.47418	0.0347826	0.174302	52	83	6	7	-3.35776	0.297754	0.000320605	0.0601358
c79337_g2_i1	0	53	-8.75686	-0.0901705	2.97358e-07	9.87429e-06	17	13	5	0	-2.49205	-1.52404	0.0494717	1
c95391_g10_i1	0	39	-8.31554	-0.498762	2.94065e-06	7.28455e-05	16	6	1	0	-4.19803	-1.98752	0.00897383	0.491431
c151774_g1_i1	4	22	-2.47306	-1.02358	0.0191124	0.114215	13	0	0	0	-5.84195	-2.53626	0.0465595	1
c85065_g1_i2	0	17	-7.12345	-1.53764	0.000726851	0.0081101	23	20	0	1	-5.16783	-1.26459	0.00033016	0.0612685
c61464_g1_i1	0	35	-8.15994	-0.640315	6.31674e-06	0.000141629	121	64	24	35	-1.72161	1.02828	0.0353778	0.984114
c108020_g1_i5	19	176	-3.25364	1.71644	3.2289e-05	0.000587369	103	236	18	47	-2.4106	1.67524	0.00369999	0.295523
c95505_g2_i2	10	34	-1.80326	-0.345054	0.038112	0.188162	15	11	0	1	-4.45512	-1.83456	0.0029932	0.25913
c99102_g1_i2	0	11	-6.50105	-2.0251	0.00614931	0.0461106	209	83	8	75	-1.98581	1.62763	0.0490406	1
c84847_g1_i2	2	35	-4.09614	-0.569065	0.000191901	0.00268349	361	56	5	16	-4.45512	1.90791	7.24165e-05	0.0204895
c108382_g1_i1	0	20	-7.35636	-1.34412	0.000290613	0.00376555	16	3	1	1	-3.18585	-2.07821	0.0412047	1
c106020_g3_i9	1	25	-4.52894	-1.0214	0.000488131	0.00588303	36	12	0	0	-7.66343	-1.12014	9.9884e-05	0.0260378
c90212_g1_i4	27	176	-2.74953	1.77195	0.000225876	0.00305228	1062	17	10	39	-4.65688	3.28316	0.00138632	0.157481
c88908_g4_i1	12	106	-3.18018	1.00859	9.9103e-05	0.00152153	40	35	2	8	-2.9581	-0.430604	0.00364958	0.293132
c91833_g1_i3	3	79	-4.71191	0.504674	1.87088e-06	4.92889e-05	0	86	0	4	-4.34086	-0.44797	0.0255303	0.846275
c106064_g1_i7	1	36	-5.05285	-0.568438	3.88701e-05	0.000685474	54	62	3	2	-4.4768	0.0404211	2.30996e-05	0.00888633
c99500_g4_i3	2	15	-2.88046	-1.53931	0.0222081	0.124689	5	3	0	0	-5.0798	-2.96812	0.0469743	1
c104270_g1_i1	3	30	-3.31867	-0.718615	0.00171843	0.0167451	9	26	0	0	-7.11058	-1.57854	0.000368393	0.06596
c109584_g1_i1	0	10	-6.36514	-2.12502	0.00922396	0.0636752	5	8	0	1	-3.43504	-2.52924	0.0379221	1
c44566_g1_i2	0	60	-8.93544	0.0777225	1.12212e-07	4.19982e-06	35	46	0	0	-8.35035	-0.502397	1.57e-06	0.00114835
c65485_g1_i3	1	38	-5.1306	-0.499373	2.69459e-05	0.000501904	5	11	0	0	-6.00842	-2.40741	0.00566416	0.37939
c84847_g1_i1	2	30	-3.87459	-0.757695	0.000608346	0.00704892	684	126	8	21	-4.94079	2.83312	4.49555e-06	0.00254919
c73218_g1_i1	0	100	-9.67123	0.781166	1.46024e-09	9.20447e-08	0	101	0	0	-8.56786	-0.294557	0.00107305	0.134061
c76090_g1_i2	0	41	-8.38747	-0.432853	2.04881e-06	5.31566e-05	13	1	0	0	-5.93105	-2.47352	0.0225382	0.792485
c68960_g1_i1	2	66	-5.00888	0.247518	2.16178e-06	5.58295e-05	95	25	0	0	-8.99258	0.0914166	9.55654e-07	0.000784544
c95065_g5_i2	0	16	-7.03663	-1.60834	0.00100641	0.0105945	25	38	1	0	-5.64775	-0.812943	4.91072e-05	0.0154171
c101431_g1_i9	64	321	-2.37488	2.68201	0.000876921	0.00956618	156	250	39	75	-1.86557	2.04861	0.0136116	0.610505
c5664_g1_i1	0	13	-6.73961	-1.8438	0.00286389	0.0250484	6	17	0	1	-4.22207	-2.00352	0.00850281	0.475514
c102618_g1_i3	16	73	-2.23158	0.613158	0.00524468	0.0414787	126	0	1	3	-5.06651	0.234883	0.0065636	0.412125
c106550_g2_i1	29	274	-3.28514	2.34316	1.25357e-05	0.000258572	5	358	2	3	-6.04054	1.48445	0.000146177	0.0345075
c95414_g1_i3	16	72	-2.21172	0.597451	0.00567766	0.0442992	41	26	7	0	-3.17941	-0.581901	0.0120132	0.573708
c105962_g3_i4	0	15	-6.94426	-1.68266	0.00140897	0.013996	14	0	0	0	-5.94764	-2.46676	0.0396457	1
c93162_g1_i5	1	11	-3.35347	-1.93253	0.0279694	0.150882	24	6	0	1	-4.70868	-1.64691	0.00382268	0.300737
c106065_g3_i1	1	16	-3.88905	-1.53847	0.00547934	0.0429125	23	28	0	1	-5.39536	-1.07052	0.000143581	0.0340408
c97358_g4_i3	1	20	-4.20878	-1.28574	0.00174368	0.016896	26	39	5	2	-3.143	-0.657515	0.00333212	0.276945
c78796_g1_i4	2	167	-6.34657	1.5174	7.93155e-10	5.38597e-08	130	85	0	1	-7.49595	0.86477	4.22083e-09	9.75467e-06
c72594_g1_i1	1	49	-5.49634	-0.169084	4.42441e-06	0.000103884	0	29	0	1	-4.50658	-1.79269	0.0328559	0.945184
c103654_g2_i1	2	28	-3.77547	-0.840597	0.000921321	0.00998502	37	54	3	12	-2.64238	-0.159647	0.00692287	0.423843
c104469_g2_i1	0	10	-6.36514	-2.12502	0.00922396	0.0636752	13	7	1	0	-4.04845	-2.09394	0.00976511	0.512858
c79603_g3_i3	0	79	-9.33162	0.454435	1.18591e-08	5.80745e-07	39	44	0	0	-8.39343	-0.463336	1.3071e-06	0.000982645
c93002_g1_i3	56	531	-3.29303	3.28926	7.77659e-06	0.000169941	3164	38	22	67	-5.35945	4.82668	0.000379616	0.0670345
c85746_g2_i3	1	22	-4.34548	-1.17416	0.00102803	0.0107615	71	92	0	30	-2.563	0.654175	0.0341609	0.966665
c93825_g1_i8	2	16	-2.97283	-1.47186	0.0167826	0.102183	29	21	2	10	-2.13847	-0.842397	0.0430549	1
c96749_g1_i2	5	116	-4.5521	1.04597	6.03993e-07	1.83101e-05	44	15	3	4	-3.11679	-0.721945	0.00655097	0.411527
c54317_g1_i1	0	11	-6.50105	-2.0251	0.00614931	0.0461106	1	14	0	0	-5.86718	-2.49307	0.0228387	0.798468
c90686_g2_i1	0	52	-8.72945	-0.115827	3.44558e-07	1.12448e-05	54	35	0	0	-8.52273	-0.345686	1.12338e-06	0.000872473
c54684_g1_i1	1	45	-5.3738	-0.280674	8.22534e-06	0.000178654	32	25	0	2	-4.74503	-0.894495	0.000305887	0.0579868
c97515_g3_i9	20	78	-2.00736	0.745923	0.0103227	0.0695851	55	138	26	22	-1.96649	0.958444	0.0176344	0.705523
c90407_g6_i1	0	51	-8.7015	-0.141946	4.00132e-07	1.2769e-05	13	4	0	1	-3.88688	-2.2488	0.0222168	0.784968
c83212_g1_i2	2	29	-3.82588	-0.798554	0.000747106	0.00829602	6	14	0	1	-4.03063	-2.14013	0.0106886	0.539468
c106020_g3_i2	0	20	-7.35636	-1.34412	0.000290613	0.00376555	26	9	0	0	-7.20749	-1.50745	0.000369971	0.066102
c59878_g1_i1	0	82	-9.38531	0.505878	8.67364e-09	4.38494e-07	134	104	27	13	-2.56192	1.21163	0.00254262	0.232006
c73276_g2_i1	1	136	-6.96678	1.22159	9.61021e-10	6.37324e-08	229	83	65	30	-1.73908	1.77869	0.0481947	1
c95715_g2_i1	0	12	-6.62525	-1.93162	0.00416566	0.0337646	7	21	1	0	-4.45296	-1.79122	0.00425207	0.318117
c47681_g1_i1	0	28	-7.83927	-0.927113	3.56805e-05	0.000636037	22	8	0	0	-6.98397	-1.68977	0.000714397	0.102708
c99587_g3_i2	2	23	-3.49305	-1.07129	0.00281198	0.0250484	43	31	0	0	-8.2516	-0.593876	3.25488e-06	0.00198922
c65485_g1_i2	0	50	-8.673	-0.168545	4.65727e-07	1.45252e-05	6	12	0	0	-6.17914	-2.29027	0.00343029	0.282646
c93322_g3_i2	5	40	-3.01894	-0.312247	0.00134785	0.013728	0	22	0	0	-6.3904	-2.12553	0.0199165	0.752683
c95694_g4_i9	0	33	-8.07536	-0.716637	9.4751e-06	0.000201596	45	31	4	0	-4.15208	-0.485858	0.000610676	0.0922786
c101177_g2_i4	0	7	-5.85805	-2.47418	0.0347826	0.174302	14	21	0	0	-7.13965	-1.55742	0.000190709	0.0414285
c106064_g1_i1	1	32	-4.88354	-0.717296	8.43945e-05	0.00133591	47	49	7	1	-3.50785	-0.154271	0.00170229	0.179697
c97104_g8_i1	0	87	-9.47058	0.587748	5.25811e-09	2.82436e-07	89	62	2	0	-6.08677	0.38582	5.25546e-07	0.000496682
c105449_g1_i5	3	129	-5.41849	1.16874	3.0835e-08	1.35013e-06	116	109	0	0	-9.83954	0.904051	1.91872e-10	7.64759e-07
c79420_g1_i1	2	95	-5.53352	0.738056	1.06815e-07	4.02853e-06	0	124	0	0	-8.86269	-0.0209843	0.00071957	0.103178
c103099_g5_i7	8	37	-2.24223	-0.313957	0.011508	0.0765693	22	16	2	5	-2.47127	-1.2379	0.0280228	0.890237
c93960_g2_i1	0	16	-7.03663	-1.60834	0.00100641	0.0105945	6	5	0	0	-5.51693	-2.72326	0.0174865	0.703581
c96844_g2_i3	2	16	-2.97283	-1.47186	0.0167826	0.102183	1	22	1	1	-3.30205	-1.9816	0.0497519	1
c91256_g1_i2	0	7	-5.85805	-2.47418	0.0347826	0.174302	5	3	0	0	-5.0798	-2.96812	0.0469748	1
c38903_g1_i1	0	13	-6.73961	-1.8438	0.00286389	0.0250484	0	31	1	0	-4.52141	-1.71477	0.0289137	0.904657
c94427_g2_i2	4	61	-3.93923	0.184886	3.6924e-05	0.000655189	21	30	0	1	-5.38742	-1.07692	0.000149153	0.0350895
c91333_g1_i5	0	115	-9.87263	0.976279	4.34651e-10	3.16822e-08	137	118	2	50	-2.43623	1.31989	0.0232772	0.809382
c105923_g2_i4	0	9	-6.21508	-2.23233	0.0140787	0.0883714	18	12	3	1	-2.84703	-1.56065	0.0196832	0.751643
c95075_g1_i5	3	30	-3.31867	-0.718615	0.00171843	0.0167451	41	39	7	6	-2.61813	-0.306232	0.00647139	0.40895
c98287_g2_i3	0	60	-8.93544	0.0777225	1.12212e-07	4.19982e-06	45	68	0	1	-6.52599	-0.0547812	9.59692e-07	0.000785514
c84246_g1_i5	0	157	-10.3214	1.41385	2.56446e-11	2.60344e-09	180	0	6	2	-4.52808	0.748114	0.0108865	0.546545
c12706_g1_i2	0	18	-7.20534	-1.47023	0.000530405	0.00622697	22	14	0	0	-7.2216	-1.49307	0.000190331	0.0414285
c94190_g7_i1	0	8	-6.04758	-2.34822	0.0219002	0.123601	0	19	0	0	-6.18296	-2.27403	0.0266641	0.866647
c97701_g1_i5	7	40	-2.54377	-0.255304	0.00463965	0.037177	31	143	14	26	-2.09937	0.764924	0.0242075	0.826782
c87978_g2_i5	33	88	-1.46226	1.0374	0.0440131	0.210409	63	64	24	3	-2.15823	0.388061	0.0388867	1
c101814_g1_i3	1	51	-5.55391	-0.116355	3.28997e-06	8.07354e-05	33	14	1	3	-3.57092	-1.05919	0.00404909	0.311284
c90411_g1_i9	4	207	-5.69994	1.83151	1.42657e-09	9.05036e-08	87	0	1	7	-3.61147	-0.20255	0.034536	0.974057
c106064_g1_i2	1	30	-4.7908	-0.797877	0.000157376	0.00227378	50	62	8	0	-3.69651	0.0321415	0.00180437	0.186484
c60025_g1_i1	0	8	-6.04758	-2.34822	0.0219002	0.123601	12	1	0	0	-5.82421	-2.54323	0.0268149	0.866647
c101959_g1_i4	0	10	-6.36514	-2.12502	0.00922396	0.0636752	21	40	9	1	-2.49739	-0.67669	0.0340735	0.965767
c89630_g1_i7	0	52	-8.72945	-0.115827	3.44558e-07	1.12448e-05	55	0	0	0	-7.91342	-0.907466	0.00276373	0.246618
c24865_g1_i1	0	15	-6.94426	-1.68266	0.00140897	0.013996	20	0	0	0	-6.45865	-2.10716	0.0197742	0.751643
c125677_g1_i1	0	32	-8.03113	-0.756359	1.16786e-05	0.000242037	6	16	0	0	-6.45239	-2.09207	0.00202041	0.199031
c88362_g5_i2	7	893	-7.02014	3.90708	2.51773e-14	5.83829e-12	847	1250	22	45	-5.00409	4.09976	1.1943e-09	3.53177e-06
c95486_g1_i6	2	74	-5.17365	0.400252	8.84207e-07	2.55166e-05	37	46	0	3	-4.7403	-0.425024	0.000104794	0.0270614
c99528_g4_i1	0	70	-9.15741	0.288126	3.22964e-08	1.39985e-06	4	27	0	1	-4.62206	-1.70201	0.0056219	0.378203
c76473_g1_i6	0	316	-11.3299	2.4073	3.60304e-14	8.017e-12	50	228	33	0	-2.89467	1.30392	0.030282	0.918915
c88296_g5_i9	0	19	-7.28282	-1.4058	0.000390825	0.00482553	13	19	0	6	-2.45101	-1.47338	0.0431325	1
c100140_g1_i1	9	76	-3.11084	0.552026	0.000254949	0.00339461	318	148	45	52	-2.33163	2.22263	0.00376078	0.297384
c82098_g1_i2	0	7	-5.85805	-2.47418	0.0347826	0.174302	3	6	0	0	-5.20244	-2.90049	0.032613	0.941805
c48833_g1_i1	3	59	-4.29153	0.120888	1.71225e-05	0.000341851	24	24	4	0	-3.47051	-1.05404	0.00512904	0.357308
c96426_g5_i3	0	11	-6.50105	-2.0251	0.00614931	0.0461106	12	19	0	0	-6.96355	-1.70004	0.000335228	0.0619997
c75792_g1_i1	2	21	-3.36253	-1.17492	0.00455058	0.0365313	20	20	0	0	-7.35082	-1.38342	9.85023e-05	0.0258245
c106132_g2_i2	10	115	-3.55763	1.09012	2.0362e-05	0.000393917	40	33	5	6	-2.74471	-0.43782	0.00579228	0.382653
c88296_g4_i2	0	26	-7.73284	-1.02067	5.79138e-05	0.000960462	11	17	0	0	-6.81927	-1.81461	0.000515838	0.0829133
c37248_g1_i1	0	31	-7.9855	-0.7972	1.79859e-05	0.00035186	0	31	0	0	-6.87753	-1.7551	0.010486	0.532415
c91092_g4_i1	0	9	-6.21508	-2.23233	0.0140787	0.0883714	2	7	0	0	-5.18387	-2.90854	0.0404345	1
c79337_g1_i2	0	79	-9.33162	0.454435	1.18591e-08	5.80745e-07	30	1	0	0	-7.08042	-1.61954	0.00437851	0.324924
c105777_g1_i4	4	399	-6.64628	2.75441	3.26404e-12	4.16939e-10	1088	3	3	40	-4.90038	3.29319	0.00629223	0.401783
c90946_g2_i4	0	19	-7.28282	-1.4058	0.000390825	0.00482553	14	9	0	0	-6.57857	-2.00351	0.00121315	0.143996
c106199_g3_i3	0	51	-8.7015	-0.141946	4.00132e-07	1.2769e-05	108	27	14	10	-2.5476	0.470589	0.010835	0.544856
c101431_g1_i5	31	112	-1.89959	1.27382	0.00942415	0.064943	107	113	17	30	-2.2717	1.12832	0.00424524	0.317854
c118762_g1_i1	0	15	-6.94426	-1.68266	0.00140897	0.013996	0	34	0	0	-7.00912	-1.65029	0.00857465	0.477766
c71775_g3_i2	0	11	-6.50105	-2.0251	0.00614931	0.0461106	16	25	0	4	-3.34254	-1.26562	0.00898187	0.491773
c86536_g4_i1	0	10	-6.36514	-2.12502	0.00922396	0.0636752	9	37	0	0	-7.48786	-1.26207	0.000178344	0.039523
c150995_g1_i1	0	16	-7.03663	-1.60834	0.00100641	0.0105945	4	7	0	0	-5.48852	-2.73827	0.0178377	0.707875
c87778_g3_i1	2	201	-6.61374	1.77704	1.50807e-10	1.24474e-08	4441	304	243	985	-2.14908	5.64059	0.0477009	1
c97104_g2_i3	0	29	-7.88968	-0.882503	2.82471e-05	0.000518969	30	31	1	1	-4.79285	-0.818656	0.000132158	0.0319442
c97534_g1_i11	0	10	-6.36514	-2.12502	0.00922396	0.0636752	9	8	0	2	-3.00807	-2.22242	0.0422585	1
c101759_g1_i1	0	8	-6.04758	-2.34822	0.0219002	0.123601	13	11	1	2	-2.94857	-1.84038	0.0217988	0.783733
c88908_g4_i3	16	76	-2.28959	0.659283	0.0041473	0.0337646	45	29	0	1	-5.96298	-0.573355	2.11797e-05	0.00832112
c26869_g1_i1	0	20	-7.35636	-1.34412	0.000290613	0.00376555	40	24	0	0	-8.05176	-0.774872	9.84442e-06	0.0046406
c47980_g1_i1	0	15	-6.94426	-1.68266	0.00140897	0.013996	8	14	0	0	-6.46987	-2.08099	0.001497	0.164915
c85752_g1_i2	7	30	-2.13021	-0.572198	0.023483	0.130504	82	67	17	13	-2.32169	0.591264	0.00626933	0.400599
c82276_g1_i6	52	138	-1.4566	1.67242	0.041253	0.198929	140	241	60	75	-1.50071	2.04038	0.042132	1
c82790_g2_i1	4	122	-4.93778	1.1031	1.51889e-07	5.47475e-06	67	68	15	21	-1.93951	0.511273	0.0185473	0.725787
c98298_g4_i4	26	168	-2.73665	1.70765	0.000246709	0.00329495	2228	9001	1601	456	-2.32637	6.68655	0.00842601	0.473134
c90597_g6_i2	4	22	-2.47306	-1.02358	0.0191124	0.114215	547	265	98	79	-2.24167	3.02949	0.004244	0.317854
c93002_g1_i4	14	358	-4.71467	2.63869	1.11891e-08	5.51866e-07	1842	3	1	18	-6.82471	4.01343	0.000748692	0.106191
c88312_g1_i2	7	511	-6.21495	3.11376	5.39915e-12	6.55279e-10	24	106	9	18	-2.24672	0.338508	0.0204367	0.763699
c73142_g2_i4	0	8	-6.04758	-2.34822	0.0219002	0.123601	16	17	0	0	-7.07204	-1.6139	0.000237948	0.0488369
c78796_g1_i1	0	139	-10.1458	1.24225	8.12454e-11	7.20308e-09	141	103	0	0	-9.96998	1.03026	1.26149e-10	5.17808e-07
c105620_g2_i9	0	101	-9.68557	0.795026	1.34054e-09	8.54203e-08	131	63	16	28	-2.22558	0.999271	0.00906285	0.493749
c102648_g1_i4	1	15	-3.79667	-1.60919	0.00744743	0.0544844	45	40	5	5	-3.08684	-0.275546	0.00185855	0.189731
c104405_g1_i5	1	19	-4.13524	-1.34492	0.00229484	0.0210501	19	54	1	0	-5.82834	-0.650169	4.83482e-05	0.0152907
c69964_g3_i2	0	45	-8.52139	-0.309398	1.03208e-06	2.92468e-05	31	0	0	0	-7.08814	-1.61514	0.00827334	0.466782
c90212_g3_i4	8	28	-1.84167	-0.608686	0.0490758	0.231322	65	1	5	2	-3.27592	-0.546486	0.0335349	0.958003
c30300_g1_i1	2	19	-3.21903	-1.28652	0.00753089	0.054773	6	7	0	1	-3.44715	-2.5224	0.0364698	0.997181
c84847_g2_i1	1	20	-4.20878	-1.28574	0.00174368	0.016896	315	74	0	15	-4.87265	1.78163	0.000172618	0.0386273
c94416_g1_i2	22	88	-2.04445	0.906906	0.00779963	0.0565332	13	65	1	0	-5.89969	-0.582542	9.20495e-05	0.0245303
c103767_g2_i2	0	28	-7.83927	-0.927113	3.56805e-05	0.000636037	37	44	3	17	-2.09243	-0.222591	0.0385604	1
c102587_g1_i2	0	86	-9.45393	0.57174	5.80018e-09	3.07707e-07	174	213	1	3	-6.54862	1.66587	3.57712e-10	1.32942e-06
c31433_g1_i1	0	23	-7.55685	-1.1734	0.000125561	0.00186435	22	20	0	0	-7.42559	-1.32061	7.15178e-05	0.0202979
c95486_g4_i2	2	114	-5.79625	0.987765	2.32663e-08	1.05172e-06	82	85	3	6	-4.22453	0.555049	1.25523e-05	0.00554113
c86206_g4_i2	0	7	-5.85805	-2.47418	0.0347826	0.174302	56	701	38	0	-4.10839	2.60021	0.0067199	0.416768
c83212_g1_i1	2	40	-4.28815	-0.402169	8.02885e-05	0.00127708	13	12	0	2	-3.55575	-1.84528	0.011127	0.551869
c99039_g1_i1	3	64	-4.40865	0.226785	9.39195e-06	0.000201596	1	52	0	0	-7.64849	-1.118	0.00151885	0.166552
c95249_g2_i3	0	188	-10.5811	1.66863	4.99652e-12	6.09913e-10	42	118	24	0	-2.57881	0.591989	0.0421521	1
c104357_g1_i7	2	42	-4.35833	-0.340442	5.77951e-05	0.000960462	28	11	0	6	-2.80038	-1.22447	0.0265801	0.866647
c14183_g1_i1	0	10	-6.36514	-2.12502	0.00922396	0.0636752	16	1	1	0	-3.86116	-2.22355	0.0471028	1
c83694_g1_i1	158	2633	-4.10838	5.5339	3.7536e-08	1.60073e-06	25446	77898	22484	5165	-1.78218	10.0051	0.03905	1
c85381_g1_i1	16	371	-4.57509	2.69505	1.97218e-08	9.11726e-07	90	76	25	10	-2.2212	0.756748	0.0115752	0.562235
c101594_g1_i1	25	80	-1.72372	0.840693	0.0250722	0.138019	200	178	81	13	-1.94288	1.96373	0.0396556	1
c74191_g1_i1	0	73	-9.21785	0.345713	2.28675e-08	1.03539e-06	17	41	0	2	-4.71528	-0.917825	0.000439395	0.0748557
c90257_g2_i2	3	23	-2.93713	-1.02285	0.00728936	0.0536965	146	82	36	10	-2.2894	1.20935	0.0131086	0.601553
c109217_g1_i1	0	9	-6.21508	-2.23233	0.0140787	0.0883714	11	13	0	0	-6.6115	-1.97613	0.000972772	0.12596
c97104_g8_i3	2	25	-3.61273	-0.974569	0.00177411	0.0171269	17	23	5	1	-2.649	-1.21704	0.0213871	0.779252
c88908_g4_i2	31	161	-2.42267	1.69185	0.000982801	0.0105912	73	59	0	0	-9.07911	0.17538	3.78736e-08	5.8847e-05
c72134_g1_i1	0	67	-9.09433	0.228153	4.61803e-08	1.91388e-06	0	25	0	0	-6.5717	-1.99107	0.0165948	0.682893
c86206_g4_i1	0	12	-6.62525	-1.93162	0.00416566	0.0337646	43	508	37	0	-3.68989	2.17483	0.0133029	0.606228
c103374_g1_i1	4	57	-3.84159	0.0982643	5.9769e-05	0.000988785	21	20	2	1	-3.67965	-1.26461	0.00271237	0.243775
c70285_g2_i2	2	14	-2.78176	-1.61003	0.0295884	0.157664	21	35	0	3	-4.16243	-0.92705	0.00102355	0.129691
c101431_g1_i4	47	183	-2.00894	1.94614	0.00511827	0.0405677	167	202	15	40	-2.80609	1.77313	0.000529284	0.0838978
c96510_g2_i3	0	17	-7.12345	-1.53764	0.000726851	0.0081101	12	11	0	0	-6.56241	-2.01422	0.00118373	0.141686
c92443_g1_i4	0	16	-7.03663	-1.60834	0.00100641	0.0105945	11	1	0	0	-5.7084	-2.61639	0.0302452	0.918254
c95961_g7_i2	2	47	-4.52016	-0.196731	2.65437e-05	0.000496599	56	94	17	16	-2.16751	0.589585	0.00978658	0.513741
c87781_g1_i2	31	1534	-5.67385	4.70243	4.27733e-12	5.27981e-10	22	45	5	2	-3.17078	-0.633782	0.00356502	0.290158
c143716_g1_i1	0	11	-6.50105	-2.0251	0.00614931	0.0461106	23	0	0	0	-6.65912	-1.95576	0.014824	0.640166
c82391_g2_i1	0	15	-6.94426	-1.68266	0.00140897	0.013996	33	20	4	1	-3.35384	-0.89965	0.0042686	0.319092
c105449_g1_i6	2	106	-5.69139	0.887827	4.29802e-08	1.80243e-06	105	104	0	0	-9.73034	0.798562	3.99196e-10	1.44455e-06
c105446_g2_i2	1	31	-4.83792	-0.757027	0.000127312	0.00187889	70	65	7	21	-2.34036	0.443611	0.00883248	0.486694
c61926_g1_i1	0	25	-7.67653	-1.06982	7.44607e-05	0.0011919	15	9	2	0	-3.43989	-1.86304	0.0142095	0.622472
c78289_g1_i1	1	19	-4.13524	-1.34492	0.00229484	0.0210501	8	11	2	0	-3.06978	-2.11645	0.0309976	0.922398
c101918_g2_i2	0	17	-7.12345	-1.53764	0.000726851	0.0081101	1	27	0	0	-6.74254	-1.8633	0.00633112	0.403875
c106064_g1_i12	0	7	-5.85805	-2.47418	0.0347826	0.174302	12	13	3	1	-2.56391	-1.75902	0.0372801	1
c91767_g4_i2	4	20	-2.33636	-1.12367	0.0293231	0.156962	38	9	1	6	-2.85137	-0.979439	0.0264399	0.865143
c88520_g2_i2	0	14	-6.84556	-1.761	0.00199604	0.0186603	9	9	0	0	-6.2087	-2.27195	0.00306243	0.26202
c106334_g3_i1	0	80	-9.34974	0.471786	1.06732e-08	5.2746e-07	57	4	0	0	-8.04766	-0.784638	0.000285903	0.0550235
c50814_g1_i1	12	50	-2.09798	0.116587	0.0118119	0.0784527	27	13	1	3	-3.33321	-1.24807	0.00752622	0.444937
c50310_g1_i1	4	41	-3.36746	-0.311677	0.000533686	0.00625819	33	33	2	5	-3.24772	-0.632086	0.00239627	0.223496
c87496_g1_i6	29	304	-3.43497	2.47826	5.50492e-06	0.000126058	65	211	10	11	-3.66918	1.2347	6.68524e-05	0.0193811
c90207_g1_i6	1	132	-6.92375	1.17992	1.24951e-09	8.03455e-08	140	153	4	5	-5.01545	1.30755	8.22616e-08	0.000111486
c97104_g9_i1	0	68	-9.11567	0.248422	4.09326e-08	1.72102e-06	5	13	2	0	-2.96394	-2.1819	0.0424032	1
c90222_g4_i7	0	37	-8.23984	-0.567811	4.27844e-06	0.000100887	17	30	0	1	-5.26042	-1.18459	0.000252659	0.0510175
c79420_g2_i8	0	47	-8.58396	-0.251403	7.45e-07	2.19062e-05	50	55	0	1	-6.43719	-0.137752	1.40178e-06	0.00104759
c50783_g1_i1	7	32	-2.22295	-0.503042	0.0147608	0.091512	20	3	2	0	-3.41644	-1.87799	0.0357872	0.98971
c108221_g9_i1	0	27	-7.78704	-0.973138	4.53239e-05	0.000779884	18	0	0	0	-6.30748	-2.21753	0.0254902	0.845798
c5175_g1_i1	0	35	-8.15994	-0.640315	6.31674e-06	0.000141629	65	2	4	2	-3.5204	-0.548836	0.0180611	0.713053
c94475_g4_i3	0	12	-6.62525	-1.93162	0.00416566	0.0337646	13	23	4	3	-2.30873	-1.31415	0.0353743	0.984114
c106469_g1_i1	2	13	-2.67581	-1.68438	0.0396963	0.193474	13	0	0	0	-5.84195	-2.53626	0.0465586	1
c68119_g1_i2	0	94	-9.58207	0.695098	2.4786e-09	1.46594e-07	96	91	0	0	-9.57244	0.646406	1.3527e-09	3.83522e-06
c95486_g1_i5	0	49	-8.64392	-0.195641	5.43348e-07	1.66219e-05	17	21	0	4	-3.24519	-1.34191	0.0116324	0.564518
c40306_g1_i2	0	27	-7.78704	-0.973138	4.53239e-05	0.000779884	41	26	0	0	-8.11498	-0.717867	6.98258e-06	0.00362327
c90468_g3_i6	0	9	-6.21508	-2.23233	0.0140787	0.0883714	16	12	1	0	-4.51744	-1.74875	0.00231127	0.218683
c97515_g3_i8	3	22	-2.87335	-1.07203	0.00910829	0.0636752	15	22	1	7	-2.24158	-1.2676	0.041581	1
c106199_g3_i4	0	25	-7.67653	-1.06982	7.44607e-05	0.0011919	50	22	8	5	-2.48913	-0.394951	0.0154306	0.657426
c102306_g3_i1	4	75	-4.23677	0.45279	8.02481e-06	0.000174892	41	39	10	3	-2.57497	-0.299115	0.0134333	0.606228
c76864_g2_i1	0	23	-7.55685	-1.1734	0.000125561	0.00186435	7	29	0	0	-7.1374	-1.55502	0.000479137	0.0795241
c97730_g5_i1	0	1138	-13.178	4.24486	1.36536e-19	1.3856e-16	2426	12026	1	1	-12.6011	6.78119	1.06806e-20	7.34341e-16
c82831_g2_i2	8	51	-2.7039	0.0509623	0.00194868	0.0186603	33	0	0	0	-7.17806	-1.5411	0.00737019	0.440082
c82292_g4_i1	0	57	-8.8616	0.00813768	1.6842e-07	5.97737e-06	51	66	0	0	-8.88022	-0.011356	9.65471e-08	0.000126439
c89970_g1_i3	2	28	-3.77547	-0.840597	0.000921321	0.00998502	22	7	0	2	-3.82009	-1.65666	0.0107777	0.542374
c85890_g1_i8	0	95	-9.59732	0.709803	2.26493e-09	1.35265e-07	37	16	0	3	-4.15333	-0.941654	0.00188915	0.191787
c70002_g1_i1	2	25	-3.61273	-0.974569	0.00177411	0.0171269	0	23	0	0	-6.45347	-2.07928	0.0178584	0.707875
c93104_g1_i1	304	3059	-3.38113	5.80091	2.6966e-06	6.78575e-05	2310	2154	546	719	-1.8619	5.51879	0.0056412	0.378768
c10006_g1_i1	1	44	-5.34147	-0.309968	9.66399e-06	0.000204948	41	36	13	1	-2.3828	-0.319005	0.0373601	1
c96784_g1_i4	0	173	-10.4613	1.55094	1.06636e-11	1.19215e-09	0	116	3	2	-4.35973	-0.0493605	0.0126108	0.586738
c78436_g3_i1	0	24	-7.61793	-1.12069	9.63608e-05	0.00148606	23	54	0	0	-8.24891	-0.593275	4.35225e-06	0.00248146
c59126_g1_i1	0	22	-7.49306	-1.22811	0.000164799	0.00233574	25	21	0	0	-7.56017	-1.20594	4.59392e-05	0.0149693
c92255_g1_i2	7	95	-3.78914	0.806333	1.39765e-05	0.000285804	53	149	40	11	-1.88156	1.03485	0.042451	1
c106469_g5_i1	7	132	-4.26316	1.24033	1.0596e-06	2.99711e-05	133	0	1	0	-6.8283	0.281598	0.00159024	0.17171
c65485_g1_i4	0	201	-10.6775	1.76341	2.70534e-12	3.52281e-10	39	59	0	0	-8.61705	-0.256596	4.47995e-07	0.000440023
c90468_g3_i3	1	19	-4.13524	-1.34492	0.00229484	0.0210501	30	28	0	0	-7.88793	-0.919499	1.23431e-05	0.00545753
c73730_g1_i1	2	16	-2.97283	-1.47186	0.0167826	0.102183	18	30	6	0	-2.8699	-1.02226	0.027061	0.872277
c146940_g1_i1	0	9	-6.21508	-2.23233	0.0140787	0.0883714	5	4	0	0	-5.23502	-2.88442	0.0306021	0.921324
c47388_g1_i1	0	7	-5.85805	-2.47418	0.0347826	0.174302	20	0	0	0	-6.45865	-2.10716	0.0197734	0.751643
c107547_g1_i4	28	144	-2.40802	1.53622	0.00115807	0.0120049	62	98	24	28	-1.62314	0.793166	0.0395289	1
c66425_g2_i1	1	11	-3.35347	-1.93253	0.0279694	0.150882	8	6	0	0	-5.86319	-2.50746	0.00791025	0.458037
c95505_g2_i8	11	47	-2.13309	0.0262417	0.011446	0.0762137	22	20	0	3	-3.78087	-1.24365	0.00333387	0.276945
c117548_g1_i1	0	19	-7.28282	-1.4058	0.000390825	0.00482553	5	19	0	1	-4.273	-1.96596	0.00875991	0.48493
c128311_g1_i1	0	7	-5.85805	-2.47418	0.0347826	0.174302	14	0	0	0	-5.94764	-2.46676	0.0396431	1
c63677_g1_i2	11	53	-2.306	0.160428	0.00598859	0.0461106	40	81	0	2	-5.77601	0.0337602	3.84715e-06	0.00227535
c95486_g4_i5	1	65	-5.90311	0.207137	5.12166e-07	1.58638e-05	43	57	4	12	-2.68171	-0.0326555	0.00448137	0.329887
c98632_g4_i2	0	8	-6.04758	-2.34822	0.0219002	0.123601	6	8	0	0	-5.83952	-2.52111	0.0074946	0.443963
c89788_g1_i1	0	334	-11.4098	2.4864	2.13965e-14	5.05533e-12	7	6	1	0	-3.4162	-2.50747	0.0373368	1
c50470_g1_i2	1	27	-4.63945	-0.927818	0.000305695	0.00392436	71	37	0	1	-6.51748	-0.0658636	2.30952e-06	0.0015305
c36931_g1_i1	1	3008	-11.4327	5.64505	9.68341e-23	2.8331e-19	1547	0	29	64	-4.23232	3.82253	0.0242466	0.827018
c5946_g1_i1	0	9	-6.21508	-2.23233	0.0140787	0.0883714	34	52	0	4	-4.40322	-0.375101	0.000247686	0.0503089
c100172_g1_i4	11	50	-2.22214	0.0948865	0.00824268	0.0593861	63	31	16	8	-1.98096	0.0429492	0.0424807	1
c91491_g1_i1	4	20	-2.33636	-1.12367	0.0293231	0.156962	13	19	0	4	-2.99162	-1.53311	0.0219203	0.783733
c133766_g1_i1	0	48	-8.61425	-0.223254	6.35441e-07	1.90575e-05	0	71	1	0	-5.70539	-0.733048	0.00623566	0.39921
c705_g2_i1	0	68	-9.11567	0.248422	4.09326e-08	1.72102e-06	82	79	0	0	-9.35584	0.438826	5.46118e-09	1.15533e-05
c95629_g4_i6	0	10	-6.36514	-2.12502	0.00922396	0.0636752	45	65	15	15	-1.86874	0.227027	0.0292233	0.906488
c105366_g3_i1	0	20	-7.35636	-1.34412	0.000290613	0.00376555	28	28	0	0	-7.83396	-0.966961	1.48816e-05	0.00625904
c105923_g2_i7	0	7	-5.85805	-2.47418	0.0347826	0.174302	27	24	3	4	-2.86266	-0.921662	0.00741739	0.44154
c76473_g1_i1	0	360	-11.5179	2.59351	1.05424e-14	2.7404e-12	42	208	33	1	-2.70399	1.17576	0.0298113	0.913296
c91192_g2_i1	9	257	-4.8669	2.16024	1.36e-08	6.55494e-07	81	167	42	19	-1.95708	1.32106	0.0203711	0.763699
c49818_g1_i1	2	14	-2.78176	-1.61003	0.0295884	0.157664	78	1	2	6	-3.44021	-0.321615	0.0286396	0.901112
c78436_g1_i7	0	12	-6.62525	-1.93162	0.00416566	0.0337646	11	18	0	0	-6.86673	-1.77697	0.00047203	0.0787763
c84581_g2_i2	1	65	-5.90311	0.207137	5.12166e-07	1.58638e-05	26	29	5	10	-1.90644	-0.695602	0.0459441	1
c87984_g2_i1	0	12	-6.62525	-1.93162	0.00416566	0.0337646	11	11	0	0	-6.49491	-2.06445	0.00134295	0.154277
c107375_g3_i1	2	15	-2.88046	-1.53931	0.0222081	0.124689	15	34	4	6	-2.26584	-0.934571	0.0330786	0.949903
c50878_g1_i1	0	14	-6.84556	-1.761	0.00199604	0.0186603	9	18	1	0	-4.4197	-1.81946	0.00318826	0.268636
c82292_g5_i3	0	7	-5.85805	-2.47418	0.0347826	0.174302	9	14	0	3	-2.89524	-1.90596	0.0347504	0.976997
