# Supplementary material for: De novo analysis of transcriptome reveals genes associated with leaf abscission in sugarcane (Saccharum officinarum L.)
Source: BMC Genomics. 2016 Mar 5;17:195. doi: 10.1186/s12864-016-2552-2 (PMC4779555; doi:10.1186/s12864-016-2552-2)
Supplement: Additional file 4: — KEGG pathway analysis for Q1 sugarcane upregulated transcripts relatively to Q2 sugarcane. (XLSX 14 kb) [file 12864_2016_2552_MOESM4_ESM.xlsx]

## Sheet: Sheet1
Pathway	ID	Gene_number	Total_number	P-value	Q-value
Flavonoid biosynthesis	ko00941	151	372	2.2e-16	6.402e-14
Limonene and pinene degradation	ko00903	427	1273	2.2e-16	6.402e-14
Plant hormone signal transduction	ko04075	606	1986	2.2e-16	6.402e-14
Phenylpropanoid biosynthesis	ko00940	343	845	2.2e-16	6.402e-14
Cyanoamino acid metabolism	ko00460	179	417	2.2e-16	6.402e-14
Aminobenzoate degradation	ko00627	435	1314	2.2e-16	6.402e-14
Stilbenoid, diarylheptanoid and gingerol biosynthesis	ko00945	153	382	2.2e-16	6.402e-14
Biosynthesis of secondary metabolites	ko01110	1660	6317	2.2e-16	6.402e-14
Bisphenol degradation	ko00363	110	248	4.886e-16	1.42183e-13
Circadian rhythm - plant	ko04712	126	301	9.482e-16	2.75926e-13
Toll-like receptor signaling pathway	ko04620	296	910	2.353e-15	6.84723e-13
Measles	ko05162	333	1052	2.949e-15	8.58159e-13
Pertussis	ko05133	315	995	1.65e-14	4.8015e-12
Leishmaniasis	ko05140	292	908	1.799e-14	5.23509e-12
Tuberculosis	ko05152	375	1235	4.637e-14	1.34937e-11
Benzoate degradation	ko00362	336	1084	5.201e-14	1.51349e-11
Toxoplasmosis	ko05145	345	1131	2.536e-13	7.37976e-11
Polycyclic aromatic hydrocarbon degradation	ko00624	102	243	3.998e-13	1.16342e-10
Plant-pathogen interaction	ko04626	948	3635	8.552e-13	2.48863e-10
Ethylbenzene degradation	ko00642	314	1029	2.912e-12	8.47392e-10
Influenza A	ko05164	347	1164	5.639e-12	1.64095e-09
Glutathione metabolism	ko00480	179	525	1.068e-11	3.10788e-09
Chagas disease (American trypanosomiasis)	ko05142	288	940	1.431e-11	4.16421e-09
Neurotrophin signaling pathway	ko04722	313	1043	2.722e-11	7.92102e-09
Starch and sucrose metabolism	ko00500	352	1204	5.625e-11	1.63687e-08
Benzoxazinoid biosynthesis	ko00402	59	123	5.934e-11	1.72679e-08
Carotenoid biosynthesis	ko00906	99	257	3.129e-10	9.10539e-08
Microbial metabolism in diverse environments	ko01120	826	3228	1.665e-09	4.84515e-07
Metabolic pathways	ko01100	2833	12229	3.432e-09	9.98712e-07
Steroid biosynthesis	ko00100	108	301	5.639e-09	1.64095e-06
Apoptosis	ko04210	362	1292	7.021e-09	2.04311e-06
Phenylalanine metabolism	ko00360	151	470	3.827e-08	1.11366e-05
Cytosolic DNA-sensing pathway	ko04623	250	857	4.213e-08	1.22598e-05
VEGF signaling pathway	ko04370	59	142	5.015e-08	1.45937e-05
Prostate cancer	ko05215	117	346	6.175e-08	1.79693e-05
Flavone and flavonol biosynthesis	ko00944	59	144	9.073e-08	2.64024e-05
Sesquiterpenoid and triterpenoid biosynthesis	ko00909	45	101	1.684e-07	4.90044e-05
Protein digestion and absorption	ko04974	34	68	1.839e-07	5.35149e-05
Drug metabolism - cytochrome P450	ko00982	129	401	3.324e-07	9.67284e-05
Metabolism of xenobiotics by cytochrome P450	ko00980	122	376	4.127e-07	0.000120096
Osteoclast differentiation	ko04380	46	107	4.425e-07	0.000128767
Brassinosteroid biosynthesis	ko00905	42	95	5.54e-07	0.000161214
NF-kappa B signaling pathway	ko04064	342	1260	5.605e-07	0.000163106
Nicotine addiction	ko05033	26	48	6.877e-07	0.000200121
Bacterial chemotaxis	ko02030	66	177	1.02e-06	0.00029682
Fructose and mannose metabolism	ko00051	402	1523	1.373e-06	0.000399543
Pancreatic secretion	ko04972	28	55	1.373e-06	0.000399543
Cutin, suberine and wax biosynthesis	ko00073	84	244	1.855e-06	0.000539805
Natural killer cell mediated cytotoxicity	ko04650	42	99	2.094e-06	0.000609354
Linoleic acid metabolism	ko00591	47	119	5.862e-06	0.00170584
Pyrimidine metabolism	ko00240	778	3172	6.001e-06	0.00174629
Tyrosine metabolism	ko00350	378	1451	1.031e-05	0.00300021
Other types of O-glycan biosynthesis	ko00514	27	57	1.203e-05	0.00350073
Axon guidance	ko04360	50	134	1.918e-05	0.00558138
Glucosinolate biosynthesis	ko00966	39	100	4.894e-05	0.0142415
Diterpenoid biosynthesis	ko00904	57	164	5.711e-05	0.016619
Retrograde endocannabinoid signaling	ko04723	44	118	5.985e-05	0.0174164
T cell receptor signaling pathway	ko04660	41	108	6.568e-05	0.0191129
Atrazine degradation	ko00791	20	42	0.0001456	0.0423696
B cell receptor signaling pathway	ko04662	42	115	0.0001491	0.0433881
MAPK signaling pathway	ko04010	102	342	0.0001581	0.0460071
Indole alkaloid biosynthesis	ko00901	25	59	0.0002365	0.0688215
Glutamatergic synapse	ko04724	82	270	0.0003522	0.10249
Fc epsilon RI signaling pathway	ko04664	26	66	0.0006998	0.203642
Arachidonic acid metabolism	ko00590	24	62	0.001471	0.428061
Long-term potentiation	ko04720	71	239	0.001606	0.467346
GABAergic synapse	ko04727	53	169	0.001644	0.478404
Morphine addiction	ko05032	29	80	0.001686	0.490626
Tryptophan metabolism	ko00380	70	236	0.001801	0.524091
Photosynthesis - antenna proteins	ko00196	22	56	0.001825	0.531075
RNA polymerase	ko03020	257	1019	0.001833	0.533403
Amyotrophic lateral sclerosis (ALS)	ko05014	40	121	0.002001	0.582291
Monoterpenoid biosynthesis	ko00902	20	50	0.002246	0.653586
Aldosterone-regulated sodium reabsorption	ko04960	15	34	0.002527	0.735357
