# Supplementary material for: De novo analysis of transcriptome reveals genes associated with leaf abscission in sugarcane (Saccharum officinarum L.)
Source: BMC Genomics. 2016 Mar 5;17:195. doi: 10.1186/s12864-016-2552-2 (PMC4779555; doi:10.1186/s12864-016-2552-2)
Supplement: Additional file 5: — KEGG pathway analysis for T sugarcane upregulated transcripts relatively to B sugarcane. (XLSX 11 kb) [file 12864_2016_2552_MOESM5_ESM.xlsx]

## Sheet: Sheet1
Pathway	ID	Gene_number	Total_number	P-value	Q-value
Plant-pathogen interaction	ko04626	210	3635	2.2e-16	5.148e-14
One carbon pool by folate	ko00670	59	809	1.958e-11	4.58172e-09
Homologous recombination	ko03440	64	1004	7.241e-10	1.69439e-07
Taurine and hypotaurine metabolism	ko00430	16	96	8.731e-09	2.04305e-06
NOD-like receptor signaling pathway	ko04621	15	85	1.133e-08	2.65122e-06
Histidine metabolism	ko00340	16	156	7.472e-06	0.00174845
Antigen processing and presentation	ko04612	24	326	1.596e-05	0.00373464
Retinol metabolism	ko00830	17	192	2.735e-05	0.0063999
Prostate cancer	ko05215	24	346	4.171e-05	0.00976014
Metabolism of xenobiotics by cytochrome P450	ko00980	25	376	5.8e-05	0.013572
Drug metabolism - cytochrome P450	ko00982	26	401	6.308e-05	0.0147607
Progesterone-mediated oocyte maturation	ko04914	18	251	0.0002436	0.0570024
Chloroalkane and chloroalkene degradation	ko00625	22	358	0.0004676	0.109418
Naphthalene degradation	ko00626	18	266	0.000489	0.114426
Two-component system	ko02020	44	968	0.00101	0.23634
Nitrogen metabolism	ko00910	22	388	0.001336	0.312624
Pathways in cancer	ko05200	31	635	0.001845	0.43173
Biosynthesis of unsaturated fatty acids	ko01040	12	163	0.002019	0.472446
Ribosome biogenesis in eukaryotes	ko03008	55	1328	0.00211	0.49374
Diterpenoid biosynthesis	ko00904	12	164	0.002125	0.49725
Fatty acid biosynthesis	ko00061	13	189	0.002448	0.572832
Cytosolic DNA-sensing pathway	ko04623	38	857	0.003271	0.765414
