# Supplementary material for: De novo analysis of transcriptome reveals genes associated with leaf abscission in sugarcane (Saccharum officinarum L.)
Source: BMC Genomics. 2016 Mar 5;17:195. doi: 10.1186/s12864-016-2552-2 (PMC4779555; doi:10.1186/s12864-016-2552-2)
Supplement: Additional file 6: — ABA-associated transcripts upregulated in Q2 in comparison of Q1. (XLSX 38 kb) [file 12864_2016_2552_MOESM6_ESM.xlsx]

## Sheet: Sheet1
transcript_id	UniProt	Uniprot Description	E-value	Q1	Q2	logFC	PValue	FDR
c103001_g2_i2	AB11G_ARATH	ABC transporter G family member 11	0	6068	849	2.79	6.81e-05	0.00111
c103001_g2_i1	AB11G_ARATH	ABC transporter G family member 11	0	5323	795	2.69	0.000112	0.00171
c107925_g1_i4	AB11G_ARATH	ABC transporter G family member 11	3e-09	339	51	2.68	0.000219	0.00297
c107925_g1_i2	AB11G_ARATH	ABC transporter G family member 11	5e-11	38	8	2.18	0.0132	0.0864
c103114_g1_i4	AB11G_ARATH	ABC transporter G family member 11	7e-130	793	6	6.97	4.73e-14	1.01e-11
c103189_g1_i1	AB11G_ARATH	ABC transporter G family member 11	2e-51	312	0	11.26	5.68e-14	1.19e-11
c53921_g1_i1	AB11G_ARATH	ABC transporter G family member 11	5e-19	10	0	6.32	0.00922	0.0637
c66480_g1_i1	AB11G_ARATH	ABC transporter G family member 11	4e-133	274	0	11.07	2e-13	3.48e-11
c69296_g1_i1	AB11G_ARATH	ABC transporter G family member 11	6e-17	27	0	7.74	4.53e-05	0.00078
c73588_g1_i1	AB11G_ARATH	ABC transporter G family member 11	3e-49	89	0	9.45	5.26e-09	2.82e-07
c103114_g1_i1	AB15G_ARATH	ABC transporter G family member 15	4e-47	363	3	6.81	3.3e-12	4.21e-10
c103114_g1_i2	AB15G_ARATH	ABC transporter G family member 15	7e-47	355	1	8.25	1.74e-13	3.08e-11
c103975_g1_i2	AB25G_ARATH	ABC transporter G family member 25	0	1521	293	2.32	0.000765	0.00848
c103975_g1_i3	AB25G_ARATH	ABC transporter G family member 25	5e-91	322	89	1.8	0.00991	0.0676
c103975_g1_i1	AB25G_ARATH	ABC transporter G family member 25	6e-104	273	49	2.42	0.00079	0.00873
c25276_g1_i1	AB36G_ARATH	ABC transporter G family member 36	9e-39	8	0	6	0.0219	0.124
c79125_g2_i2	AB40G_ARATH	ABC transporter G family member 40	6e-14	38	0	8.23	5.19e-06	0.000119
c79125_g2_i4	AB40G_ARATH	ABC transporter G family member 40	7e-16	8	0	6	0.0219	0.124
c76585_g1_i1	AB5G_ORYSI	ABC transporter G family member 5	3e-46	68	0	9.07	5.22e-08	2.13e-06
c104971_g1_i1	AB5G_ORYSJ	ABC transporter G family member 5	0	445	0	11.77	1.9e-15	5.99e-13
c94192_g1_i1	ABAH3_ORYSJ	Abscisic acid 8'-hydroxylase 3	0	310	25	3.58	2.79e-06	6.99e-05
c94192_g1_i2	ABAH3_ORYSJ	Abscisic acid 8'-hydroxylase 3	0	548	22	4.58	7.86e-09	4.03e-07
c94192_g1_i3	ABAH3_ORYSJ	Abscisic acid 8'-hydroxylase 3	0	265	11	4.52	4.72e-08	1.95e-06
c70716_g1_i4	ABI5_ARATH	Protein ABSCISIC ACID-INSENSITIVE 5	3e-13	11	0	6.45	0.00615	0.0461
c106577_g1_i1	ACR8_ARATH	ACT domain-containing protein ACR8	1e-114	610	205	1.52	0.0253	0.139
c106577_g4_i2	ACR8_ARATH	ACT domain-containing protein ACR8	2e-13	146	48	1.55	0.0308	0.163
c106577_g4_i1	ACR8_ARATH	ACT domain-containing protein ACR8	2e-13	112	35	1.62	0.0277	0.151
c106577_g1_i3	ACR8_ARATH	ACT domain-containing protein ACR8	2e-41	33	9	1.81	0.04	0.193
c104571_g1_i1	AHK3_ARATH	Histidine kinase 3	0	11982	4210	1.46	0.0288	0.155
c70716_g3_i1	AI5L1_ARATH	ABSCISIC ACID-INSENSITIVE 5-like protein 1	8e-13	10	0	6.32	0.00922	0.0637
c87555_g1_i1	AI5L4_ARATH	ABSCISIC ACID-INSENSITIVE 5-like protein 4	8e-08	22	2	3.33	0.00357	0.0303
c100723_g1_i1	AI5L7_ARATH	ABSCISIC ACID-INSENSITIVE 5-like protein 7	1e-35	3608	44	6.3	4.78e-14	1.02e-11
c100723_g1_i2	AI5L7_ARATH	ABSCISIC ACID-INSENSITIVE 5-like protein 7	1e-35	2884	40	6.12	1.88e-13	3.3e-11
c100723_g1_i4	AI5L7_ARATH	ABSCISIC ACID-INSENSITIVE 5-like protein 7	1e-35	2714	37	6.14	1.77e-13	3.12e-11
c100723_g1_i5	AI5L7_ARATH	ABSCISIC ACID-INSENSITIVE 5-like protein 7	1e-35	3137	32	6.56	1.31e-14	3.28e-12
c108113_g1_i2	ALDO2_MAIZE	Indole-3-acetaldehyde oxidase	0	2609	115	4.45	4.82e-09	2.62e-07
c92317_g1_i1	ALDO2_MAIZE	Indole-3-acetaldehyde oxidase	2e-102	1001	39	4.63	3.42e-09	1.95e-07
c108113_g1_i5	ALDO2_MAIZE	Indole-3-acetaldehyde oxidase	0	1662	36	5.47	1.57e-11	1.7e-09
c108113_g1_i3	ALDO2_MAIZE	Indole-3-acetaldehyde oxidase	0	1499	35	5.36	3.33e-11	3.29e-09
c91527_g1_i1	ALDO2_MAIZE	Indole-3-acetaldehyde oxidase	0	1961	35	5.75	2.57e-12	3.37e-10
c108113_g2_i1	ALDO2_MAIZE	Indole-3-acetaldehyde oxidase	5e-112	805	17	5.5	3.36e-11	3.3e-09
c108113_g1_i1	ALDO2_MAIZE	Indole-3-acetaldehyde oxidase	6e-116	95	15	2.6	0.000917	0.00996
c108113_g2_i3	ALDO2_MAIZE	Indole-3-acetaldehyde oxidase	4e-91	642	11	5.8	1.38e-11	1.51e-09
c108113_g2_i2	ALDO2_MAIZE	Indole-3-acetaldehyde oxidase	7e-106	996	8	6.89	2.71e-14	6.22e-12
c76512_g3_i1	ALDO2_MAIZE	Indole-3-acetaldehyde oxidase	5e-12	17	2	2.96	0.0128	0.0838
c76512_g3_i2	ALDO2_MAIZE	Indole-3-acetaldehyde oxidase	4e-12	12	0	6.58	0.00417	0.0338
c76512_g3_i3	ALDO2_MAIZE	Indole-3-acetaldehyde oxidase	2e-13	8	0	6	0.0219	0.124
c101773_g1_i1	AMO_ARATH	Primary amine oxidase	0	5428	17	8.26	2.79e-19	2.58e-16
c89598_g1_i1	ANXD4_ARATH	Annexin D4	1e-66	4060	1496	1.39	0.0372	0.184
c89598_g1_i2	ANXD4_ARATH	Annexin D4	2e-52	2325	712	1.66	0.0139	0.0884
c88025_g3_i2	AP2L1_ARATH	AP2-like ethylene-responsive transcription factor At1g16060	9e-35	209	2	6.57	1.44e-10	1.2e-08
c88025_g3_i1	AP2L1_ARATH	AP2-like ethylene-responsive transcription factor At1g16060	2e-43	237	1	7.67	7.94e-12	9.2e-10
c20414_g1_i1	ASPG1_ARATH	Protein ASPARTIC PROTEASE IN GUARD CELL 1	1e-48	10561	2254	2.18	0.00142	0.014
c92733_g1_i1	ASPG1_ARATH	Protein ASPARTIC PROTEASE IN GUARD CELL 1	5e-50	6439	18	8.42	7.94e-20	8.88e-17
c89570_g1_i2	ASPG1_ARATH	Protein ASPARTIC PROTEASE IN GUARD CELL 1	2e-56	2219	4	9.02	2.51e-19	2.35e-16
c82280_g1_i2	ASPG1_ARATH	Protein ASPARTIC PROTEASE IN GUARD CELL 1	2e-20	79	1	6.09	1.32e-07	4.83e-06
c87596_g1_i1	ASPG1_ARATH	Protein ASPARTIC PROTEASE IN GUARD CELL 1	5e-07	102	1	6.46	1.62e-08	7.67e-07
c89570_g1_i3	ASPG1_ARATH	Protein ASPARTIC PROTEASE IN GUARD CELL 1	1e-32	1077	1	9.86	3.6e-18	2.49e-15
c89570_g1_i4	ASPG1_ARATH	Protein ASPARTIC PROTEASE IN GUARD CELL 1	9e-56	2738	1	11.2	3.5e-22	9.25e-19
c50373_g2_i1	ASPG1_ARATH	Protein ASPARTIC PROTEASE IN GUARD CELL 1	1e-44	30	0	7.89	2.25e-05	0.000427
c73184_g1_i1	ASPG1_ARATH	Protein ASPARTIC PROTEASE IN GUARD CELL 1	4e-15	221	0	10.76	1.52e-12	2.1e-10
c82280_g1_i1	ASPG1_ARATH	Protein ASPARTIC PROTEASE IN GUARD CELL 1	3e-19	92	0	9.5	4.33e-09	2.39e-07
c87596_g1_i2	ASPG1_ARATH	Protein ASPARTIC PROTEASE IN GUARD CELL 1	4e-22	325	0	11.32	3.94e-14	8.66e-12
c87596_g1_i3	ASPG1_ARATH	Protein ASPARTIC PROTEASE IN GUARD CELL 1	8e-07	134	0	10.04	1.48e-10	1.22e-08
c87778_g4_i1	ASPG1_ARATH	Protein ASPARTIC PROTEASE IN GUARD CELL 1	2e-13	275	0	11.08	1.93e-13	3.38e-11
c89570_g1_i1	ASPG1_ARATH	Protein ASPARTIC PROTEASE IN GUARD CELL 1	1e-47	2437	0	14.23	1.02e-22	2.91e-19
c87134_g4_i1	ATL31_ARATH	E3 ubiquitin-protein ligase ATL31	3e-19	295	6	5.54	5.47e-10	3.88e-08
c101753_g3_i2	BLH1_ARATH	BEL1-like homeodomain protein 1	3e-32	1820	20	6.45	4.55e-14	9.79e-12
c101753_g3_i1	BLH1_ARATH	BEL1-like homeodomain protein 1	1e-32	1140	14	6.28	2.98e-13	4.99e-11
c97859_g1_i2	BT2_ARATH	BTB/POZ and TAZ domain-containing protein 2	5e-37	299	43	2.74	0.000179	0.00252
c97859_g1_i1	BT2_ARATH	BTB/POZ and TAZ domain-containing protein 2	1e-24	44	7	2.58	0.00353	0.0301
c90301_g4_i1	CDPK3_ARATH	Calcium-dependent protein kinase 3	5e-112	709	170	2.01	0.00353	0.0301
c90301_g1_i1	CDPK3_ARATH	Calcium-dependent protein kinase 3	3e-41	261	60	2.07	0.0035	0.0299
c88832_g1_i1	CDPKU_ARATH	Calcium-dependent protein kinase 30	1e-168	97	31	1.59	0.0338	0.174
c87821_g1_i1	CESA4_ORYSI	Cellulose synthase A catalytic subunit 4 [UDP-forming]	0	391	45	3.06	3.21e-05	0.000584
c87821_g5_i2	CESA4_ORYSI	Cellulose synthase A catalytic subunit 4 [UDP-forming]	0	257	27	3.19	2.71e-05	0.000505
c87821_g5_i1	CESA4_ORYSI	Cellulose synthase A catalytic subunit 4 [UDP-forming]	0	266	22	3.54	4.18e-06	9.97e-05
c87821_g5_i3	CESA4_ORYSI	Cellulose synthase A catalytic subunit 4 [UDP-forming]	0	218	19	3.46	7.93e-06	0.000173
c103761_g1_i5	CIA30_ARATH	Probable complex I intermediate-associated protein 30	5e-06	259	78	1.68	0.0156	0.0958
c102849_g1_i1	CIPKN_ORYSJ	CBL-interacting protein kinase 23	0	2980	700	2.04	0.00275	0.0248
c6073_g1_i1	CRK10_ARATH	Cysteine-rich receptor-like protein kinase 10	1e-32	11	0	6.45	0.00615	0.0461
c101056_g1_i9	CRK15_ARATH	Cysteine-rich receptor-like protein kinase 15	1e-42	8	0	6	0.0219	0.124
c25624_g1_i2	CRK19_ARATH	Cysteine-rich receptor-like protein kinase 19	9e-42	11	1	3.26	0.028	0.151
c97255_g1_i2	CRK25_ARATH	Cysteine-rich receptor-like protein kinase 25	3e-61	154	3	5.57	8.91e-09	4.5e-07
c80327_g1_i2	CRK25_ARATH	Cysteine-rich receptor-like protein kinase 25	4e-75	18	2	3.04	0.00977	0.0667
c94382_g2_i4	CRK28_ARATH	Cysteine-rich receptor-like protein kinase 28	7e-20	17	0	7.07	0.000727	0.00811
c102906_g5_i3	CRK29_ARATH	Cysteine-rich receptor-like protein kinase 29	5e-48	91	21	2.06	0.00663	0.0494
c85486_g1_i1	CRK29_ARATH	Cysteine-rich receptor-like protein kinase 29	3e-18	18	3	2.49	0.0232	0.13
c101400_g2_i4	CRK29_ARATH	Cysteine-rich receptor-like protein kinase 29	2e-44	81	2	5.21	5.25e-07	1.62e-05
c101400_g2_i6	CRK29_ARATH	Cysteine-rich receptor-like protein kinase 29	1e-45	33	2	3.91	0.000408	0.00501
c25624_g1_i1	CRK29_ARATH	Cysteine-rich receptor-like protein kinase 29	2e-65	91	2	5.37	2.19e-07	7.58e-06
c100815_g2_i1	CRK29_ARATH	Cysteine-rich receptor-like protein kinase 29	3e-45	73	1	5.97	2.54e-07	8.62e-06
c99065_g1_i4	CRK29_ARATH	Cysteine-rich receptor-like protein kinase 29	7e-25	79	0	9.28	1.47e-08	7.01e-07
c94381_g1_i6	CRK7_ARATH	Cysteine-rich receptor-like protein kinase 7	3e-31	64	20	1.62	0.0335	0.174
c99828_g3_i2	CRK9_ARATH	Putative cysteine-rich receptor-like protein kinase 9	2e-12	29	1	4.65	0.000195	0.00272
c71378_g1_i1	CRR38_ARATH	Cysteine-rich repeat secretory protein 38	2e-19	49	2	4.48	2.65e-05	0.000497
c82950_g3_i1	CRR38_ARATH	Cysteine-rich repeat secretory protein 38	4e-06	8	0	6	0.0219	0.124
c104807_g3_i8	DGAT1_ARATH	Diacylglycerol O-acyltransferase 1	4e-164	102	34	1.53	0.0392	0.192
c104807_g3_i1	DGAT1_ARATH	Diacylglycerol O-acyltransferase 1	0	83	25	1.68	0.0235	0.131
c104807_g3_i4	DGAT1_ARATH	Diacylglycerol O-acyltransferase 1	1e-171	104	25	2	0.00714	0.0528
c104807_g3_i6	DGAT1_ARATH	Diacylglycerol O-acyltransferase 1	8e-158	57	17	1.69	0.0306	0.162
c95396_g2_i2	DRL29_ARATH	Probable disease resistance protein At4g33300	0	5457	1778	1.57	0.0193	0.115
c95396_g2_i1	DRL29_ARATH	Probable disease resistance protein At4g33300	0	5463	1741	1.6	0.0171	0.104
c95396_g2_i3	DRL29_ARATH	Probable disease resistance protein At4g33300	0	5396	1692	1.62	0.0156	0.0959
c97478_g3_i5	EDL3_ARATH	EID1-like F-box protein 3	6e-63	337	11	4.87	5.49e-09	2.93e-07
c97478_g3_i1	EDL3_ARATH	EID1-like F-box protein 3	1e-63	175	10	4.06	9.24e-07	2.66e-05
c97478_g3_i2	EDL3_ARATH	EID1-like F-box protein 3	2e-62	311	8	5.21	1.63e-09	1.01e-07
c97478_g3_i6	EDL3_ARATH	EID1-like F-box protein 3	5e-63	251	6	5.31	2.36e-09	1.41e-07
c97478_g3_i9	EDL3_ARATH	EID1-like F-box protein 3	3e-64	174	6	4.78	6.17e-08	2.47e-06
c97478_g3_i3	EDL3_ARATH	EID1-like F-box protein 3	2e-64	143	4	5.07	5.06e-08	2.08e-06
c97478_g3_i4	EDL3_ARATH	EID1-like F-box protein 3	1e-60	440	4	6.69	1.81e-12	2.45e-10
c97478_g3_i7	EDL3_ARATH	EID1-like F-box protein 3	6e-64	139	4	5.03	6.49e-08	2.59e-06
c97478_g3_i8	EDL3_ARATH	EID1-like F-box protein 3	3e-62	323	4	6.24	3.36e-11	3.3e-09
c80093_g1_i1	EDL3_ARATH	EID1-like F-box protein 3	2e-13	90	2	5.36	2.19e-07	7.58e-06
c105917_g1_i1	EDR1_ARATH	Serine/threonine-protein kinase EDR1	6e-44	8302	1736	2.21	0.00124	0.0127
c105917_g1_i2	EDR1_ARATH	Serine/threonine-protein kinase EDR1	6e-44	8299	1636	2.29	0.000826	0.00905
c104069_g1_i3	EDR1_ARATH	Serine/threonine-protein kinase EDR1	2e-40	22	2	3.33	0.00357	0.0303
c107646_g1_i3	EIN2_ARATH	Ethylene-insensitive protein 2	4e-165	1464	532	1.41	0.0353	0.176
c107646_g1_i1	EIN2_ARATH	Ethylene-insensitive protein 2	4e-165	1447	487	1.52	0.0238	0.132
c107646_g2_i1	EIN2_ARATH	Ethylene-insensitive protein 2	6e-36	381	103	1.84	0.00825	0.0595
c107646_g1_i4	EIN2_ARATH	Ethylene-insensitive protein 2	4e-54	208	67	1.58	0.0241	0.133
c107646_g1_i2	EIN2_ARATH	Ethylene-insensitive protein 2	6e-54	221	62	1.78	0.0116	0.0768
c101233_g1_i2	ELO3L_ARATH	Elongation of fatty acids protein 3-like	2e-39	54	10	2.37	0.00445	0.0359
c101233_g1_i1	ELO3L_ARATH	Elongation of fatty acids protein 3-like	4e-44	97	4	4.51	1.38e-06	3.8e-05
c96443_g1_i2	EMBP1_WHEAT	DNA-binding protein EMBP-1	9e-50	116	1	6.64	5.21e-09	2.82e-07
c96443_g1_i5	EMBP1_WHEAT	DNA-binding protein EMBP-1	4e-52	86	1	6.21	6.44e-08	2.57e-06
c96443_g1_i1	EMBP1_WHEAT	DNA-binding protein EMBP-1	4e-49	87	0	9.42	6.4e-09	3.36e-07
c96443_g1_i3	EMBP1_WHEAT	DNA-binding protein EMBP-1	3e-49	99	0	9.61	2.26e-09	1.35e-07
c96443_g1_i4	EMBP1_WHEAT	DNA-binding protein EMBP-1	1e-47	99	0	9.61	2.26e-09	1.35e-07
c96443_g1_i6	EMBP1_WHEAT	DNA-binding protein EMBP-1	9e-49	73	0	9.17	2.87e-08	1.27e-06
c38821_g2_i1	ERD14_ARATH	Dehydrin ERD14	3e-08	17	0	7.07	0.000727	0.00811
c89515_g1_i1	ERLI1_ARATH	Lipid transfer protein EARLI 1	2e-18	506	194	1.33	0.0488	0.23
c106654_g1_i2	FERON_ARATH	Receptor-like protein kinase FERONIA	0	2897	249	3.49	1.44e-06	3.93e-05
c106654_g1_i3	FERON_ARATH	Receptor-like protein kinase FERONIA	0	943	76	3.58	1.17e-06	3.29e-05
c86070_g1_i2	FERON_ARATH	Receptor-like protein kinase FERONIA	5e-102	30	2	3.78	0.000608	0.00705
c86070_g1_i3	FERON_ARATH	Receptor-like protein kinase FERONIA	2e-102	41	1	5.14	2.25e-05	0.000427
c105569_g1_i2	GBF3_ARATH	G-box-binding factor 3	2e-38	2243	292	2.89	4.21e-05	0.000737
c105569_g1_i4	GBF3_ARATH	G-box-binding factor 3	8e-18	528	52	3.29	8.14e-06	0.000177
c105569_g1_i1	GBF3_ARATH	G-box-binding factor 3	1e-23	189	8	4.49	1.35e-07	4.96e-06
c94423_g3_i1	GOLS1_ARATH	Galactinol synthase 1	2e-22	1572	5	8.21	2.23e-17	1.26e-14
c106362_g2_i3	GT644_ARATH	Glycosyltransferase family 64 protein C4	2e-111	96	32	1.53	0.0408	0.197
c106362_g2_i1	GT644_ARATH	Glycosyltransferase family 64 protein C4	3e-110	131	29	2.12	0.00456	0.0366
c106362_g2_i2	GT644_ARATH	Glycosyltransferase family 64 protein C4	1e-111	125	27	2.16	0.00421	0.0341
c106362_g2_i4	GT644_ARATH	Glycosyltransferase family 64 protein C4	3e-112	96	23	2	0.00756	0.0549
c106362_g2_i5	GT644_ARATH	Glycosyltransferase family 64 protein C4	3e-110	128	20	2.62	0.000566	0.00661
c100380_g4_i1	HSFB1_ORYSJ	Heat stress transcription factor B-1	3e-25	393	7	5.74	8.94e-11	7.85e-09
c100380_g3_i3	HSFB1_ORYSJ	Heat stress transcription factor B-1	3e-23	145	3	5.49	1.44e-08	6.9e-07
c100380_g3_i1	HSFB1_ORYSJ	Heat stress transcription factor B-1	2e-81	305	2	7.12	4.16e-12	5.15e-10
c76765_g1_i1	HY5_ARATH	Transcription factor HY5	3e-35	7	0	5.81	0.0348	0.174
c101498_g1_i1	IP5P1_ARATH	Type I inositol 1,4,5-trisphosphate 5-phosphatase 1	1e-173	3277	495	2.68	0.000126	0.00187
c101505_g1_i3	IP5P1_ARATH	Type I inositol 1,4,5-trisphosphate 5-phosphatase 1	4e-96	386	90	2.05	0.00351	0.0299
c101505_g1_i1	IP5P2_ARATH	Type I inositol 1,4,5-trisphosphate 5-phosphatase 2	1e-12	16	2	2.87	0.0168	0.102
c84176_g1_i4	IP5P2_ARATH	Type I inositol 1,4,5-trisphosphate 5-phosphatase 2	3e-19	36	1	4.96	5.69e-05	0.000956
c84176_g1_i1	IP5P2_ARATH	Type I inositol 1,4,5-trisphosphate 5-phosphatase 2	2e-19	34	0	8.07	1.17e-05	0.000242
c84176_g1_i2	IP5P2_ARATH	Type I inositol 1,4,5-trisphosphate 5-phosphatase 2	2e-19	51	0	8.65	5.43e-07	1.66e-05
c84176_g1_i5	IP5P2_ARATH	Type I inositol 1,4,5-trisphosphate 5-phosphatase 2	2e-19	34	0	8.07	1.17e-05	0.000242
c84176_g1_i6	IP5P2_ARATH	Type I inositol 1,4,5-trisphosphate 5-phosphatase 2	3e-19	44	0	8.44	1.72e-06	4.56e-05
c88541_g1_i3	IP5P3_ARATH	Type I inositol 1,4,5-trisphosphate 5-phosphatase CVP2	2e-54	1655	28	5.83	2.19e-12	2.92e-10
c88541_g1_i4	IP5P3_ARATH	Type I inositol 1,4,5-trisphosphate 5-phosphatase CVP2	4e-60	1530	27	5.77	3.51e-12	4.43e-10
c88541_g1_i1	IP5P3_ARATH	Type I inositol 1,4,5-trisphosphate 5-phosphatase CVP2	3e-56	1321	23	5.79	2.98e-12	3.85e-10
c88541_g1_i2	IP5P3_ARATH	Type I inositol 1,4,5-trisphosphate 5-phosphatase CVP2	1e-50	1450	21	6.05	5.98e-13	9.2e-11
c79827_g1_i2	IP5P3_ARATH	Type I inositol 1,4,5-trisphosphate 5-phosphatase CVP2	1e-16	10	1	3.12	0.04	0.193
c95707_g1_i3	IP5PB_ARATH	Type I inositol 1,4,5-trisphosphate 5-phosphatase 11	3e-95	78	12	2.64	0.00103	0.0108
c95707_g1_i1	IP5PB_ARATH	Type I inositol 1,4,5-trisphosphate 5-phosphatase 11	1e-110	65	8	2.95	0.000519	0.00621
c95707_g1_i2	IP5PB_ARATH	Type I inositol 1,4,5-trisphosphate 5-phosphatase 11	4e-79	37	6	2.55	0.00547	0.0429
c99380_g1_i1	KEG_ARATH	E3 ubiquitin-protein ligase KEG	2e-33	2162	361	2.53	0.00027	0.00358
c99380_g1_i2	KEG_ARATH	E3 ubiquitin-protein ligase KEG	1e-33	1969	350	2.44	0.000426	0.00522
c100415_g1_i3	KIN10_ARATH	SNF1-related protein kinase catalytic subunit alpha KIN10	0	3474	1271	1.4	0.0359	0.179
c100415_g1_i4	KIN10_ARATH	SNF1-related protein kinase catalytic subunit alpha KIN10	0	3423	1226	1.43	0.0322	0.17
c100415_g1_i7	KIN10_ARATH	SNF1-related protein kinase catalytic subunit alpha KIN10	0	1628	564	1.48	0.0276	0.15
c100415_g1_i2	KIN10_ARATH	SNF1-related protein kinase catalytic subunit alpha KIN10	0	1386	457	1.55	0.0213	0.124
c100415_g1_i6	KIN10_ARATH	SNF1-related protein kinase catalytic subunit alpha KIN10	7e-57	273	98	1.43	0.0395	0.193
c101924_g2_i1	LPP2_ARATH	Lipid phosphate phosphatase 2	1e-107	105	32	1.66	0.0259	0.142
c101924_g2_i2	LPP2_ARATH	Lipid phosphate phosphatase 2	7e-107	108	27	1.94	0.0101	0.0686
c101924_g4_i1	LPP2_ARATH	Lipid phosphate phosphatase 2	7e-49	42	7	2.51	0.00464	0.0372
c79487_g2_i2	LPP2_ARATH	Lipid phosphate phosphatase 2	3e-40	152	2	6.11	2.59e-09	1.52e-07
c97091_g1_i2	LTI65_ARATH	Low-temperature-induced 65 kDa protein	2e-06	856	0	12.72	3.19e-18	2.26e-15
c87994_g2_i1	MFT_ARATH	Protein MOTHER of FT and TF 1	9e-65	74	1	5.99	2.27e-07	7.77e-06
c87994_g2_i3	MFT_ARATH	Protein MOTHER of FT and TF 1	2e-48	46	1	5.31	9.66e-06	0.000205
c87994_g2_i5	MFT_ARATH	Protein MOTHER of FT and TF 1	5e-35	53	1	5.51	3.29e-06	8.07e-05
c87994_g2_i7	MFT_ARATH	Protein MOTHER of FT and TF 1	2e-65	55	1	5.57	2.47e-06	6.25e-05
c87994_g2_i8	MFT_ARATH	Protein MOTHER of FT and TF 1	5e-45	13	1	3.5	0.0141	0.0884
c87994_g2_i2	MFT_ARATH	Protein MOTHER of FT and TF 1	8e-36	19	0	7.23	0.000391	0.00483
c87994_g2_i6	MFT_ARATH	Protein MOTHER of FT and TF 1	1e-64	66	0	9.02	6.69e-08	2.65e-06
c87994_g3_i1	MFT_ARATH	Protein MOTHER of FT and TF 1	2e-66	102	0	9.65	1.74e-09	1.07e-07
c87994_g3_i2	MFT_ARATH	Protein MOTHER of FT and TF 1	2e-65	98	0	9.59	2.48e-09	1.47e-07
c107233_g1_i1	MOCOS_ORYSJ	Molybdenum cofactor sulfurase	0	560	176	1.62	0.0176	0.107
c107233_g1_i2	MOCOS_ORYSJ	Molybdenum cofactor sulfurase	0	549	149	1.83	0.00791	0.0573
c83394_g1_i1	MPK5_ORYSJ	Mitogen-activated protein kinase 5	0	2267	131	4.06	5.22e-08	2.14e-06
c103031_g2_i2	MY108_ARATH	Transcription factor MYB108	4e-18	724	6	6.84	1.14e-13	2.15e-11
c89833_g1_i1	MY108_ARATH	Transcription factor MYB108	5e-12	169	1	7.18	1.81e-10	1.46e-08
c36628_g2_i1	MY108_ARATH	Transcription factor MYB108	2e-15	12	0	6.58	0.00417	0.0338
c83871_g2_i2	MYB44_ARATH	Transcription factor MYB44	1e-27	86	1	6.21	6.44e-08	2.57e-06
c39121_g1_i1	MYB44_ARATH	Transcription factor MYB44	2e-21	7	0	5.81	0.0348	0.174
c66616_g1_i1	MYB44_ARATH	Transcription factor MYB44	3e-06	24	0	7.57	9.64e-05	0.00149
c83871_g2_i1	MYB44_ARATH	Transcription factor MYB44	2e-27	115	0	9.82	5.92e-10	4.16e-08
c83871_g2_i3	MYB44_ARATH	Transcription factor MYB44	4e-13	68	0	9.07	5.22e-08	2.13e-06
c89665_g2_i2	MYC3_ARATH	Transcription factor MYC3	2e-09	40	7	2.44	0.00613	0.0461
c89665_g2_i1	MYC3_ARATH	Transcription factor MYC3	7e-10	30	5	2.51	0.00792	0.0573
c102008_g1_i3	NCED1_MAIZE	9-cis-epoxycarotenoid dioxygenase 1, chloroplastic	0	6007	35	7.37	4.66e-17	2.36e-14
c102008_g1_i2	NCED1_MAIZE	9-cis-epoxycarotenoid dioxygenase 1, chloroplastic	0	4293	31	7.06	4.66e-16	1.77e-13
c102008_g1_i4	NCED1_MAIZE	9-cis-epoxycarotenoid dioxygenase 1, chloroplastic	0	5793	27	7.69	7.92e-18	4.99e-15
c102008_g1_i1	NCED1_MAIZE	9-cis-epoxycarotenoid dioxygenase 1, chloroplastic	9e-88	1701	9	7.49	3.04e-16	1.24e-13
c102008_g2_i1	NCED1_MAIZE	9-cis-epoxycarotenoid dioxygenase 1, chloroplastic	4e-09	15	3	2.23	0.0493	0.232
c86069_g1_i1	NCED1_MAIZE	9-cis-epoxycarotenoid dioxygenase 1, chloroplastic	3e-61	405	0	11.64	4.7e-15	1.33e-12
c86069_g2_i1	NCED1_MAIZE	9-cis-epoxycarotenoid dioxygenase 1, chloroplastic	1e-24	110	0	9.76	8.83e-10	5.91e-08
c86069_g2_i2	NCED1_MAIZE	9-cis-epoxycarotenoid dioxygenase 1, chloroplastic	2e-24	113	0	9.8	6.94e-10	4.77e-08
c86069_g2_i3	NCED1_MAIZE	9-cis-epoxycarotenoid dioxygenase 1, chloroplastic	2e-24	149	0	10.2	5.92e-11	5.44e-09
c86069_g3_i1	NCED1_MAIZE	9-cis-epoxycarotenoid dioxygenase 1, chloroplastic	4e-138	655	0	12.33	4.37e-17	2.24e-14
c105376_g2_i1	NEK4_ORYSJ	Serine/threonine-protein kinase Nek4	0	1362	493	1.42	0.035	0.175
c105376_g2_i3	NEK4_ORYSJ	Serine/threonine-protein kinase Nek4	0	1252	453	1.42	0.0349	0.175
c91950_g1_i1	OAT_ORYSJ	Ornithine aminotransferase, mitochondrial	0	15083	2669	2.45	0.000382	0.00482
c108386_g1_i10	OAT_ORYSJ	Ornithine aminotransferase, mitochondrial	3e-12	30	8	1.84	0.0363	0.181
c108386_g1_i11	OAT_ORYSJ	Ornithine aminotransferase, mitochondrial	1e-13	9	0	6.17	0.0141	0.0884
c108386_g1_i13	OAT_ORYSJ	Ornithine aminotransferase, mitochondrial	1e-12	28	0	7.79	3.57e-05	0.000636
c108386_g1_i1	OAT_ORYSJ	Ornithine aminotransferase, mitochondrial	5e-11	8	0	6	0.0219	0.124
c108386_g1_i9	OAT_ORYSJ	Ornithine aminotransferase, mitochondrial	4e-11	9	0	6.17	0.0141	0.0884
c91161_g1_i1	P2C68_ORYSJ	Probable protein phosphatase 2C 68	1e-05	48	0	8.56	8.76e-07	2.53e-05
c100687_g1_i8	PTR19_ARATH	Protein NRT1/ PTR FAMILY 4.6	4e-119	2092	39	5.69	3.36e-12	4.27e-10
c104421_g1_i1	PTR19_ARATH	Protein NRT1/ PTR FAMILY 4.6	0	519	6	6.35	2.77e-12	3.6e-10
c104421_g1_i5	PTR19_ARATH	Protein NRT1/ PTR FAMILY 4.6	0	377	5	6.15	2.19e-11	2.26e-09
c104421_g1_i2	PTR19_ARATH	Protein NRT1/ PTR FAMILY 4.6	0	210	3	6.02	5.5e-10	3.9e-08
c104421_g1_i4	PTR19_ARATH	Protein NRT1/ PTR FAMILY 4.6	0	217	1	7.54	1.83e-11	1.94e-09
c70012_g2_i1	PTR19_ARATH	Protein NRT1/ PTR FAMILY 4.6	4e-41	89	0	9.45	5.26e-09	2.82e-07
c100863_g1_i1	PTR3_ARATH	Protein NRT1/ PTR FAMILY 5.2	0	677	103	2.66	0.000175	0.00246
c100863_g1_i2	PTR3_ARATH	Protein NRT1/ PTR FAMILY 5.2	0	696	96	2.81	8.62e-05	0.00136
c100863_g1_i8	PTR3_ARATH	Protein NRT1/ PTR FAMILY 5.2	0	602	89	2.71	0.00015	0.00218
c100863_g1_i11	PTR3_ARATH	Protein NRT1/ PTR FAMILY 5.2	0	682	83	2.99	3.56e-05	0.000636
c68315_g3_i1	PTR3_ARATH	Protein NRT1/ PTR FAMILY 5.2	4e-30	48	3	3.9	9.86e-05	0.00152
c68315_g1_i1	PTR3_ARATH	Protein NRT1/ PTR FAMILY 5.2	9e-34	25	1	4.43	0.000488	0.00588
c61256_g2_i1	PTR3_ARATH	Protein NRT1/ PTR FAMILY 5.2	2e-19	7	0	5.81	0.0348	0.174
c100035_g1_i4	PUB44_ARATH	U-box domain-containing protein 44	0	176	45	1.91	0.00788	0.0571
c100035_g1_i2	PUB44_ARATH	U-box domain-containing protein 44	0	162	35	2.16	0.00342	0.0292
c100035_g1_i3	PUB44_ARATH	U-box domain-containing protein 44	0	191	35	2.39	0.00116	0.012
c100035_g1_i6	PUB44_ARATH	U-box domain-containing protein 44	0	115	35	1.66	0.0241	0.133
c100035_g1_i1	PUB44_ARATH	U-box domain-containing protein 44	0	123	32	1.89	0.0109	0.073
c93021_g1_i4	PUB9_ARATH	U-box domain-containing protein 9	1e-117	1131	352	1.63	0.0157	0.0965
c93021_g1_i2	PUB9_ARATH	U-box domain-containing protein 9	6e-118	1040	332	1.6	0.0182	0.11
c93021_g1_i1	PUB9_ARATH	U-box domain-containing protein 9	3e-118	1134	324	1.76	0.00972	0.0667
c93021_g1_i3	PUB9_ARATH	U-box domain-containing protein 9	3e-118	1003	316	1.62	0.017	0.103
c95606_g3_i1	PXG4_ARATH	Probable peroxygenase 4	6e-80	154	17	3.12	5.98e-05	0.000989
c142936_g1_i1	PXG4_ARATH	Probable peroxygenase 4	1e-54	10	0	6.32	0.00922	0.0637
c60264_g1_i1	PXG4_ARATH	Probable peroxygenase 4	1e-47	8	0	6	0.0219	0.124
c100077_g1_i3	PYL2_ARATH	Abscisic acid receptor PYL2	5e-67	121	10	3.53	1.79e-05	0.000352
c100077_g1_i2	PYL2_ARATH	Abscisic acid receptor PYL2	4e-67	137	7	4.22	9.97e-07	2.85e-05
c81749_g1_i1	PYL8_ARATH	Abscisic acid receptor PYL8	5e-92	3017	479	2.6	0.000185	0.0026
c64490_g1_i1	RAP26_ARATH	Ethylene-responsive transcription factor RAP2-6	3e-08	20	1	4.11	0.00174	0.0169
c71822_g1_i1	RAX2_ARATH	Transcription factor RAX2	5e-22	40	5	2.92	0.00182	0.0176
c78500_g1_i1	RAX2_ARATH	Transcription factor RAX2	3e-53	65	0	9	7.6e-08	2.96e-06
c78500_g1_i3	RAX2_ARATH	Transcription factor RAX2	3e-53	95	0	9.55	3.26e-09	1.87e-07
c98131_g1_i1	RAX3_ARATH	Transcription factor RAX3	4e-63	290	39	2.84	0.000119	0.0018
c78500_g1_i5	RAX3_ARATH	Transcription factor RAX3	4e-48	59	0	8.86	1.68e-07	5.98e-06
c81829_g1_i4	RCI2A_ARATH	Hydrophobic protein RCI2A	1e-10	129	0	9.99	2.09e-10	1.66e-08
c92908_g1_i4	RFC1_ORYSJ	Replication factor C subunit 1	6e-06	14	1	3.6	0.0102	0.069
c104511_g3_i2	RFS_ORYSJ	Galactinol--sucrose galactosyltransferase	0	3050	24	6.93	1.24e-15	4.15e-13
c104511_g3_i1	RFS_ORYSJ	Galactinol--sucrose galactosyltransferase	0	3379	15	7.75	1.19e-17	7.16e-15
c81791_g2_i3	SAG39_ORYSJ	Senescence-specific cysteine protease SAG39	4e-26	56	14	1.94	0.015	0.093
c74883_g1_i1	SAG39_ORYSJ	Senescence-specific cysteine protease SAG39	7e-117	666	0	12.35	3.76e-17	1.95e-14
c62519_g1_i1	SAPK1_ORYSJ	Serine/threonine-protein kinase SAPK1	0	869	206	2.03	0.00324	0.0279
c98100_g1_i2	SAPK2_ORYSJ	Serine/threonine-protein kinase SAPK2	0	2848	798	1.78	0.00823	0.0594
c98100_g1_i1	SAPK2_ORYSJ	Serine/threonine-protein kinase SAPK2	1e-176	1782	465	1.89	0.00545	0.0429
c98570_g4_i1	SAPK3_ORYSJ	Serine/threonine-protein kinase SAPK3	0	8911	858	3.33	3.36e-06	8.24e-05
c106003_g2_i6	SAPK4_ORYSJ	Serine/threonine-protein kinase SAPK4	7e-115	1729	647	1.37	0.0411	0.198
c106003_g2_i1	SAPK4_ORYSJ	Serine/threonine-protein kinase SAPK4	7e-115	1959	627	1.59	0.0179	0.108
c94735_g1_i1	SAPK4_ORYSJ	Serine/threonine-protein kinase SAPK4	2e-81	696	256	1.39	0.0395	0.193
c94735_g2_i1	SAPK4_ORYSJ	Serine/threonine-protein kinase SAPK4	3e-66	1083	236	2.15	0.00182	0.0175
c94735_g2_i2	SAPK4_ORYSJ	Serine/threonine-protein kinase SAPK4	2e-107	585	162	1.8	0.00866	0.0621
c94735_g2_i5	SAPK4_ORYSJ	Serine/threonine-protein kinase SAPK4	1e-108	434	162	1.37	0.0443	0.212
c94735_g2_i3	SAPK4_ORYSJ	Serine/threonine-protein kinase SAPK4	9e-101	493	119	2	0.00395	0.0332
c94735_g2_i4	SAPK4_ORYSJ	Serine/threonine-protein kinase SAPK4	1e-62	335	97	1.74	0.0125	0.0827
c106003_g2_i4	SAPK4_ORYSJ	Serine/threonine-protein kinase SAPK4	1e-120	929	75	3.58	1.2e-06	3.36e-05
c106003_g2_i5	SAPK4_ORYSJ	Serine/threonine-protein kinase SAPK4	9e-33	444	31	3.78	8.16e-07	2.39e-05
c106003_g2_i3	SAPK4_ORYSJ	Serine/threonine-protein kinase SAPK4	4e-27	490	24	4.29	4.07e-08	1.72e-06
c92749_g2_i3	SAPK5_ORYSJ	Serine/threonine-protein kinase SAPK5	0	355	69	2.31	0.0011	0.0115
c92749_g2_i5	SAPK5_ORYSJ	Serine/threonine-protein kinase SAPK5	0	265	67	1.93	0.0061	0.0461
c92749_g2_i7	SAPK5_ORYSJ	Serine/threonine-protein kinase SAPK5	0	279	62	2.12	0.00282	0.025
c92749_g2_i8	SAPK5_ORYSJ	Serine/threonine-protein kinase SAPK5	0	223	62	1.79	0.011	0.0735
c92749_g2_i1	SAPK5_ORYSJ	Serine/threonine-protein kinase SAPK5	0	198	52	1.88	0.00842	0.0606
c92749_g2_i6	SAPK5_ORYSJ	Serine/threonine-protein kinase SAPK5	1e-77	83	24	1.73	0.0196	0.117
c92749_g2_i2	SAPK5_ORYSJ	Serine/threonine-protein kinase SAPK5	4e-97	63	16	1.92	0.0141	0.0884
c92749_g2_i4	SAPK5_ORYSJ	Serine/threonine-protein kinase SAPK5	2e-96	89	12	2.83	0.000422	0.00516
c32066_g1_i1	SAPK9_ORYSJ	Serine/threonine-protein kinase SAPK9	3e-14	8	0	6	0.0219	0.124
c84998_g3_i5	SD113_ARATH	G-type lectin S-receptor-like serine/threonine-protein kinase SD1-13	3e-33	61	4	3.84	4.68e-05	0.000803
c47115_g3_i1	SD17_ARATH	Receptor-like serine/threonine-protein kinase SD1-7	4e-21	20	0	7.31	0.000291	0.00377
c67413_g3_i1	SD17_ARATH	Receptor-like serine/threonine-protein kinase SD1-7	1e-36	28	0	7.79	3.57e-05	0.000636
c94382_g2_i5	SD17_ARATH	Receptor-like serine/threonine-protein kinase SD1-7	4e-72	21	0	7.38	0.000218	0.00295
c95188_g2_i1	SD17_ARATH	Receptor-like serine/threonine-protein kinase SD1-7	5e-42	9	0	6.17	0.0141	0.0884
c105566_g4_i1	SKIP_ARATH	SNW/SKI-interacting protein	4e-38	129	39	1.67	0.0216	0.124
c89596_g1_i2	SLAC1_ARATH	Guard cell S-type anion channel SLAC1	3e-80	23	1	4.31	0.000797	0.00877
c89596_g1_i1	SLAC1_ARATH	Guard cell S-type anion channel SLAC1	6e-22	31	0	7.93	1.8e-05	0.000352
c89596_g1_i3	SLAC1_ARATH	Guard cell S-type anion channel SLAC1	3e-80	31	0	7.93	1.8e-05	0.000352
c88144_g1_i1	SNP33_ARATH	SNAP25 homologous protein SNAP33	7e-88	1697	435	1.91	0.00494	0.0393
c96859_g2_i3	SPHK1_ARATH	Sphingosine kinase 1	1e-137	775	218	1.78	0.00913	0.0637
c96859_g2_i1	SPHK1_ARATH	Sphingosine kinase 1	2e-130	358	136	1.34	0.048	0.227
c88194_g1_i2	SPHK1_ARATH	Sphingosine kinase 1	3e-68	29	7	1.98	0.0275	0.15
c88194_g1_i3	SPHK1_ARATH	Sphingosine kinase 1	1e-66	29	6	2.2	0.0168	0.102
c96859_g2_i5	SPHK2_ARATH	Sphingosine kinase 2	1e-59	176	51	1.73	0.015	0.0931
c96859_g2_i2	SPHK2_ARATH	Sphingosine kinase 2	8e-43	93	25	1.84	0.0136	0.0884
c88194_g1_i6	SPHK2_ARATH	Sphingosine kinase 2	1e-83	32	9	1.77	0.046	0.218
c85904_g3_i2	STP13_ARATH	Sugar transport protein 13	0	159	4	5.22	2.1e-08	9.63e-07
c85904_g3_i1	STP13_ARATH	Sugar transport protein 13	0	79	3	4.61	2.29e-06	5.88e-05
c85904_g6_i1	STP13_ARATH	Sugar transport protein 13	6e-10	63	2	4.84	3.95e-06	9.44e-05
c85904_g9_i1	STP13_ARATH	Sugar transport protein 13	5e-34	22	1	4.25	0.00103	0.0108
c85904_g6_i2	STP13_ARATH	Sugar transport protein 13	6e-10	36	0	8.15	7.72e-06	0.000169
c100983_g1_i5	SY121_ARATH	Syntaxin-121	1e-100	576	158	1.81	0.00825	0.0594
c100983_g1_i4	SY121_ARATH	Syntaxin-121	9e-103	458	152	1.54	0.0244	0.135
c100983_g1_i1	SY121_ARATH	Syntaxin-121	1e-102	362	101	1.79	0.00989	0.0675
c100983_g1_i2	SY121_ARATH	Syntaxin-121	8e-103	313	92	1.71	0.0137	0.0884
c100983_g1_i3	SY121_ARATH	Syntaxin-121	6e-103	304	84	1.8	0.00998	0.068
c105569_g1_i3	TAF1_TOBAC	Transcriptional activator TAF-1	4e-15	1548	189	2.98	2.7e-05	0.000502
c91642_g1_i1	THIK2_ARATH	3-ketoacyl-CoA thiolase 2, peroxisomal	0	19800	2311	3.05	1.58e-05	0.000318
c15614_g1_i1	TMM_ARATH	Protein TOO MANY MOUTHS	6e-07	7	0	5.81	0.0348	0.174
c105505_g3_i1	TRAB1_ORYSJ	bZIP transcription factor TRAB1	7e-105	1445	428	1.7	0.0118	0.0782
c105505_g3_i2	TRAB1_ORYSJ	bZIP transcription factor TRAB1	1e-24	592	98	2.54	0.000329	0.00421
c87555_g2_i1	TRAB1_ORYSJ	bZIP transcription factor TRAB1	6e-48	345	62	2.42	0.000684	0.00782
c100723_g1_i3	TRAB1_ORYSJ	bZIP transcription factor TRAB1	3e-47	3397	40	6.35	3.83e-14	8.46e-12
c70716_g1_i3	TRAB1_ORYSJ	bZIP transcription factor TRAB1	4e-07	8	0	6	0.0219	0.124
c73221_g1_i1	TSPO_ARATH	Translocator protein homolog	2e-21	253	0	10.96	4.16e-13	6.68e-11
c73221_g1_i2	TSPO_ARATH	Translocator protein homolog	1e-17	48	0	8.56	8.76e-07	2.53e-05
c107897_g1_i2	U74E2_ARATH	UDP-glycosyltransferase 74E2	1e-86	236	49	2.21	0.00207	0.0193
c107897_g1_i1	U74E2_ARATH	UDP-glycosyltransferase 74E2	5e-84	151	26	2.48	0.00106	0.0111
c107897_g1_i3	U74E2_ARATH	UDP-glycosyltransferase 74E2	3e-87	251	22	3.45	6.54e-06	0.000146
c64438_g1_i1	U74E2_ARATH	UDP-glycosyltransferase 74E2	3e-46	20	0	7.31	0.000291	0.00377
c103933_g2_i3	VPE_CITSI	Vacuolar-processing enzyme	0	1708	576	1.52	0.0238	0.132
c103933_g2_i2	VPE_CITSI	Vacuolar-processing enzyme	0	1770	575	1.57	0.0195	0.116
c103933_g2_i1	VPE_CITSI	Vacuolar-processing enzyme	2e-158	1845	494	1.85	0.0064	0.0478
c84963_g1_i1	XERIC_ARATH	Probable E3 ubiquitin-protein ligase XERICO	2e-14	3368	222	3.87	1.5e-07	5.42e-06
c84963_g1_i4	XERIC_ARATH	Probable E3 ubiquitin-protein ligase XERICO	2e-14	2567	216	3.52	1.26e-06	3.48e-05
c84963_g1_i2	XERIC_ARATH	Probable E3 ubiquitin-protein ligase XERICO	2e-14	2409	165	3.82	2.25e-07	7.72e-06
c84963_g1_i3	XERIC_ARATH	Probable E3 ubiquitin-protein ligase XERICO	8e-20	3731	93	5.27	2.67e-11	2.7e-09
c103761_g1_i4	Y5224_ARATH	Uncharacterized protein At5g02240	2e-06	254	90	1.44	0.0374	0.185
c103761_g1_i6	Y5224_ARATH	Uncharacterized protein At5g02240	8e-07	141	39	1.8	0.0132	0.0866
c103751_g2_i1	Y7797_ORYSJ	B3 domain-containing protein Os07g0679700	0	5224	1530	1.72	0.0105	0.0709
c106212_g1_i5	Y9955_DICDI	Probable serine/threonine-protein kinase DDB_G0267514	8e-45	3197	903	1.77	0.00858	0.0616
c106212_g1_i2	Y9955_DICDI	Probable serine/threonine-protein kinase DDB_G0267514	7e-45	2863	852	1.7	0.0117	0.0778
c103761_g1_i7	YF1F_SCHPO	Uncharacterized protein C9E9.15	1e-09	275	71	1.9	0.00673	0.05
c86897_g1_i4	ZEP_ONCHC	Zeaxanthin epoxidase, chloroplastic	1e-06	27	5	2.35	0.0135	0.0883
c66516_g3_i1	ZEP_ONCHC	Zeaxanthin epoxidase, chloroplastic	8e-06	10	0	6.32	0.00922	0.0637
c107958_g2_i1	ZEP_ORYSJ	Zeaxanthin epoxidase, chloroplastic	2e-41	1834	503	1.82	0.00738	0.0544
c84873_g2_i1	ZEP_ORYSJ	Zeaxanthin epoxidase, chloroplastic	0	1855	257	2.8	7.04e-05	0.00115
c84873_g2_i2	ZEP_ORYSJ	Zeaxanthin epoxidase, chloroplastic	0	1419	212	2.69	0.000128	0.0019
