# Supplementary material for: De novo analysis of transcriptome reveals genes associated with leaf abscission in sugarcane (Saccharum officinarum L.)
Source: BMC Genomics. 2016 Mar 5;17:195. doi: 10.1186/s12864-016-2552-2 (PMC4779555; doi:10.1186/s12864-016-2552-2)
Supplement: Additional file 7: — Primer sequences used in qRT-PCR experiment. (XLSX 10 kb) [file 12864_2016_2552_MOESM7_ESM.xlsx]

## Sheet: Sheet1
transcript_ID	strand	Primer sequence	Expected Length
c8632_g1_i1	F	TGCTCTCTGTTCAACGTCGT	177
	R	CAACACCAACATCCAAGGTG
c8726_g1_i2	F	CTAAACATGGCGTGCATTGC	119
	R	ACGTGGTCTTCCCCAATCAA
c46337_g1_i1	F	CCATTTTAGTCAACTGGCCG	109
	R	TCCCAGTCAGTCCTTTCCAA
c63996_g1_i1	F	ACGTGCACACAAGCATCACA	107
	R	TGCGTCTATGCTCACGGATT
c71710_g1_i2	F	CCCAGCGAAGGCACATAAAT	127
	R	TCCTAAAAGCGCCAGGATCA
c72815_g1_i1	F	CGGAAGTTGCAGGAAAGTGT	115
	R	CCACCATGTTGCCCTATTTG
c76483_g1_i1	F	TAGTCGAAGATGATTGCACC	116
	R	AGTTTCCACTCCACTTCGAT
c83792_g2_i1	F	TTCGGAGTGCTTGTCCTTGA	102
	R	TTGCTGGTAAAGCACCCATG
c84532_g1_i2	F	TCGGTTTATTCGGCTCCTGT	149
	R	TTGTTCTGGTGTTTGCCTCG
c86536_g2_i3	F	CCGCGTTGGAAGAATTACAC	104
	R	TGATTACGGCCATAGGTGGT
c87681_g1_i7	F	GTTGTCCATTCCCGTTTCCA	140
	R	CCCTATGCAACAATGCCCTT
c93237_g1_i2	F	ACGCCCTCAAGTTGTTTCCT	129
	R	AGGCCATATCCTTCCTTGGA
c93553_g3_i2	F	TTGATGATCGCAGAGCAACG	156
	R	CATCGGAATTTTCGGAAGCA
c93679_g5_i2	F	GAACCGAGATGATTCGCACA	111
	R	CCCTTCTATTTGCTCGCGAT
c97629_g4_i1	F	TCCTCCTTCTTTGCCCACAT	121
	R	GGCATGAAACACAAGCCAGA
c103027_g3_i1	F	AGAGCACACCCATCAATCCA	103
	R	ACCCTTGCAATTGTTCCCTG
c103817_g3_i1	F	GCACAACGCATGAAGCATCA	101
	R	TGACACACCTCAAATGCCCA
c104635_g2_i1	F	GACGGCGTCGAGGTAGGATG	103
	R	TCGCTCCAAATCCATGCGTT
c106469_g2_i4	F	CTGGCCCAGGAGGTATGACA	101
	R	TGGCTTAAGTTGCCATTGGC
c142731_g1_i1	F	CTTCTGCAAAACATGCTGCG	119
	R	CCATGCTCAGGAGGTCCAAG
actin	F	TACGTTGCGATTCAAGCCGT	139
	R	CCAAACGAAGAATGGCATGG
