# Supplementary material for: De novo analysis of transcriptome reveals genes associated with leaf abscission in sugarcane (Saccharum officinarum L.)
Source: BMC Genomics. 2016 Mar 5;17:195. doi: 10.1186/s12864-016-2552-2 (PMC4779555; doi:10.1186/s12864-016-2552-2)
Supplement: Additional file 8: — 1,134 nonsynonymous SNPs and 2,588 synonymous SNPs identified in this study. (XLSX 404 kb) [file 12864_2016_2552_MOESM8_ESM.xlsx]

## Sheet: Sheet1
tracking_id	CMP_CDS	pos	REF	ALT	REF_NUC	ALT_NUC	REF_ACC	ALT_ACC	Q1	Q2	B1	B2	T1	T2
c28412_g1_i1	c28412_g1_i1|m.6157:2:478:+;	341	T	C	TTC	TCC	F	S	./.:0,0,0	0/1:0,3,42	0/1:36,0,36	0/1:42,3,0	./.:0,0,0	./.:0,0,0
c49711_g1_i1	c49711_g1_i1|m.11887:2:322:+;	81	C	G	TGC	TGG	C	W	0/0:0,3,42	0/1:31,0,68	0/1:28,0,94	0/1:79,0,140	0/0:0,18,155	0/0:0,3,4
c56143_g2_i1	c56143_g2_i1|m.14224:866:1876:+;	1741	G	A	GGA	AGA	G	R	0/0:0,9,119	0/1:33,0,75	0/1:42,3,0	0/1:42,3,0	0/0:0,6,44	0/0:0,12,105
c61231_g1_i1	c61231_g1_i1|m.16386:107:445:+;	275	T	A	TTA	TAA	L	_	0/0:0,12,146	0/1:36,0,36	0/1:21,0,188	0/1:104,0,63	0/0:0,6,84	0/0:0,18,203
c63967_g1_i2	c63967_g1_i2|m.17708:73:501:+;	85	T	C	TGC	CGC	C	R	./.:0,0,0	1/1:36,0,1	1/1:44,6,0	1/1:42,3,0	./.:0,0,0	./.:0,0,0
c65642_g1_i1	c65642_g1_i1|m.18577:3:416:+;	197	A	G	AAT	AGT	N	S	0/0:0,3,42	0/1:48,0,255	0/1:30,0,107	0/1:42,3,0	0/0:0,15,168	0/0:0,21,175
c65691_g1_i1	c65691_g1_i1|m.18594:313:621:+;	314	T	C	ATG	ACG	M	T	1/1:42,3,0	0/1:231,0,255	0/1:255,0,255	0/1:194,0,233	1/1:75,6,0	1/1:255,63,0
c65691_g1_i1	c65691_g1_i1|m.18594:313:621:+;	390	G	T	TTG	TTT	L	F	1/1:42,3,0	0/1:210,0,255	0/1:255,0,255	0/1:127,0,255	1/1:82,6,0	1/1:255,78,0
c65957_g1_i1	c65957_g1_i1|m.18794:2:2743:+;	2443	T	A	TTA	ATA	L	I	0/1:13,0,36	0/0:0,9,105	0/0:0,3,42	0/0:0,3,42	0/1:21,0,145	0/1:30,0,107
c65983_g1_i1	c65983_g1_i1|m.18819:411:842:+;	686	G	A	TGC	TAC	C	Y	0/0:0,3,42	0/1:9,0,201	0/1:77,0,101	0/1:74,6,0	0/0:0,30,255	0/0:0,18,211
c66447_g1_i1	c66447_g1_i1|m.19207:3:314:+;	254	A	G	AAC	AGC	N	S	0/1:12,0,231	1/1:40,3,0	1/1:255,54,0	1/1:255,36,0	0/1:218,0,255	0/1:31,0,218
c69172_g1_i1	c69172_g1_i1|m.21087:66:401:+;	98	A	C	TAT	TCT	Y	S	0/0:0,3,42	0/1:36,0,36	0/1:68,0,33	0/1:73,0,33	0/0:0,9,105	0/0:0,3,42
c69750_g1_i1	c69750_g1_i1|m.21422:1:342:+;	169	C	T	CGC	TGC	R	C	0/0:0,54,255	0/1:12,0,255	0/1:36,0,255	0/1:114,0,255	0/0:0,60,255	0/0:0,54,255
c69774_g1_i1	c69774_g1_i1|m.21439:802:1236:+;c69774_g1_i1|m.21438:222:1040:+;	839	G	A	CGC	CAC	R	H	0/1:231,0,255	0/0:0,182,255	0/0:0,65,255	0/0:0,141,255	0/1:83,0,255	0/1:133,0,255
c70314_g1_i1	c70314_g1_i1|m.22020:2:1510:+;	602	G	A	GGA	GAA	G	E	0/0:0,3,42	0/1:27,0,134	0/1:54,0,186	0/1:9,0,255	0/0:0,6,84	0/0:0,39,249
c70320_g1_i1	c70320_g1_i1|m.22029:2:421:+;	205	G	A	GTT	ATT	V	I	0/1:31,0,71	0/0:0,6,75	0/0:0,9,61	0/0:0,9,96	0/1:18,0,20	0/1:12,0,99
c70719_g1_i1	c70719_g1_i1|m.22484:2:337:+;	125	C	T	GCT	GTT	A	V	0/0:0,255,255	0/1:18,0,211	0/1:250,0,255	0/1:255,0,255	0/0:0,120,255	0/0:0,6,77
c70719_g1_i1	c70719_g1_i1|m.22484:2:337:+;	134	C	T	GCT	GTT	A	V	0/0:0,255,255	0/1:24,0,163	0/1:245,0,255	0/1:255,0,255	0/0:0,99,255	0/0:0,6,84
c70808_g1_i1	c70808_g1_i1|m.22570:2:316:+;	292	G	A	GCC	ACC	A	T	0/1:244,0,255	0/0:0,169,255	0/0:0,87,255	0/0:0,205,255	0/1:183,0,255	0/1:255,0,255
c71012_g1_i1	c71012_g1_i1|m.22725:37:348:+;	283	A	G	ACG	GCG	T	A	0/1:17,0,6	./.:0,0,0	./.:0,0,0	./.:0,0,0	0/1:0,3,4	0/1:37,1,0
c72720_g1_i1	c72720_g1_i1|m.24199:2:586:+;	437	C	T	GCC	GTC	A	V	0/0:0,105,255	0/1:208,0,255	0/1:106,0,255	0/1:8,0,255	0/0:0,114,255	0/0:0,169,255
c73085_g1_i1	c73085_g1_i1|m.24632:1:1515:+;c73085_g1_i1|m.24633:3:1259:+;	684	T	G	AGT	AGG	S	R	0/1:37,0,255	0/0:0,24,255	0/0:0,24,237	0/0:0,12,146	0/1:94,0,151	0/1:228,0,255
c73293_g1_i1	c73293_g1_i1|m.24853:329:850:+;	593	G	A	CGC	CAC	R	H	0/0:0,19,4	1/1:45,77,0	1/1:33,43,0	1/1:24,7,0	0/0:0,108,64	0/0:0,255,82
c73408_g1_i1	c73408_g1_i1|m.24942:2:2224:+;	302	C	T	CCT	CTT	P	L	0/0:0,102,255	0/1:84,0,255	0/1:110,0,255	0/1:17,0,255	0/0:0,15,255	0/0:0,21,255
c73785_g3_i1	c73785_g3_i1|m.25307:233:661:+;	418	C	G	CAA	GAA	Q	E	0/0:0,21,228	0/1:23,3,0	0/1:23,3,0	0/1:40,3,0	0/0:0,6,73	0/0:0,6,66
c73882_g1_i1	c73882_g1_i1|m.25378:231:1673:+;	847	A	G	AGA	GGA	R	G	0/1:124,0,255	0/0:0,33,255	0/0:0,47,255	0/0:0,53,255	0/1:255,0,255	0/1:72,0,255
c73882_g1_i1	c73882_g1_i1|m.25378:231:1673:+;	896	G	C	AGG	ACG	R	T	0/1:110,0,255	0/0:0,47,255	0/0:0,112,255	0/0:0,67,255	0/1:112,0,255	0/1:63,0,255
c73882_g1_i1	c73882_g1_i1|m.25378:231:1673:+;	1168	T	A	TAG	AAG	_	K	0/1:201,0,255	0/0:0,51,255	0/0:0,107,255	0/0:0,28,255	0/1:73,0,255	0/1:101,0,255
c74037_g1_i1	c74037_g1_i1|m.25551:1:333:+;	170	C	T	GCC	GTC	A	V	0/0:0,3,42	0/1:34,0,255	0/1:78,0,255	0/1:10,0,255	0/0:0,20,255	0/0:0,73,255
c74169_g1_i1	c74169_g1_i1|m.25678:198:1073:+;	230	C	T	ACG	ATG	T	M	0/0:0,4,255	0/1:206,0,255	0/1:255,0,255	0/1:62,0,255	0/0:0,125,255	0/0:0,255,255
c74169_g1_i1	c74169_g1_i1|m.25678:198:1073:+;	755	G	A	CGT	CAT	R	H	0/1:11,0,255	0/0:0,53,255	0/0:0,255,255	0/0:0,255,255	0/1:188,0,255	0/1:61,0,255
c74332_g2_i1	c74332_g2_i1|m.25904:3:482:+;	113	C	T	CCG	CTG	P	L	0/0:0,93,253	0/1:18,0,255	0/1:255,0,255	0/1:33,0,255	0/0:0,64,255	0/0:0,16,255
c74432_g2_i1	c74432_g2_i1|m.25997:3:1127:+;	506	T	C	ATG	ACG	M	T	0/0:0,3,42	0/1:42,3,0	0/1:42,3,0	0/1:33,0,68	0/0:0,3,42	0/0:0,3,42
c74609_g1_i1	c74609_g1_i1|m.26231:1:324:+;	154	A	G	ACG	GCG	T	A	0/1:31,0,255	0/0:0,27,231	0/0:0,66,255	0/0:0,12,255	0/1:56,0,255	0/1:176,0,247
c74643_g2_i1	c74643_g2_i1|m.26308:398:799:+;	757	G	A	GGC	AGC	G	S	1/1:2,3,0	./.:0,0,0	./.:0,0,0	./.:0,0,0	1/1:172,15,0	1/1:8,6,0
c74643_g2_i1	c74643_g2_i1|m.26308:398:799:+;	775	T	C	TCG	CCG	S	P	1/1:0,3,3	./.:0,0,0	./.:0,0,0	./.:0,0,0	1/1:95,9,0	1/1:7,6,0
c74792_g1_i1	c74792_g1_i1|m.26502:2:298:+;	31	A	G	ACC	GCC	T	A	0/0:0,6,62	0/1:18,0,34	0/1:5,0,121	0/1:40,3,0	0/0:0,18,151	0/0:0,24,179
c74834_g1_i1	c74834_g1_i1|m.26568:291:1502:+;	986	T	C	ATG	ACG	M	T	0/0:0,255,255	0/1:255,0,255	0/1:5,0,255	0/1:255,0,255	0/0:0,66,255	0/0:0,242,255
c74840_g1_i1	c74840_g1_i1|m.26571:2:460:+;	418	G	T	GGT	TGT	G	C	0/0:0,3,36	0/1:96,0,168	0/1:47,0,228	0/1:39,0,226	0/0:0,51,255	0/0:0,75,255
c74882_g1_i1	c74882_g1_i1|m.26670:235:579:+;	259	A	G	ATA	GTA	I	V	0/0:0,12,128	0/1:36,0,34	0/1:42,3,0	0/1:36,0,36	0/0:0,3,42	0/0:0,12,127
c75173_g1_i1	c75173_g1_i1|m.27056:2:334:+;	181	G	A	GCC	ACC	A	T	0/0:0,69,255	0/1:37,1,0	0/1:26,0,80	0/1:47,0,118	0/0:0,12,60	0/0:0,33,186
c75173_g1_i2	c75173_g1_i2|m.27057:2:340:+;	301	T	C	TCT	CCT	S	P	1/1:15,9,0	./.:0,0,0	./.:0,0,0	./.:0,0,0	1/1:37,9,0	1/1:9,9,0
c75173_g1_i2	c75173_g1_i2|m.27057:2:340:+;	307	G	A	GGG	AGG	G	R	1/1:15,3,0	./.:0,0,0	./.:0,0,0	./.:0,0,0	1/1:27,6,0	1/1:9,9,0
c75304_g1_i1	c75304_g1_i1|m.27220:2:475:+;	173	C	T	CCG	CTG	P	L	0/0:0,27,76	0/1:32,0,98	0/1:29,0,52	0/1:6,0,113	0/0:0,175,185	0/0:0,27,99
c75385_g1_i1	c75385_g1_i1|m.27305:189:2399:+;	715	A	G	ACA	GCA	T	A	0/0:0,255,255	0/1:38,0,255	0/1:171,0,255	0/1:61,0,255	0/0:0,41,255	0/0:0,226,255
c75487_g1_i1	c75487_g1_i1|m.27442:294:1238:+;	839	C	G	GCC	GGC	A	G	0/1:145,0,255	0/0:0,93,255	0/0:0,56,255	0/0:0,255,255	0/1:169,0,255	0/1:12,0,255
c75540_g1_i1	c75540_g1_i1|m.27481:199:1704:+;	1243	A	G	AAG	GAG	K	E	0/1:74,0,255	0/0:0,138,255	0/0:0,151,255	0/0:0,168,255	0/1:74,0,255	0/1:24,0,255
c76034_g1_i2	c76034_g1_i2|m.28174:157:618:+;	278	A	T	TAC	TTC	Y	F	0/1:49,0,223	0/0:0,16,236	0/0:0,18,255	0/0:0,136,236	0/1:80,0,87	0/1:15,0,164
c76169_g1_i1	c76169_g1_i1|m.28328:1:723:+;	118	C	A	CTG	ATG	L	M	0/1:121,0,176	0/0:0,18,155	0/0:0,255,255	0/0:0,196,223	0/1:141,0,193	0/1:210,0,237
c76180_g1_i3	c76180_g1_i3|m.28340:1:684:+;	591	A	C	CAA	CAC	Q	H	./.:0,0,0	1/1:40,3,0	1/1:54,3,0	1/1:130,15,0	./.:0,0,0	./.:0,0,0
c76180_g1_i3	c76180_g1_i3|m.28340:1:684:+;	623	A	C	TAC	TCC	Y	S	./.:0,0,0	1/1:40,3,0	1/1:58,3,0	1/1:94,12,0	./.:0,0,0	./.:0,0,0
c76670_g1_i2	c76670_g1_i2|m.29058:3:1787:+;	28	G	C	GAA	CAA	E	Q	0/1:27,0,123	0/0:0,52,127	0/0:0,208,214	0/0:0,160,212	0/1:67,0,168	0/1:81,0,151
c76873_g1_i1	c76873_g1_i1|m.29326:362:775:+;	505	C	T	CGG	TGG	R	W	0/1:15,0,255	0/0:0,81,255	0/0:0,255,255	0/0:0,90,255	0/1:126,0,255	0/1:50,0,255
c76873_g1_i1	c76873_g1_i1|m.29326:362:775:+;	634	C	G	CGG	GGG	R	G	0/0:0,121,255	0/1:160,0,255	0/1:28,0,255	0/1:143,0,255	0/0:0,255,255	0/0:0,255,255
c76912_g1_i1	c76912_g1_i1|m.29382:223:825:+;	778	G	A	GTC	ATC	V	I	0/1:213,0,255	0/0:0,51,255	0/0:0,17,255	0/0:0,126,255	0/1:42,0,255	0/1:63,0,255
c77096_g1_i1	c77096_g1_i1|m.29585:2:352:+;	166	C	G	CAA	GAA	Q	E	0/1:12,0,255	0/0:0,18,189	0/0:4,0,255	0/0:0,11,255	0/1:113,0,255	0/1:19,0,191
c77291_g1_i1	c77291_g1_i1|m.29819:173:496:+;	389	C	A	ACG	AAG	T	K	0/1:89,0,255	0/0:0,255,255	0/0:0,255,255	0/0:0,255,255	0/1:152,0,255	0/1:95,0,255
c77527_g2_i1	c77527_g2_i1|m.30131:2:865:+;	703	C	T	CGA	TGA	R	_	0/1:218,0,255	0/0:0,255,255	0/0:0,193,255	0/0:0,24,255	0/1:255,0,255	0/1:187,0,255
c77717_g1_i1	c77717_g1_i1|m.30444:174:911:+;	824	C	T	TCG	TTG	S	L	0/0:0,36,255	0/1:228,0,255	0/1:255,0,255	0/1:170,0,255	0/0:0,255,255	0/0:0,255,255
c77717_g1_i1	c77717_g1_i1|m.30444:174:911:+;	868	A	T	ATA	TTA	I	L	0/0:0,116,255	0/1:211,0,255	0/1:255,0,255	0/1:137,0,255	0/0:0,255,255	0/0:0,255,255
c77774_g1_i1	c77774_g1_i1|m.30573:1:1053:+;	834	A	C	TTA	TTC	L	F	0/1:58,0,120	0/0:0,178,255	0/0:0,53,255	0/0:0,255,255	0/1:27,0,255	0/1:24,0,255
c77792_g1_i1	c77792_g1_i1|m.30595:2:1618:+;	115	C	A	CGC	AGC	R	S	0/1:22,0,177	0/0:0,66,255	0/0:0,144,241	0/0:0,178,255	0/1:35,0,181	0/1:92,0,222
c77792_g1_i1	c77792_g1_i1|m.30595:2:1618:+;	161	C	T	CCG	CTG	P	L	0/1:23,0,255	0/0:0,81,255	0/0:0,187,255	0/0:0,211,255	0/1:15,0,226	0/1:128,0,219
c77795_g1_i2	c77795_g1_i2|m.30599:2:337:+;	233	A	G	GAC	GGC	D	G	1/1:120,15,0	./.:0,0,0	./.:0,0,0	./.:0,0,0	1/1:255,84,0	1/1:252,24,0
c77867_g1_i1	c77867_g1_i1|m.30726:2:556:+;	502	T	C	TGA	CGA	_	R	0/1:67,0,177	0/0:0,78,255	0/0:0,57,255	0/0:0,93,255	0/1:63,0,255	0/1:12,0,255
c77891_g2_i1	c77891_g2_i1|m.30792:2:310:+;	33	T	G	AAT	AAG	N	K	1/1:7,6,0	0/1:32,0,60	0/1:0,3,97	0/1:17,0,36	1/1:8,3,0	1/1:43,6,0
c77891_g2_i1	c77891_g2_i1|m.30792:2:310:+;	131	G	C	GGA	GCA	G	A	1/1:57,12,0	0/1:30,0,123	0/1:41,0,126	0/1:76,0,18	1/1:8,3,0	1/1:134,21,0
c77891_g2_i1	c77891_g2_i1|m.30792:2:310:+;	178	T	C	TAG	CAG	_	Q	1/1:64,21,0	0/1:29,0,87	0/1:35,0,167	0/1:0,4,125	1/1:8,3,0	1/1:45,9,0
c77891_g2_i1	c77891_g2_i1|m.30792:2:310:+;	218	A	C	TAT	TCT	Y	S	1/1:32,15,0	0/1:15,0,80	0/1:0,3,233	0/1:16,0,81	1/1:4,3,0	1/1:4,3,0
c77906_g1_i1	c77906_g1_i1|m.30809:1:1053:+;	323	C	A	GCG	GAG	A	E	0/0:0,27,255	0/1:255,0,255	0/1:158,0,255	0/1:110,0,255	0/0:0,63,255	0/0:0,255,255
c77961_g2_i1	c77961_g2_i1|m.30938:3:659:+;	135	T	G	AGT	AGG	S	R	./.:0,0,0	0/1:56,0,139	0/1:18,0,115	0/1:27,0,61	./.:0,0,0	./.:0,0,0
c77961_g2_i1	c77961_g2_i1|m.30938:3:659:+;	152	G	T	CGG	CTG	R	L	./.:0,0,0	0/1:66,0,140	0/1:33,0,68	0/1:30,0,99	./.:0,0,0	./.:0,0,0
c77961_g2_i1	c77961_g2_i1|m.30938:3:659:+;	170	G	A	CGG	CAG	R	Q	./.:0,0,0	0/1:60,0,129	0/1:30,0,94	0/1:33,0,75	./.:0,0,0	./.:0,0,0
c78011_g1_i1	c78011_g1_i1|m.31065:236:2461:+;	934	C	T	CGC	TGC	R	C	0/0:0,255,255	0/1:190,0,255	0/1:139,0,255	0/1:186,0,255	0/0:0,255,255	0/0:0,255,255
c78030_g1_i1	c78030_g1_i1|m.31111:2:1135:+;	1070	G	T	TGT	TTT	C	F	0/0:0,144,255	0/1:72,0,255	0/1:55,0,255	0/1:47,0,255	0/0:0,132,255	0/0:0,160,255
c78270_g1_i1	c78270_g1_i1|m.31578:2:331:+;	119	G	A	GGT	GAT	G	D	0/1:42,3,0	0/0:0,6,44	0/0:0,24,180	0/0:0,30,228	0/1:33,0,75	0/1:28,0,33
c78283_g2_i1	c78283_g2_i1|m.31602:1:855:+;	651	G	T	AGG	AGT	R	S	0/0:0,12,146	0/1:86,0,255	0/1:78,0,255	0/1:242,0,255	0/0:0,255,255	0/0:0,255,255
c78419_g4_i1	c78419_g4_i1|m.31837:1:327:+;	55	A	G	ACG	GCG	T	A	0/0:0,0,135	0/1:47,0,97	0/1:28,0,127	0/1:18,0,144	0/0:0,21,168	0/0:0,20,183
c78419_g4_i1	c78419_g4_i1|m.31837:1:327:+;	250	C	T	CTC	TTC	L	F	0/1:18,0,118	0/0:0,48,216	0/0:0,60,255	0/0:0,27,190	0/1:39,0,178	0/1:17,0,255
c78567_g1_i1	c78567_g1_i1|m.32091:2:1465:+;	134	C	T	GCC	GTC	A	V	0/0:0,225,255	0/1:168,0,255	0/1:140,0,255	0/1:126,0,255	0/0:0,155,255	0/0:0,255,255
c78582_g1_i1	c78582_g1_i1|m.32106:124:522:+;	158	G	A	AGG	AAG	R	K	0/1:100,0,255	0/0:0,15,169	0/0:0,39,249	0/0:0,12,227	0/1:63,0,92	0/1:30,0,94
c78582_g1_i1	c78582_g1_i1|m.32106:124:522:+;	446	A	G	CAT	CGT	H	R	1/1:255,57,0	0/1:68,0,33	0/1:201,0,51	0/1:242,0,190	1/1:180,15,0	1/1:231,21,0
c78632_g1_i1	c78632_g1_i1|m.32177:206:2095:+;	307	G	C	GAT	CAT	D	H	0/1:67,0,255	0/0:0,255,255	0/0:0,125,255	0/0:0,68,255	0/1:17,0,255	0/1:48,0,255
c78679_g1_i1	c78679_g1_i1|m.32280:195:1166:+;	761	C	T	ACT	ATT	T	I	0/0:0,144,255	0/1:20,0,255	0/1:36,0,255	0/1:251,0,255	0/0:0,255,255	0/0:0,140,255
c78814_g2_i1	c78814_g2_i1|m.32455:2:490:+;	53	G	C	GGG	GCG	G	A	0/0:0,12,127	0/1:42,3,0	0/1:33,0,66	0/1:27,0,105	0/0:0,9,105	0/0:0,3,42
c78820_g3_i1	c78820_g3_i1|m.32474:2:370:+;	187	C	T	CGT	TGT	R	C	0/1:30,0,255	0/0:0,255,255	0/0:0,255,255	0/0:0,255,255	0/1:102,0,255	0/1:19,0,255
c78837_g2_i1	c78837_g2_i1|m.32513:3:965:+;	491	C	T	ACC	ATC	T	I	0/1:30,0,255	0/0:0,42,255	0/0:0,255,255	0/0:0,31,255	0/1:211,0,255	0/1:44,0,255
c78837_g2_i1	c78837_g2_i1|m.32513:3:965:+;	613	A	G	ACC	GCC	T	A	0/0:3,0,255	0/1:101,0,255	0/1:157,0,255	0/1:28,0,255	0/0:0,255,255	0/0:0,255,255
c78999_g1_i1	c78999_g1_i1|m.32748:210:1388:+;	215	A	G	CAT	CGT	H	R	0/0:0,139,255	0/1:82,0,255	0/1:95,0,255	0/1:141,0,255	0/0:0,149,255	0/0:0,223,255
c79001_g1_i2	c79001_g1_i2|m.32753:237:896:+;	262	G	C	GCT	CCT	A	P	0/0:0,81,255	0/1:83,0,255	0/1:203,0,255	0/1:112,0,255	0/0:0,108,255	0/0:0,138,255
c79166_g4_i2	c79166_g4_i2|m.33063:1689:2342:+;	2168	C	A	TCG	TAG	S	_	0/0:0,12,11	0/1:15,0,0	0/1:3,3,0	0/1:37,3,0	0/0:0,3,4	0/0:0,9,5
c79204_g1_i1	c79204_g1_i1|m.33135:155:658:+;	608	G	A	CGG	CAG	R	Q	0/0:0,13,255	0/1:110,0,255	0/1:255,0,255	0/1:255,0,255	0/0:0,255,255	0/0:0,255,255
c79318_g2_i1	c79318_g2_i1|m.33335:372:863:+;	490	C	G	CGG	GGG	R	G	1/1:164,27,0	0/1:151,0,102	0/1:171,0,43	0/1:125,0,39	1/1:170,31,0	1/1:205,39,0
c79401_g1_i1	c79401_g1_i1|m.33457:202:522:+;	310	A	G	AGC	GGC	S	G	0/1:50,0,255	0/0:0,9,113	0/0:0,15,255	0/0:0,6,62	0/1:82,6,0	0/1:53,0,255
c79439_g1_i2	c79439_g1_i2|m.33530:2:1105:+;	784	C	G	CAC	GAC	H	D	0/1:255,0,255	0/0:0,102,255	0/0:0,255,255	0/0:0,83,255	0/1:52,0,255	0/1:25,0,255
c79622_g1_i1	c79622_g1_i1|m.33832:290:1315:+;	919	T	C	TCG	CCG	S	P	0/1:119,0,176	0/0:0,15,169	0/0:0,12,146	0/0:0,15,169	0/1:59,0,47	0/1:65,6,0
c79654_g1_i1	c79654_g1_i1|m.33910:2:1213:+;	420	A	G	TGA	TGG	_	W	0/0:0,255,255	0/1:68,0,255	0/1:222,0,255	0/1:76,0,255	0/0:0,23,255	0/0:0,187,255
c79672_g1_i2	c79672_g1_i2|m.33938:3:374:+;	168	G	A	TGG	TGA	W	_	./.:0,0,0	1/1:80,21,0	1/1:22,6,0	1/1:23,3,0	./.:0,0,0	./.:0,0,0
c79762_g1_i1	c79762_g1_i1|m.34152:102:1433:+;	170	C	A	CCG	CAG	P	Q	0/1:64,0,255	0/0:0,141,255	0/0:0,184,255	0/0:0,184,255	0/1:15,0,255	0/1:91,0,255
c79858_g1_i1	c79858_g1_i1|m.34361:177:1505:+;	286	C	T	CGG	TGG	R	W	0/0:0,178,255	0/1:150,0,255	0/1:21,0,255	0/1:10,0,255	0/0:0,72,255	0/0:0,184,255
c79868_g1_i2	c79868_g1_i2|m.34372:2:1282:+;	103	A	G	ATA	GTA	I	V	0/1:33,0,147	0/0:0,255,255	0/0:0,124,255	0/0:1,0,150	0/1:14,0,211	0/1:23,0,255
c79908_g3_i1	c79908_g3_i1|m.34455:2:1513:+;	401	A	G	GAT	GGT	D	G	0/0:0,81,255	0/1:19,0,255	0/1:241,0,255	0/1:255,0,255	0/0:0,255,255	0/0:0,255,255
c79953_g2_i1	c79953_g2_i1|m.34546:2:670:+;	304	G	C	GCA	CCA	A	P	0/1:138,0,255	0/0:0,6,77	0/0:0,6,77	0/0:0,9,119	0/1:13,0,36	0/1:27,0,132
c80174_g2_i1	c80174_g2_i1|m.35047:3:1007:+;	515	A	T	TAG	TTG	_	L	0/0:0,111,255	0/1:33,0,255	0/1:126,0,255	0/1:37,0,255	0/0:0,14,255	0/0:0,33,255
c80191_g1_i2	c80191_g1_i2|m.35073:174:1844:+;	275	G	A	AGG	AAG	R	K	0/0:0,44,255	0/1:102,0,255	0/1:164,0,255	0/1:154,0,255	0/0:0,15,255	0/0:0,40,255
c80232_g1_i1	c80232_g1_i1|m.35156:2:340:+;	59	T	C	TTC	TCC	F	S	0/1:9,0,174	0/0:0,18,163	0/0:0,21,175	0/0:0,21,173	0/1:28,0,68	0/1:12,0,170
c80240_g2_i1	c80240_g2_i1|m.35164:1:570:+;	107	G	C	AGT	ACT	S	T	0/0:0,255,255	0/1:216,0,185	0/1:53,0,220	0/1:58,0,247	0/0:0,172,255	0/0:0,18,163
c80259_g1_i1	c80259_g1_i1|m.35217:2:838:+;	433	T	C	TGA	CGA	_	R	0/0:0,106,255	0/1:162,0,255	0/1:146,0,255	0/1:203,0,255	0/0:0,41,255	0/0:0,16,255
c80259_g1_i1	c80259_g1_i1|m.35217:2:838:+;	718	T	C	TGT	CGT	C	R	0/0:0,84,255	0/1:32,0,255	0/1:136,0,255	0/1:169,0,255	0/0:0,66,255	0/0:0,81,255
c80330_g1_i1	c80330_g1_i1|m.35364:1:450:+;	140	T	C	GTC	GCC	V	A	0/0:0,9,105	0/1:70,0,161	0/1:47,0,79	0/1:30,0,94	0/0:0,3,42	0/0:0,12,128
c80330_g1_i1	c80330_g1_i1|m.35364:1:450:+;	290	C	A	CCG	CAG	P	Q	0/0:0,51,255	0/1:122,0,255	0/1:129,0,255	0/1:143,0,255	0/0:0,66,255	0/0:0,117,255
c80361_g2_i1	c80361_g2_i1|m.35408:2:415:+;	254	G	A	CGC	CAC	R	H	0/1:255,0,255	0/0:0,175,255	0/0:0,31,255	0/0:0,52,255	0/1:5,0,255	0/1:96,0,255
c80817_g1_i2	c80817_g1_i2|m.36330:3:626:+;	538	G	A	GTG	ATG	V	M	0/1:255,0,255	0/0:0,255,255	0/0:0,22,255	0/0:0,255,255	0/1:66,0,255	0/1:237,0,255
c80905_g1_i1	c80905_g1_i1|m.36525:193:651:+;	274	G	A	GGC	AGC	G	S	0/0:0,158,255	0/1:255,0,255	0/1:255,0,255	0/1:255,0,255	0/0:0,255,255	0/0:0,255,255
c80945_g1_i1	c80945_g1_i1|m.36599:2:691:+;	134	G	C	GGA	GCA	G	A	0/1:82,0,188	0/0:0,57,255	0/0:0,54,255	0/0:0,21,195	0/1:65,0,178	0/1:112,0,169
c80967_g1_i1	c80967_g1_i1|m.36629:1978:2361:+;	2023	G	A	GCC	ACC	A	T	0/1:178,0,255	0/0:0,120,255	0/0:0,132,255	0/0:0,111,255	0/1:200,0,255	0/1:29,0,255
c81100_g1_i1	c81100_g1_i1|m.36955:3:530:+;	154	C	G	CCA	GCA	P	A	0/0:0,99,255	0/1:21,0,255	0/1:49,0,255	0/1:111,0,255	0/0:0,23,255	0/0:0,20,255
c81109_g1_i7	c81109_g1_i7|m.36989:196:552:+;	373	A	G	AGC	GGC	S	G	./.:0,0,0	1/1:32,9,0	1/1:4,3,0	1/1:38,18,0	./.:0,0,0	./.:0,0,0
c81122_g1_i1	c81122_g1_i1|m.37009:2:637:+;	361	A	T	ATT	TTT	I	F	0/0:0,202,255	0/1:247,0,255	0/1:165,0,255	0/1:153,0,255	0/0:0,255,255	0/0:0,255,255
c81295_g2_i1	c81295_g2_i1|m.37431:2:598:+;	256	A	G	ATC	GTC	I	V	0/0:0,255,255	0/1:255,0,255	0/1:214,0,255	0/1:42,0,255	0/0:0,21,255	0/0:0,255,255
c81315_g1_i1	c81315_g1_i1|m.37468:2:409:+;	124	G	A	GAT	AAT	D	N	0/1:88,0,181	0/0:0,42,255	0/0:0,30,255	0/0:0,21,235	0/1:146,0,179	0/1:61,0,255
c81338_g1_i1	c81338_g1_i1|m.37560:250:2034:+;	647	T	C	GTA	GCA	V	A	0/0:0,154,255	0/1:255,0,255	0/1:204,0,255	0/1:255,0,255	0/0:0,19,255	0/0:0,51,255
c81392_g1_i1	c81392_g1_i1|m.37686:3:479:+;	344	C	T	ACA	ATA	T	I	0/1:255,0,255	0/0:0,255,255	0/0:0,182,255	0/0:0,255,255	0/1:165,0,255	0/1:238,0,255
c81600_g2_i2	c81600_g2_i2|m.38032:396:1673:+;	1631	C	T	TCG	TTG	S	L	0/1:90,0,255	0/0:0,206,255	0/0:0,255,255	0/0:0,25,255	0/1:70,0,255	0/1:222,0,255
c81615_g1_i1	c81615_g1_i1|m.38054:2:736:+;	212	C	G	CCG	CGG	P	R	0/1:89,0,255	0/0:0,135,255	0/0:0,251,255	0/0:0,115,255	0/1:69,0,255	0/1:45,0,255
c81615_g1_i1	c81615_g1_i1|m.38054:2:736:+;	287	A	G	GAC	GGC	D	G	0/1:105,0,255	0/0:0,255,255	0/0:0,219,255	0/0:0,61,255	0/1:238,0,255	0/1:157,0,255
c81615_g1_i1	c81615_g1_i1|m.38054:2:736:+;	329	G	C	AGG	ACG	R	T	0/1:117,0,255	0/0:0,255,255	0/0:0,116,255	0/0:0,75,255	0/1:255,0,255	0/1:233,0,255
c81615_g1_i1	c81615_g1_i1|m.38054:2:736:+;	383	C	G	GCG	GGG	A	G	0/1:22,0,255	0/0:0,255,255	0/0:0,105,255	0/0:0,121,255	0/1:255,0,255	0/1:219,0,255
c81615_g1_i1	c81615_g1_i1|m.38054:2:736:+;	389	A	C	GAG	GCG	E	A	0/1:51,0,255	0/0:0,255,255	0/0:0,74,255	0/0:0,112,255	0/1:253,0,255	0/1:213,0,255
c81615_g1_i1	c81615_g1_i1|m.38054:2:736:+;	478	A	G	AGA	GGA	R	G	0/1:123,0,255	0/0:0,248,255	0/0:0,76,255	0/0:0,34,255	0/1:255,0,255	0/1:255,0,255
c81615_g1_i1	c81615_g1_i1|m.38054:2:736:+;	607	T	C	TGC	CGC	C	R	0/1:26,0,255	0/0:0,255,255	0/0:0,255,255	0/0:0,154,255	0/1:211,0,255	0/1:231,0,255
c81615_g1_i1	c81615_g1_i1|m.38054:2:736:+;	622	C	T	CCG	TCG	P	S	0/1:17,0,255	0/0:0,255,255	0/0:0,230,255	0/0:0,160,255	0/1:247,0,255	0/1:207,0,255
c81665_g1_i1	c81665_g1_i1|m.38184:218:1057:+;	275	G	A	CGT	CAT	R	H	0/1:139,0,255	0/0:0,90,255	0/0:0,97,255	0/0:0,18,255	0/1:42,0,255	0/1:63,0,255
c81679_g1_i1	c81679_g1_i1|m.38231:264:650:+;	476	C	T	TCC	TTC	S	F	0/0:0,148,255	0/1:146,0,255	0/1:41,0,255	0/1:120,0,255	0/0:0,8,255	0/0:0,43,255
c81756_g1_i1	c81756_g1_i1|m.38362:1:1539:+;	580	C	G	CTA	GTA	L	V	0/0:0,255,255	0/1:255,0,91	0/1:255,0,200	0/1:212,0,255	0/0:0,160,255	0/0:0,123,255
c81756_g1_i1	c81756_g1_i1|m.38362:1:1539:+;	593	A	C	GAC	GCC	D	A	0/0:0,255,255	0/1:255,0,109	0/1:255,0,134	0/1:233,0,255	0/0:0,169,255	0/0:0,111,255
c81756_g1_i1	c81756_g1_i1|m.38362:1:1539:+;	601	G	T	GCA	TCA	A	S	0/0:0,255,255	0/1:255,0,127	0/1:255,0,113	0/1:237,0,255	0/0:0,175,255	0/0:0,123,255
c81904_g1_i1	c81904_g1_i1|m.38715:130:579:+;	407	C	T	TCC	TTC	S	F	0/0:0,3,42	0/1:171,0,54	0/1:126,0,140	0/1:125,0,255	0/0:0,255,255	0/0:0,15,159
c81912_g1_i1	c81912_g1_i1|m.38743:386:1120:+;	463	T	C	TTC	CTC	F	L	0/0:0,255,255	0/1:153,0,255	0/1:255,0,255	0/1:139,0,255	0/0:0,105,255	0/0:0,64,255
c81912_g1_i1	c81912_g1_i1|m.38743:386:1120:+;	520	C	T	CAC	TAC	H	Y	0/0:0,255,255	0/1:232,0,255	0/1:130,0,255	0/1:161,0,255	0/0:0,249,255	0/0:0,145,255
c81912_g1_i1	c81912_g1_i1|m.38743:386:1120:+;	661	T	A	TTG	ATG	L	M	0/0:0,255,255	0/1:25,0,255	0/1:81,0,255	0/1:172,0,255	0/0:0,255,255	0/0:0,129,255
c81912_g1_i1	c81912_g1_i1|m.38743:386:1120:+;	931	C	T	CGA	TGA	R	_	0/0:0,255,255	0/1:59,0,255	0/1:223,0,255	0/1:255,0,255	0/0:0,255,255	0/0:0,20,255
c81924_g2_i2	c81924_g2_i2|m.38782:480:1661:+;	1130	C	T	TCG	TTG	S	L	0/0:0,255,255	0/1:64,0,255	0/1:126,0,255	0/1:43,0,255	0/0:0,255,255	0/0:0,255,255
c81932_g2_i1	c81932_g2_i1|m.38789:802:1842:+;	1640	A	C	AAT	ACT	N	T	0/1:55,0,255	0/0:0,69,255	0/0:0,27,255	0/0:0,48,255	0/1:240,0,255	0/1:225,0,255
c81941_g1_i2	c81941_g1_i2|m.38803:333:638:+;	518	G	A	CGA	CAA	R	Q	0/0:0,81,228	0/1:24,0,2	0/1:18,0,109	0/1:10,0,132	0/0:0,9,108	0/0:0,12,75
c81982_g1_i1	c81982_g1_i1|m.38860:2:832:+;	680	A	G	TAG	TGG	_	W	0/1:104,0,57	0/0:0,12,148	0/0:0,9,119	0/0:0,27,255	0/1:31,0,68	0/1:19,0,185
c81984_g1_i1	c81984_g1_i1|m.38867:2:1021:+;	658	C	T	CCC	TCC	P	S	0/1:29,0,92	0/0:0,6,84	0/0:0,3,42	0/0:0,3,29	0/1:40,3,0	0/1:5,0,112
c81984_g1_i1	c81984_g1_i1|m.38867:2:1021:+;	673	A	G	ACC	GCC	T	A	0/1:44,0,30	0/0:0,6,84	0/0:0,3,42	0/0:0,3,33	0/1:82,6,0	0/1:15,0,65
c82043_g1_i1	c82043_g1_i1|m.39013:147:1205:+;	779	C	T	CCG	CTG	P	L	0/0:0,119,255	0/1:194,0,255	0/1:33,0,255	0/1:61,0,255	0/0:0,255,255	0/0:0,255,255
c82154_g2_i5	c82154_g2_i5|m.39234:331:1080:+;	980	T	C	CTT	CCT	L	P	0/1:58,0,207	0/0:0,33,201	0/0:0,54,255	0/0:0,90,255	0/1:70,0,156	0/1:35,0,197
c82154_g2_i5	c82154_g2_i5|m.39234:331:1080:+;	1057	A	G	AAT	GAT	N	D	0/1:137,0,18	1/1:149,15,0	1/1:210,24,0	1/1:226,24,0	0/1:81,0,30	0/1:66,0,33
c82272_g1_i1	c82272_g1_i1|m.39478:263:961:+;	485	C	T	GCG	GTG	A	V	0/0:0,129,255	0/1:228,0,255	0/1:255,0,255	0/1:255,0,255	0/0:0,255,255	0/0:0,255,255
c82272_g1_i1	c82272_g1_i1|m.39478:263:961:+;	686	G	A	CGA	CAA	R	Q	0/0:0,65,255	0/1:195,0,255	0/1:255,0,255	0/1:255,0,255	0/0:0,255,255	0/0:0,255,255
c82272_g1_i1	c82272_g1_i1|m.39478:263:961:+;	707	C	T	CCG	CTG	P	L	0/0:0,71,255	0/1:217,0,255	0/1:255,0,255	0/1:255,0,255	0/0:0,255,255	0/0:0,255,255
c82301_g3_i1	c82301_g3_i1|m.39597:3:1610:+;	251	C	G	TCG	TGG	S	W	0/1:106,0,255	0/0:0,223,255	0/0:0,129,255	0/0:0,172,255	0/1:90,0,255	0/1:11,0,255
c82342_g1_i1	c82342_g1_i1|m.39722:3:830:+;	529	A	G	AGG	GGG	R	G	0/1:88,0,255	0/0:0,195,255	0/0:0,255,255	0/0:0,255,255	0/1:43,0,255	0/1:82,0,255
c82357_g1_i1	c82357_g1_i1|m.39740:257:1174:+;	487	C	T	CGA	TGA	R	_	0/0:0,89,255	0/1:101,0,255	0/1:47,0,255	0/1:28,0,255	0/0:0,255,255	0/0:0,254,255
c82457_g1_i1	c82457_g1_i1|m.40072:345:728:+;	497	T	C	ATG	ACG	M	T	0/0:0,3,42	0/1:166,0,69	0/1:102,0,255	0/1:6,0,255	0/0:0,12,145	0/0:0,86,255
c82535_g1_i1	c82535_g1_i1|m.40293:1:1524:+;	197	C	T	CCT	CTT	P	L	0/0:0,119,207	0/1:129,0,189	0/1:73,0,186	0/1:9,0,124	0/0:0,255,255	0/0:0,255,255
c82535_g1_i1	c82535_g1_i1|m.40293:1:1524:+;	358	G	A	GAC	AAC	D	N	0/0:0,52,255	0/1:120,0,255	0/1:228,0,255	0/1:97,0,255	0/0:0,255,255	0/0:0,255,255
c82615_g1_i1	c82615_g1_i1|m.40549:400:699:+;	616	A	G	AGC	GGC	S	G	0/1:66,0,131	0/0:0,3,42	0/0:0,6,84	0/0:0,3,42	0/1:75,6,0	0/1:30,0,93
c82619_g1_i1	c82619_g1_i1|m.40557:361:780:+;	751	G	A	GAC	AAC	D	N	0/1:114,0,255	0/0:0,60,255	0/0:0,45,255	0/0:0,69,255	0/1:225,0,255	0/1:120,0,255
c82869_g1_i2	c82869_g1_i2|m.41234:482:1006:+;	757	C	T	CGG	TGG	R	W	1/1:44,18,0	./.:0,0,0	./.:0,0,0	./.:0,0,0	1/1:4,3,0	1/1:4,3,0
c82888_g1_i1	c82888_g1_i1|m.41304:1:927:+;	100	C	G	CGC	GGC	R	G	0/0:0,25,163	0/1:56,0,174	0/1:34,0,134	0/1:40,0,143	0/0:0,81,182	0/0:0,71,188
c82970_g2_i2	c82970_g2_i2|m.41484:1568:1954:+;	1685	G	A	CGC	CAC	R	H	1/1:42,3,0	./.:0,0,0	./.:0,0,0	./.:0,0,0	1/1:63,12,0	1/1:42,3,0
c82972_g1_i1	c82972_g1_i1|m.41486:1:468:+;	186	A	T	GAA	GAT	E	D	0/1:38,0,116	0/0:0,3,42	0/0:0,9,236	0/0:0,3,42	0/1:28,0,93	0/1:18,0,186
c82988_g1_i1	c82988_g1_i1|m.41535:2:1186:+;	872	C	T	GCT	GTT	A	V	0/0:0,220,255	0/1:204,0,255	0/1:222,0,255	0/1:171,0,255	0/0:0,255,255	0/0:0,255,255
c83135_g1_i1	c83135_g1_i1|m.41932:167:931:+;	892	G	T	GCC	TCC	A	S	0/0:0,255,255	0/1:42,0,255	0/1:23,0,255	0/1:148,0,255	0/0:0,255,255	0/0:0,20,255
c83136_g2_i3	c83136_g2_i3|m.41940:2:1057:+;	85	C	G	CGC	GGC	R	G	1/1:7,6,0	./.:0,0,0	./.:0,0,0	./.:0,0,0	1/1:24,3,0	1/1:7,6,0
c83233_g1_i2	c83233_g1_i2|m.42187:3:950:+;	689	C	T	CCG	CTG	P	L	0/0:0,161,255	0/1:255,0,255	0/1:255,0,255	0/1:255,0,255	0/0:0,137,255	0/0:0,255,255
c83233_g1_i2	c83233_g1_i2|m.42187:3:950:+;	761	G	C	CGT	CCT	R	P	0/0:0,216,255	0/1:255,0,255	0/1:255,0,255	0/1:255,0,255	0/0:0,255,255	0/0:0,255,255
c83233_g1_i2	c83233_g1_i2|m.42187:3:950:+;	809	T	C	GTA	GCA	V	A	0/0:0,255,255	0/1:255,0,255	0/1:255,0,255	0/1:255,0,255	0/0:0,158,255	0/0:0,255,255
c83233_g1_i2	c83233_g1_i2|m.42187:3:950:+;	821	T	C	TTA	TCA	L	S	0/0:0,245,255	0/1:255,0,255	0/1:255,0,255	0/1:255,0,255	0/0:0,159,255	0/0:0,255,255
c83233_g1_i2	c83233_g1_i2|m.42187:3:950:+;	896	C	A	CCC	CAC	P	H	0/0:0,157,255	0/1:255,0,255	0/1:255,0,255	0/1:255,0,255	0/0:0,158,255	0/0:0,255,255
c83233_g1_i2	c83233_g1_i2|m.42187:3:950:+;	899	C	T	GCG	GTG	A	V	0/0:0,203,255	0/1:255,0,255	0/1:255,0,255	0/1:255,0,255	0/0:0,180,255	0/0:0,255,255
c83311_g1_i1	c83311_g1_i1|m.42386:3:365:+;	251	G	A	TGT	TAT	C	Y	0/0:0,3,40	0/1:114,0,255	0/1:15,0,223	0/1:126,0,125	0/0:0,21,232	0/0:0,39,255
c83333_g1_i1	c83333_g1_i1|m.42463:33:2159:+;	155	A	G	CAC	CGC	H	R	0/0:0,90,231	0/1:181,0,255	0/1:60,0,238	0/1:106,0,254	0/0:0,255,255	0/0:0,255,255
c83333_g1_i1	c83333_g1_i1|m.42463:33:2159:+;	818	T	C	ATA	ACA	I	T	0/0:0,223,255	0/1:255,0,255	0/1:218,0,255	0/1:255,0,255	0/0:0,255,255	0/0:0,188,255
c83333_g1_i1	c83333_g1_i1|m.42463:33:2159:+;	1379	C	T	ACG	ATG	T	M	0/1:184,0,255	0/0:0,255,255	0/0:0,140,255	0/0:0,103,255	0/1:240,0,255	0/1:138,0,255
c83372_g1_i1	c83372_g1_i1|m.42638:2:838:+;	601	G	C	GTG	CTG	V	L	0/0:0,3,42	0/1:94,0,160	0/1:61,0,255	0/1:43,0,163	0/0:0,9,119	0/0:0,36,255
c83381_g1_i1	c83381_g1_i1|m.42661:189:1373:+;	1202	C	T	ACC	ATC	T	I	0/0:0,255,255	0/1:172,0,255	0/1:67,0,255	0/1:214,0,255	0/0:0,255,255	0/0:0,139,255
c83387_g2_i1	c83387_g2_i1|m.42696:2:424:+;	47	C	T	ACT	ATT	T	I	0/0:0,3,42	0/1:51,0,156	0/1:18,0,156	0/1:36,0,36	0/0:0,30,200	0/0:0,15,144
c83387_g3_i2	c83387_g3_i2|m.42698:3:1133:+;	875	G	A	AGA	AAA	R	K	0/0:0,24,255	0/1:54,0,255	0/1:54,0,183	0/1:234,0,167	0/0:0,81,255	0/0:0,27,249
c83490_g1_i1	c83490_g1_i1|m.43064:164:1990:+;	571	T	A	TGC	AGC	C	S	0/1:255,0,255	0/0:0,255,255	0/0:0,232,255	0/0:0,255,255	0/1:15,0,255	0/1:156,0,255
c83495_g1_i1	c83495_g1_i1|m.43077:80:1102:+;	406	C	T	CAC	TAC	H	Y	0/1:220,0,255	0/0:0,123,255	0/0:1,0,255	0/0:0,51,255	0/1:9,0,248	0/1:47,0,255
c83552_g2_i2	c83552_g2_i2|m.43297:2:2110:+;	490	G	A	GAT	AAT	D	N	0/1:116,0,255	0/0:0,255,255	0/0:0,255,255	0/0:0,11,255	0/1:154,0,255	0/1:51,0,255
c83552_g2_i2	c83552_g2_i2|m.43297:2:2110:+;	649	T	C	TGG	CGG	W	R	0/1:63,0,255	0/0:0,255,255	0/0:0,255,255	0/0:0,109,255	0/1:184,0,255	0/1:65,0,255
c83610_g2_i1	c83610_g2_i1|m.43511:2:511:+;	472	G	C	GGG	CGG	G	R	0/1:34,0,36	0/0:0,9,103	0/0:0,10,141	0/0:0,15,170	0/1:13,0,198	0/1:143,0,104
c83654_g1_i1	c83654_g1_i1|m.43689:950:1447:+;	1144	G	A	GCC	ACC	A	T	0/1:84,0,229	0/0:0,9,118	0/0:0,24,237	0/0:0,21,233	0/1:63,0,163	0/1:28,0,87
c83703_g1_i1	c83703_g1_i1|m.43841:104:1183:+;	365	G	A	TGG	TAG	W	_	0/0:3,0,255	0/1:255,0,255	0/1:11,0,255	0/1:159,0,255	0/0:0,24,255	0/0:0,47,255
c83703_g1_i1	c83703_g1_i1|m.43841:104:1183:+;	1135	C	T	CGA	TGA	R	_	0/0:0,228,255	0/1:147,0,255	0/1:118,0,255	0/1:216,0,255	0/0:0,4,255	0/0:0,255,255
c83713_g2_i1	c83713_g2_i1|m.43850:333:2588:+;	2546	G	A	CGG	CAG	R	Q	0/0:0,12,226	0/1:84,0,206	0/1:25,0,240	0/1:36,0,188	0/0:0,87,229	0/0:0,102,255
c83728_g1_i1	c83728_g1_i1|m.43883:1:1164:+;	509	A	G	AAG	AGG	K	R	0/1:32,0,255	0/0:0,142,255	0/0:0,22,255	0/0:0,255,255	0/1:16,0,255	0/1:123,0,255
c83828_g2_i1	c83828_g2_i1|m.44174:2:655:+;	475	C	A	CGT	AGT	R	S	0/1:47,6,0	0/0:0,21,222	0/0:0,11,223	0/0:0,69,255	0/1:38,0,33	0/1:11,0,107
c83828_g2_i1	c83828_g2_i1|m.44174:2:655:+;	551	G	A	GGA	GAA	G	E	0/1:24,3,0	0/0:0,9,105	0/0:0,15,172	0/0:0,33,255	0/1:23,3,0	0/1:2,0,169
c83837_g1_i1	c83837_g1_i1|m.44208:127:609:+;	205	G	T	GGC	TGC	G	C	0/1:30,0,241	0/0:0,203,255	0/0:0,138,255	0/0:0,160,255	0/1:131,0,255	0/1:238,0,255
c83852_g1_i2	c83852_g1_i2|m.44256:224:556:+;	424	T	C	TAC	CAC	Y	H	0/0:0,255,255	0/1:9,0,255	0/1:93,0,255	0/1:255,0,255	0/0:0,255,255	0/0:0,162,255
c83853_g1_i1	c83853_g1_i1|m.44257:2:1552:+;	859	C	T	CGA	TGA	R	_	0/1:42,0,255	0/0:0,32,255	0/0:0,100,255	0/0:0,91,255	0/1:22,0,255	0/1:78,0,255
c83927_g1_i1	c83927_g1_i1|m.44463:1:363:+;	119	A	G	TAT	TGT	Y	C	0/0:0,12,146	0/1:33,0,39	0/1:30,0,107	0/1:36,0,36	0/0:0,6,84	0/0:0,15,166
c83937_g1_i5	c83937_g1_i5|m.44494:2:403:+;	370	C	T	CAT	TAT	H	Y	0/0:0,9,76	0/1:67,0,4	0/1:27,0,78	0/1:18,0,66	0/0:0,18,88	0/0:0,18,90
c83961_g2_i1	c83961_g2_i1|m.44565:2:310:+;	205	C	T	CAA	TAA	Q	_	0/0:0,6,255	0/1:72,0,255	0/1:49,0,255	0/1:137,0,255	0/0:0,223,255	0/0:0,59,255
c83999_g1_i1	c83999_g1_i1|m.44718:457:1005:+;	775	G	C	GAC	CAC	D	H	0/1:88,0,255	0/0:0,65,255	0/0:0,54,255	0/0:0,255,255	0/1:255,0,255	0/1:152,0,255
c84101_g1_i1	c84101_g1_i1|m.45036:192:1088:+;	307	C	T	CCG	TCG	P	S	0/0:0,3,39	0/1:53,0,255	0/1:241,0,255	0/1:22,0,255	0/0:0,255,255	0/0:0,78,255
c84172_g2_i1	c84172_g2_i1|m.45265:2:628:+;	431	T	C	TTG	TCG	L	S	1/1:255,255,0	0/1:255,0,97	0/1:255,0,10	0/1:238,0,13	1/1:255,255,0	1/1:255,255,0
c84173_g1_i1	c84173_g1_i1|m.45266:41:2248:+;	1187	G	A	CGC	CAC	R	H	0/0:0,27,255	0/1:235,0,255	0/1:153,0,255	0/1:255,0,255	0/0:0,0,255	0/0:0,255,255
c84173_g2_i1	c84173_g2_i1|m.45269:2:442:+;	184	C	T	CGG	TGG	R	W	0/0:0,44,255	0/1:173,0,255	0/1:142,0,255	0/1:255,0,255	0/0:0,255,255	0/0:0,255,255
c84196_g2_i1	c84196_g2_i1|m.45338:2:730:+;	586	C	T	CGA	TGA	R	_	0/1:66,0,10	0/0:0,12,118	0/0:0,60,255	0/0:0,36,209	0/1:46,0,198	0/1:26,0,218
c84196_g2_i1	c84196_g2_i1|m.45338:2:730:+;	632	C	G	GCC	GGC	A	G	0/1:61,0,30	0/0:0,6,44	0/0:0,69,255	0/0:0,45,154	0/1:6,0,146	0/1:36,0,112
c84196_g2_i1	c84196_g2_i1|m.45338:2:730:+;	652	G	A	GCT	ACT	A	T	0/0:0,24,147	0/1:18,0,18	0/1:89,0,247	0/1:38,0,85	0/0:0,1,231	0/0:0,25,253
c84214_g2_i1	c84214_g2_i1|m.45428:2:1018:+;	937	T	C	TGG	CGG	W	R	0/1:19,0,255	0/0:0,235,255	0/0:0,175,255	0/0:0,255,255	0/1:90,0,255	0/1:48,0,255
c84250_g1_i1	c84250_g1_i1|m.45562:1:1431:+;	272	G	A	GGT	GAT	G	D	0/1:245,0,255	0/0:0,57,255	0/0:0,144,255	0/0:0,163,255	0/1:62,0,255	0/1:25,0,255
c84255_g1_i1	c84255_g1_i1|m.45577:2:601:+;	40	T	C	TCA	CCA	S	P	0/0:0,9,105	0/1:17,0,36	0/1:18,0,36	0/1:42,3,0	0/0:0,6,30	0/0:0,9,105
c84299_g1_i1	c84299_g1_i1|m.45678:1:786:+;	472	G	A	GAT	AAT	D	N	0/1:29,0,255	0/0:0,27,255	0/0:0,60,255	0/0:0,45,255	0/1:11,0,205	0/1:72,0,255
c84301_g4_i1	c84301_g4_i1|m.45684:728:1381:+;	1204	C	T	CCA	TCA	P	S	0/0:0,6,77	0/1:18,0,212	0/1:24,0,158	0/1:9,0,34	0/0:0,6,77	0/0:0,39,255
c84308_g1_i1	c84308_g1_i1|m.45706:2:664:+;	607	C	T	CGA	TGA	R	_	0/0:0,181,243	0/1:30,0,170	0/1:9,0,150	0/1:98,0,161	0/0:0,135,230	0/0:0,42,207
c84310_g2_i1	c84310_g2_i1|m.45711:3:887:+;	104	A	G	TAG	TGG	_	W	0/0:0,39,215	0/1:16,0,179	0/1:67,0,181	0/1:65,0,184	0/0:0,60,255	0/0:0,57,226
c84401_g1_i1	c84401_g1_i1|m.46027:2:682:+;	131	C	T	GCC	GTC	A	V	0/0:2,0,182	0/1:9,0,174	0/1:67,0,255	0/1:95,0,255	0/0:0,75,255	0/0:0,18,194
c84426_g2_i2	c84426_g2_i2|m.46093:2:460:+;	364	C	T	CGC	TGC	R	C	0/0:0,33,255	0/1:58,0,255	0/1:38,0,255	0/1:110,0,255	0/0:0,66,255	0/0:0,96,255
c84426_g2_i2	c84426_g2_i2|m.46093:2:460:+;	418	C	T	CCT	TCT	P	S	0/0:0,27,245	0/1:54,0,255	0/1:79,0,255	0/1:195,0,255	0/0:0,51,255	0/0:0,78,255
c84500_g2_i1	c84500_g2_i1|m.46290:3:665:+;	304	G	A	GTA	ATA	V	I	0/0:0,36,255	0/1:85,0,255	0/1:169,0,255	0/1:81,0,255	0/0:0,12,255	0/0:0,36,255
c84503_g1_i1	c84503_g1_i1|m.46306:21:755:+;	86	A	C	CAC	CCC	H	P	0/0:0,0,131	0/1:198,0,212	0/1:30,0,158	0/1:155,0,196	0/0:0,255,255	0/0:0,255,255
c84551_g1_i1	c84551_g1_i1|m.46458:3:860:+;	146	G	A	CGG	CAG	R	Q	0/1:176,0,131	0/0:0,33,183	0/0:0,21,187	0/0:0,21,162	0/1:100,0,58	0/1:71,0,149
c84581_g2_i2	c84581_g2_i2|m.46560:3:1376:+;	266	C	T	ACG	ATG	T	M	./.:0,0,0	0/1:27,0,129	0/1:70,0,72	0/1:34,0,36	./.:0,0,0	./.:0,0,0
c84591_g1_i1	c84591_g1_i1|m.46582:3:737:+;	79	G	C	GTC	CTC	V	L	0/1:121,0,174	0/0:0,15,146	0/0:0,37,194	0/0:0,135,238	0/1:27,0,182	0/1:91,0,187
c84609_g1_i1	c84609_g1_i1|m.46629:169:1644:+;	1286	C	T	GCT	GTT	A	V	0/1:36,0,255	0/0:0,177,255	0/0:0,101,255	0/0:0,42,255	0/1:120,0,255	0/1:185,0,255
c84609_g1_i1	c84609_g1_i1|m.46629:169:1644:+;	1381	G	A	GAT	AAT	D	N	0/1:139,0,255	0/0:0,46,255	0/0:0,84,255	0/0:0,84,255	0/1:248,0,255	0/1:192,0,255
c84609_g1_i1	c84609_g1_i1|m.46629:169:1644:+;	1475	T	C	TTT	TCT	F	S	0/1:182,0,255	0/0:0,28,255	0/0:0,255,255	0/0:0,73,255	0/1:12,0,255	0/1:112,0,255
c84630_g1_i1	c84630_g1_i1|m.46699:3:1043:+;	267	C	A	AGC	AGA	S	R	0/0:27,39,174	0/1:66,0,131	0/1:92,0,255	0/1:63,0,149	0/0:15,39,200	0/0:0,40,255
c84630_g1_i1	c84630_g1_i1|m.46699:3:1043:+;	446	G	T	CGT	CTT	R	L	0/0:0,12,146	0/1:27,0,132	0/1:72,0,255	0/1:27,0,134	0/0:0,9,101	0/0:0,11,255
c84636_g1_i1	c84636_g1_i1|m.46712:328:1677:+;	522	A	T	CAA	CAT	Q	H	0/1:50,0,255	0/0:0,40,255	0/0:0,146,255	0/0:0,255,255	0/1:26,0,255	0/1:150,0,255
c84637_g1_i1	c84637_g1_i1|m.46713:60:743:+;	347	C	T	CCG	CTG	P	L	0/0:0,96,255	0/1:34,0,36	0/1:98,0,172	0/1:255,0,255	0/0:0,249,255	0/0:0,72,255
c84660_g1_i1	c84660_g1_i1|m.46781:2:1366:+;	272	C	T	GCA	GTA	A	V	0/0:0,34,255	0/1:164,0,255	0/1:16,0,255	0/1:56,0,255	0/0:0,255,255	0/0:0,255,255
c84660_g1_i1	c84660_g1_i1|m.46781:2:1366:+;	1111	A	C	AAA	CAA	K	Q	0/0:0,37,255	0/1:255,0,255	0/1:63,0,255	0/1:167,0,255	0/0:0,186,255	0/0:0,255,255
c84681_g1_i2	c84681_g1_i2|m.46848:118:1848:+;	812	C	G	GCA	GGA	A	G	0/0:0,15,183	0/1:30,0,94	0/1:36,0,36	0/1:31,0,66	0/0:0,9,118	0/0:0,3,42
c84715_g1_i1	c84715_g1_i1|m.46977:2:916:+;	41	G	A	CGA	CAA	R	Q	0/0:0,3,42	0/1:94,0,180	0/1:60,0,156	0/1:60,0,163	0/0:0,3,138	0/0:0,144,241
c84715_g1_i1	c84715_g1_i1|m.46977:2:916:+;	701	G	T	GGC	GTC	G	V	0/1:51,0,199	0/0:0,255,255	0/0:0,9,255	0/0:0,255,255	0/1:118,0,255	0/1:240,0,255
c84736_g1_i1	c84736_g1_i1|m.47077:2:856:+;	596	C	G	CCC	CGC	P	R	0/0:0,160,255	0/1:112,0,255	0/1:255,0,255	0/1:154,0,255	0/0:0,65,255	0/0:0,31,255
c84736_g1_i1	c84736_g1_i1|m.47077:2:856:+;	712	T	C	TGA	CGA	_	R	0/0:0,105,255	0/1:37,0,255	0/1:173,0,255	0/1:200,0,255	0/0:0,51,255	0/0:0,74,255
c84745_g2_i1	c84745_g2_i1|m.47101:2:418:+;	349	T	A	TAT	AAT	Y	N	0/0:0,255,255	0/1:120,0,255	0/1:67,0,255	0/1:230,0,255	0/0:0,212,255	0/0:3,0,255
c84768_g1_i1	c84768_g1_i1|m.47196:392:1738:+;	1723	C	G	CGA	GGA	R	G	0/0:0,255,255	0/1:37,0,255	0/1:255,0,255	0/1:252,0,255	0/0:0,255,255	0/0:0,255,255
c84816_g1_i1	c84816_g1_i1|m.47367:468:812:+;	524	T	G	TTT	TGT	F	C	0/0:0,3,4	1/1:66,15,0	1/1:9,8,0	1/1:35,15,0	0/0:0,3,4	0/0:0,9,87
c84820_g3_i1	c84820_g3_i1|m.47383:2:811:+;	362	G	A	GGG	GAG	G	E	0/1:13,0,255	0/0:0,51,255	0/0:0,175,255	0/0:0,250,255	0/1:180,0,255	0/1:173,0,255
c84824_g3_i1	c84824_g3_i1|m.47393:312:647:+;	538	T	C	TAA	CAA	_	Q	0/0:0,82,255	0/1:84,0,255	0/1:21,0,87	0/1:136,0,215	0/0:0,33,204	0/0:0,9,153
c84860_g1_i1	c84860_g1_i1|m.47513:209:1984:+;	1888	T	C	TGC	CGC	C	R	0/0:0,42,255	0/1:255,0,255	0/1:220,0,255	0/1:145,0,255	0/0:0,255,255	0/0:0,59,255
c84860_g1_i1	c84860_g1_i1|m.47513:209:1984:+;	1921	A	T	AAC	TAC	N	Y	0/1:67,0,255	0/0:0,255,255	0/0:0,255,255	0/0:0,165,255	0/1:20,0,255	0/1:68,0,255
c84929_g1_i2	c84929_g1_i2|m.47733:3:1817:+;	1568	C	T	ACA	ATA	T	I	0/0:0,21,233	0/1:30,0,107	0/1:95,0,108	0/1:71,0,33	0/0:0,3,42	0/0:0,21,235
c85009_g1_i1	c85009_g1_i1|m.48017:21:773:+;	69	G	C	CAG	CAC	Q	H	0/0:0,12,126	0/1:103,0,60	0/1:22,0,104	0/1:71,0,61	0/0:0,9,104	0/0:0,21,175
c85030_g1_i1	c85030_g1_i1|m.48117:187:1404:+;	245	C	G	GCG	GGG	A	G	0/0:0,57,255	0/1:31,0,255	0/1:28,0,255	0/1:29,0,255	0/0:0,41,255	0/0:0,52,255
c85076_g2_i2	c85076_g2_i2|m.48369:1:402:+;	206	G	A	CGG	CAG	R	Q	0/0:0,126,220	0/1:102,0,5	0/1:13,0,39	0/1:59,0,156	0/0:0,43,173	0/0:0,77,226
c85088_g1_i1	c85088_g1_i1|m.48413:3:1355:+;	152	C	T	CCC	CTC	P	L	0/0:0,72,255	0/1:135,0,192	0/1:173,0,255	0/1:155,0,255	0/0:0,184,255	0/0:0,117,255
c85088_g1_i1	c85088_g1_i1|m.48413:3:1355:+;	422	C	T	ACG	ATG	T	M	0/0:0,103,255	0/1:255,0,255	0/1:155,0,255	0/1:255,0,255	0/0:0,255,255	0/0:0,255,255
c85088_g1_i1	c85088_g1_i1|m.48413:3:1355:+;	875	G	A	AGC	AAC	S	N	0/1:112,0,255	0/0:0,52,255	0/0:0,255,255	0/0:0,105,255	0/1:230,0,255	0/1:86,0,255
c85093_g1_i3	c85093_g1_i3|m.48423:305:637:+;	335	G	A	TGC	TAC	C	Y	0/1:71,0,109	0/0:0,3,42	0/0:0,3,3	0/0:0,10,38	0/1:4,3,0	0/1:4,3,0
c85121_g1_i1	c85121_g1_i1|m.48517:204:938:+;	798	C	G	AGC	AGG	S	R	0/0:0,235,255	0/1:129,0,255	0/1:199,0,255	0/1:118,0,255	0/0:0,189,255	0/0:0,255,255
c85122_g2_i1	c85122_g2_i1|m.48520:498:2072:+;	1979	C	T	TCG	TTG	S	L	0/1:56,0,255	0/0:6,0,255	0/0:0,45,255	0/0:0,69,255	0/1:59,0,255	0/1:21,0,255
c85135_g1_i1	c85135_g1_i1|m.48564:2:1141:+;	739	C	T	CGG	TGG	R	W	0/1:255,0,255	0/0:0,132,255	0/0:0,112,255	0/0:0,80,255	0/1:255,0,255	0/1:133,0,255
c85135_g1_i1	c85135_g1_i1|m.48564:2:1141:+;	902	A	C	GAA	GCA	E	A	0/1:59,0,255	0/0:0,110,255	0/0:0,28,255	0/0:0,75,255	0/1:190,0,255	0/1:62,0,255
c85225_g1_i1	c85225_g1_i1|m.48856:2:979:+;	400	C	T	CGC	TGC	R	C	0/1:90,0,255	0/0:0,255,255	0/0:0,255,255	0/0:0,62,255	0/1:125,0,255	0/1:15,0,255
c85227_g2_i3	c85227_g2_i3|m.48874:1:912:+;	184	G	C	GAG	CAG	E	Q	./.:0,0,0	1/1:147,15,0	1/1:255,54,0	1/1:243,45,0	./.:0,0,0	./.:0,0,0
c85241_g2_i1	c85241_g2_i1|m.48958:1:1092:+;	88	G	A	GTT	ATT	V	I	0/0:0,70,169	0/1:61,0,148	0/1:47,0,149	0/1:14,0,141	0/0:0,217,247	0/0:0,187,245
c85273_g2_i1	c85273_g2_i1|m.49056:2:406:+;	22	C	T	CAA	TAA	Q	_	./.:0,0,0	1/1:4,3,0	1/1:23,3,0	1/1:7,6,0	./.:0,0,0	./.:0,0,0
c85323_g1_i1	c85323_g1_i1|m.49269:2:529:+;	332	G	A	CGA	CAA	R	Q	0/1:30,0,255	0/0:0,3,42	0/0:0,15,180	0/0:0,24,234	0/1:21,0,169	0/1:18,0,201
c85348_g1_i1	c85348_g1_i1|m.49336:76:780:+;	482	G	A	GGC	GAC	G	D	1/1:24,3,0	0/1:0,6,44	0/1:52,0,46	0/1:142,0,36	1/1:148,21,0	1/1:29,1,0
c85352_g1_i1	c85352_g1_i1|m.49350:2:979:+;c85352_g1_i1|m.49351:253:1215:+;	637	G	A	GTC	ATC	V	I	0/1:37,0,255	0/0:0,199,255	0/0:0,160,255	0/0:0,138,255	0/1:25,0,255	0/1:137,0,255
c85386_g1_i3	c85386_g1_i3|m.49475:1:678:+;	172	G	A	GCG	ACG	A	T	0/0:0,31,255	0/1:175,0,255	0/1:77,0,255	0/1:62,0,255	0/0:0,250,255	0/0:0,244,255
c85460_g1_i1	c85460_g1_i1|m.49705:2:1378:+;	578	A	G	CAT	CGT	H	R	0/0:0,255,255	0/1:114,0,255	0/1:163,0,255	0/1:153,0,255	0/0:0,255,255	0/0:0,235,255
c85460_g1_i1	c85460_g1_i1|m.49705:2:1378:+;	741	A	T	TGA	TGT	_	C	0/0:0,255,255	0/1:150,0,255	0/1:91,0,255	0/1:185,0,255	0/0:0,255,255	0/0:0,105,255
c85474_g1_i2	c85474_g1_i2|m.49743:3:581:+;	371	G	C	CGG	CCG	R	P	0/0:0,25,21	0/1:46,0,42	0/1:23,0,24	0/1:19,0,29	0/0:0,8,5	0/0:0,6,1
c85483_g1_i1	c85483_g1_i1|m.49767:2:1429:+;	1330	C	T	CAA	TAA	Q	_	0/0:0,84,255	0/1:255,0,255	0/1:255,0,255	0/1:255,0,255	0/0:0,255,255	0/0:0,38,255
c85484_g1_i1	c85484_g1_i1|m.49771:234:1664:+;	1100	G	T	GGA	GTA	G	V	0/0:0,90,255	0/1:88,0,255	0/1:36,0,255	0/1:190,0,255	0/0:0,255,255	0/0:0,255,255
c85519_g1_i2	c85519_g1_i2|m.49886:284:1426:+;	289	G	A	GCA	ACA	A	T	0/0:0,255,255	0/1:15,0,68	0/1:30,0,94	0/1:108,0,192	0/0:0,21,173	0/0:0,12,128
c85569_g1_i2	c85569_g1_i2|m.50036:206:1093:+;	583	A	G	ATG	GTG	M	V	0/0:0,231,85	0/1:63,4,0	0/1:40,1,0	0/1:24,0,14	0/0:0,48,99	0/0:0,37,60
c85575_g1_i1	c85575_g1_i1|m.50048:3:839:+;	368	G	A	GGC	GAC	G	D	0/0:0,228,255	0/1:186,0,255	0/1:56,0,255	0/1:246,0,255	0/0:0,255,255	0/0:0,255,255
c85575_g1_i1	c85575_g1_i1|m.50048:3:839:+;	493	T	C	TAG	CAG	_	Q	0/0:0,255,255	0/1:59,0,255	0/1:10,0,255	0/1:129,0,255	0/0:0,255,255	0/0:0,255,255
c85594_g1_i1	c85594_g1_i1|m.50111:78:2480:+;	1100	C	T	TCT	TTT	S	F	0/1:175,0,255	0/0:0,255,255	0/0:0,226,255	0/0:0,115,255	0/1:42,0,255	0/1:220,0,255
c85646_g1_i1	c85646_g1_i1|m.50271:260:805:+;	289	C	T	CGT	TGT	R	C	0/0:0,21,175	0/1:11,0,37	0/1:11,0,19	0/1:73,0,113	0/0:0,12,67	0/0:2,0,119
c85672_g1_i1	c85672_g1_i1|m.50354:2:745:+;	67	C	T	CGA	TGA	R	_	0/0:0,39,214	0/1:88,0,182	0/1:51,0,154	0/1:18,0,154	0/0:0,32,180	0/0:0,33,207
c85686_g1_i1	c85686_g1_i1|m.50413:2:1378:+;	553	A	G	AAA	GAA	K	E	0/0:0,48,255	0/1:233,0,255	0/1:76,0,255	0/1:116,0,255	0/0:0,169,255	0/0:0,202,255
c85686_g1_i1	c85686_g1_i1|m.50413:2:1378:+;	590	G	A	TGT	TAT	C	Y	0/0:0,62,255	0/1:113,0,255	0/1:29,0,255	0/1:18,0,255	0/0:0,217,255	0/0:0,255,255
c85697_g1_i3	c85697_g1_i3|m.50449:175:2037:+;	548	A	C	CAG	CCG	Q	P	0/0:0,66,255	0/1:36,0,255	0/1:114,0,255	0/1:160,0,255	0/0:0,8,255	0/0:0,78,255
c85711_g1_i1	c85711_g1_i1|m.50514:272:916:+;	481	T	C	TAC	CAC	Y	H	0/0:0,255,255	0/1:33,0,255	0/1:96,0,255	0/1:77,0,255	0/0:0,255,255	0/0:0,255,255
c85724_g1_i1	c85724_g1_i1|m.50553:1:1545:+;	538	C	A	CAG	AAG	Q	K	0/1:66,0,255	0/0:0,74,255	0/0:0,255,255	0/0:0,255,255	0/1:101,0,255	0/1:30,0,255
c85734_g1_i1	c85734_g1_i1|m.50569:1110:2339:+;	2240	C	T	GCG	GTG	A	V	0/1:28,0,255	0/0:0,202,255	0/0:0,255,255	0/0:0,255,255	0/1:48,0,255	0/1:114,0,255
c85775_g1_i1	c85775_g1_i1|m.50721:391:2739:+;	1177	G	A	GAA	AAA	E	K	0/0:0,255,255	0/1:96,0,255	0/1:85,0,255	0/1:151,0,255	0/0:0,255,255	0/0:0,255,255
c85779_g1_i1	c85779_g1_i1|m.50744:2:460:+;	115	G	T	GTC	TTC	V	F	0/0:0,24,185	0/1:37,0,251	0/1:18,0,255	0/1:105,0,252	0/0:0,220,255	0/0:0,217,255
c85779_g1_i1	c85779_g1_i1|m.50744:2:460:+;	226	C	T	CGA	TGA	R	_	0/0:0,21,227	0/1:112,0,255	0/1:68,0,255	0/1:180,0,255	0/0:0,235,255	0/0:0,255,255
c85781_g1_i1	c85781_g1_i1|m.50772:1:1068:+;	139	C	T	CTT	TTT	L	F	0/0:0,56,255	0/1:92,0,255	0/1:107,0,255	0/1:108,0,255	0/0:0,148,255	0/0:0,148,255
c85781_g1_i1	c85781_g1_i1|m.50772:1:1068:+;	514	G	T	GCT	TCT	A	S	0/0:0,163,255	0/1:85,0,255	0/1:212,0,255	0/1:66,0,255	0/0:0,255,255	0/0:0,255,255
c85796_g1_i3	c85796_g1_i3|m.50841:2:646:+;	352	C	T	CGC	TGC	R	C	0/1:12,0,28	0/0:0,92,116	0/0:0,17,47	0/0:0,58,16	0/1:49,0,92	0/1:48,0,106
c85796_g1_i3	c85796_g1_i3|m.50841:2:646:+;	355	G	T	GAT	TAT	D	Y	0/1:12,0,28	0/0:0,113,118	0/0:0,16,47	0/0:0,38,20	0/1:46,0,90	0/1:27,0,94
c85837_g3_i1	c85837_g3_i1|m.50978:2:1018:+;	920	A	G	TAC	TGC	Y	C	0/0:0,175,255	0/1:255,0,255	0/1:255,0,255	0/1:255,0,242	0/0:0,89,255	0/0:0,48,255
c85848_g1_i2	c85848_g1_i2|m.51016:3:785:+;	633	T	G	TGT	TGG	C	W	0/0:0,0,9	0/1:21,0,120	0/1:54,0,55	0/1:27,0,124	0/0:0,6,44	0/0:0,5,133
c85884_g1_i1	c85884_g1_i1|m.51214:577:1347:+;	1256	C	T	GCT	GTT	A	V	0/1:19,0,69	1/1:23,3,0	1/1:96,9,0	1/1:102,9,0	0/1:33,0,75	0/1:32,0,72
c85950_g1_i1	c85950_g1_i1|m.51447:124:876:+;	779	A	G	GAT	GGT	D	G	0/0:0,21,223	0/1:104,0,63	0/1:33,0,75	0/1:33,0,75	0/0:0,3,42	0/0:0,15,169
c85966_g1_i1	c85966_g1_i1|m.51512:101:1552:+;	907	T	C	TGG	CGG	W	R	0/0:0,255,255	0/1:48,0,255	0/1:25,0,255	0/1:113,0,255	0/0:0,54,255	0/0:0,255,255
c86013_g1_i2	c86013_g1_i2|m.51776:2:304:+;	134	T	C	CTC	CCC	L	P	0/1:119,0,9	1/1:199,27,0	1/1:115,18,0	1/1:101,12,0	0/1:230,0,63	0/1:11,0,103
c86013_g1_i2	c86013_g1_i2|m.51776:2:304:+;	175	C	T	CCG	TCG	P	S	0/1:12,0,155	0/0:0,27,223	0/0:0,15,103	0/0:0,18,143	0/1:55,0,255	0/1:101,0,53
c86013_g1_i2	c86013_g1_i2|m.51776:2:304:+;	270	G	A	TGG	TGA	W	_	0/1:21,0,76	0/0:0,12,107	0/0:0,6,10	0/0:0,9,74	0/1:12,0,133	0/1:40,0,7
c86019_g10_i1	c86019_g10_i1|m.51881:2:1669:+;	223	C	T	CCA	TCA	P	S	0/0:0,57,253	0/1:27,0,111	0/1:80,0,162	0/1:39,0,31	0/0:0,84,255	0/0:0,48,255
c86048_g1_i1	c86048_g1_i1|m.52018:2:1177:+;	86	A	T	CAG	CTG	Q	L	0/1:178,0,198	0/0:0,6,187	0/0:0,57,223	0/0:0,54,224	0/1:95,0,181	0/1:173,0,197
c86048_g1_i1	c86048_g1_i1|m.52018:2:1177:+;	161	G	A	CGC	CAC	R	H	0/0:0,255,255	0/1:137,0,255	0/1:187,0,255	0/1:189,0,196	0/0:0,111,255	0/0:0,255,255
c86048_g1_i1	c86048_g1_i1|m.52018:2:1177:+;	212	A	G	CAA	CGA	Q	R	0/1:255,0,255	0/0:0,39,255	0/0:0,50,255	0/0:0,138,255	0/1:255,0,255	0/1:255,0,255
c86048_g1_i1	c86048_g1_i1|m.52018:2:1177:+;	229	G	T	GTC	TTC	V	F	0/0:0,255,255	0/1:145,0,255	0/1:255,0,255	0/1:255,0,255	0/0:0,105,255	0/0:0,255,255
c86049_g1_i1	c86049_g1_i1|m.52026:259:1308:+;	478	A	G	ATC	GTC	I	V	0/0:0,87,255	0/1:255,0,255	0/1:225,0,255	0/1:255,0,255	0/0:0,151,255	0/0:0,255,255
c86054_g5_i1	c86054_g5_i1|m.52041:1:474:+;	197	A	C	GAA	GCA	E	A	0/0:0,78,255	0/1:35,0,255	0/1:255,0,255	0/1:253,0,255	0/0:0,63,255	0/0:0,4,255
c86087_g2_i1	c86087_g2_i1|m.52172:164:634:+;	211	C	T	CAC	TAC	H	Y	0/0:0,21,156	0/1:24,0,171	0/1:132,0,255	0/1:44,0,237	0/0:0,60,255	0/0:0,151,255
c86089_g1_i1	c86089_g1_i1|m.52174:2:640:+;	130	A	G	AAG	GAG	K	E	0/0:0,24,222	0/1:54,0,147	0/1:7,0,248	0/1:39,0,229	0/0:0,24,241	0/0:0,15,172
c86148_g4_i2	c86148_g4_i2|m.52495:3:1019:+;	306	A	G	TGA	TGG	_	W	0/1:33,0,68	0/0:0,6,84	0/0:0,5,112	0/0:0,9,119	0/1:36,0,36	0/1:24,0,153
c86148_g4_i2	c86148_g4_i2|m.52495:3:1019:+;	440	T	A	GTG	GAG	V	E	0/1:18,0,36	0/0:0,3,42	0/0:0,12,146	0/0:0,6,84	0/1:14,0,68	0/1:61,0,111
c86173_g2_i1	c86173_g2_i1|m.52620:3:938:+;	308	A	C	GAA	GCA	E	A	0/0:0,6,255	0/1:113,0,255	0/1:48,0,255	0/1:134,0,255	0/0:0,38,255	0/0:0,255,255
c86177_g2_i1	c86177_g2_i1|m.52640:2:778:+;	214	G	A	GCT	ACT	A	T	0/1:30,0,255	0/0:0,44,255	0/0:0,255,255	0/0:0,54,255	0/1:255,0,255	0/1:180,0,255
c86202_g1_i1	c86202_g1_i1|m.52788:98:1174:+;	148	G	A	GAA	AAA	E	K	0/0:0,48,255	0/1:74,0,255	0/1:141,0,255	0/1:132,0,255	0/0:0,24,214	0/0:0,54,255
c86211_g1_i2	c86211_g1_i2|m.52822:1:600:+;	271	G	A	GCT	ACT	A	T	0/0:0,36,127	0/1:7,0,31	0/1:24,0,95	0/1:14,0,33	0/0:0,16,75	0/0:0,12,100
c86211_g1_i2	c86211_g1_i2|m.52822:1:600:+;	274	G	A	GTG	ATG	V	M	0/0:0,36,127	0/1:7,0,32	0/1:24,0,95	0/1:14,0,33	0/0:0,16,75	0/0:0,12,100
c86211_g1_i2	c86211_g1_i2|m.52822:1:600:+;	275	T	C	GTG	GCG	V	A	0/0:0,5,105	0/1:13,0,26	0/1:27,0,93	0/1:17,0,31	0/0:0,16,76	0/0:0,12,100
c86238_g1_i1	c86238_g1_i1|m.52942:268:1095:+;	472	C	T	CGC	TGC	R	C	0/1:76,0,255	0/0:0,253,255	0/0:0,184,255	0/0:0,151,255	0/1:123,0,255	0/1:17,0,255
c86260_g1_i1	c86260_g1_i1|m.53053:204:623:+;	560	C	T	TCA	TTA	S	L	0/1:180,0,255	0/0:0,253,255	0/0:0,187,255	0/0:0,149,255	0/1:92,0,255	0/1:255,0,255
c86307_g1_i1	c86307_g1_i1|m.53220:2:805:+;	209	C	T	ACT	ATT	T	I	0/1:12,0,227	0/0:0,60,255	0/0:0,96,255	0/0:0,15,163	0/1:15,0,206	0/1:37,0,255
c86307_g1_i1	c86307_g1_i1|m.53220:2:805:+;	580	G	C	GGA	CGA	G	R	0/1:54,0,183	0/0:0,57,255	0/0:0,72,255	0/0:0,24,212	0/1:12,0,220	0/1:28,0,255
c86355_g3_i3	c86355_g3_i3|m.53409:3:1040:+;	209	G	T	CGC	CTC	R	L	0/0:0,6,84	0/1:61,0,255	0/1:63,0,255	0/1:7,0,219	0/0:0,1,255	0/0:0,18,255
c86355_g3_i3	c86355_g3_i3|m.53409:3:1040:+;	371	G	A	CGG	CAG	R	Q	0/0:0,9,118	0/1:42,0,255	0/1:84,0,255	0/1:66,0,255	0/0:0,18,255	0/0:0,57,255
c86378_g1_i1	c86378_g1_i1|m.53530:465:1598:+;	1304	C	G	TCG	TGG	S	W	0/1:24,0,132	0/0:0,12,152	0/0:0,6,77	0/0:0,15,183	0/1:155,0,255	0/1:255,0,255
c86418_g2_i1	c86418_g2_i1|m.53668:2:1918:+;	991	T	G	TTT	GTT	F	V	0/1:62,0,255	0/0:0,255,255	0/0:0,128,255	0/0:0,247,255	0/1:122,0,255	0/1:232,0,255
c86419_g1_i3	c86419_g1_i3|m.53684:133:564:+;	541	C	A	CTT	ATT	L	I	0/0:0,6,77	0/1:39,0,168	0/1:22,0,166	0/1:21,0,186	0/0:0,3,42	0/0:0,9,105
c86419_g1_i4	c86419_g1_i4|m.53685:133:951:+;	857	G	A	CGT	CAT	R	H	0/0:0,5,40	0/1:3,0,181	0/1:62,5,0	0/1:70,0,27	0/0:0,12,128	0/0:0,12,109
c86419_g1_i4	c86419_g1_i4|m.53687:918:1352:+;c86419_g1_i4|m.53685:133:951:+;	939	T	A	AAT	AAA	N	K	0/0:0,3,21	0/1:56,0,255	0/1:55,0,70	0/1:191,0,6	0/0:0,18,104	0/0:0,21,55
c86425_g1_i1	c86425_g1_i1|m.53711:2:643:+;	578	A	T	CAT	CTT	H	L	0/0:0,255,255	0/1:50,0,255	0/1:158,0,255	0/1:41,0,255	0/0:0,253,255	0/0:0,3,42
c86428_g1_i1	c86428_g1_i1|m.53716:2:1486:+;	1438	C	T	CAT	TAT	H	Y	0/0:0,35,255	0/1:142,0,255	0/1:156,0,255	0/1:195,0,255	0/0:0,93,255	0/0:0,209,255
c86446_g1_i1	c86446_g1_i1|m.53778:211:837:+;	256	G	T	GAC	TAC	D	Y	0/0:0,19,255	0/1:182,0,255	0/1:255,0,255	0/1:255,0,255	0/0:0,57,255	0/0:0,255,255
c86472_g1_i1	c86472_g1_i1|m.53879:1:579:+;	12	A	T	AGA	AGT	R	S	0/1:34,0,36	0/0:0,3,40	0/0:0,9,102	0/0:0,12,112	0/1:66,0,20	0/1:60,0,97
c86490_g2_i1	c86490_g2_i1|m.53939:1:387:+;	208	G	C	GCG	CCG	A	P	0/0:0,6,82	0/1:13,0,255	0/1:93,0,255	0/1:119,0,255	0/0:0,36,255	0/0:4,0,255
c86490_g2_i1	c86490_g2_i1|m.53939:1:387:+;	242	T	C	CTC	CCC	L	P	0/0:0,6,77	0/1:47,0,255	0/1:59,0,255	0/1:22,0,255	0/0:0,39,255	0/0:0,60,255
c86531_g2_i1	c86531_g2_i1|m.54138:183:1223:+;	247	A	G	ATC	GTC	I	V	0/0:0,167,255	0/1:16,0,255	0/1:199,0,195	0/1:165,0,255	0/0:0,24,255	0/0:0,255,255
c86532_g1_i1	c86532_g1_i1|m.54140:3:779:+;	122	G	A	GGT	GAT	G	D	0/1:33,0,68	0/0:0,18,163	0/0:0,24,215	0/0:0,6,77	0/1:45,0,240	0/1:15,0,192
c86553_g1_i1	c86553_g1_i1|m.54243:2:1213:+;c86553_g1_i1|m.54244:3:1073:+;	875	T	C	TTA	TCA	L	S	0/0:0,250,255	0/1:224,0,255	0/1:46,0,255	0/1:113,0,255	0/0:0,20,255	0/0:0,21,255
c86594_g2_i1	c86594_g2_i1|m.54385:2:364:+;	90	C	A	TGC	TGA	C	_	0/1:139,0,183	0/0:0,68,175	0/0:0,169,246	0/0:3,0,147	0/1:130,0,183	0/1:107,0,179
c86623_g1_i1	c86623_g1_i1|m.54568:316:1032:+;	990	C	A	GAC	GAA	D	E	0/0:0,12,255	0/1:8,0,255	0/1:89,0,255	0/1:12,0,255	0/0:0,27,255	0/0:0,5,255
c86680_g1_i1	c86680_g1_i1|m.54847:3:326:+;	157	T	G	TCT	GCT	S	A	0/1:9,0,214	0/0:0,3,217	0/0:0,7,208	0/0:0,32,255	0/1:142,0,182	0/1:142,0,206
c86687_g1_i1	c86687_g1_i1|m.54868:3:1409:+;	362	G	T	CGA	CTA	R	L	0/1:35,0,255	0/0:0,255,255	0/0:0,40,255	0/0:0,255,255	0/1:253,0,255	0/1:67,0,255
c86687_g1_i1	c86687_g1_i1|m.54868:3:1409:+;	1219	G	C	GTA	CTA	V	L	0/1:65,0,255	0/0:0,255,255	0/0:0,140,255	0/0:0,90,255	0/1:214,0,255	0/1:67,0,255
c86695_g1_i2	c86695_g1_i2|m.54887:249:1337:+;	254	G	A	CGG	CAG	R	Q	0/1:27,0,115	0/0:0,78,255	0/0:0,36,255	0/0:0,66,255	0/1:25,0,255	0/1:106,0,255
c86697_g1_i1	c86697_g1_i1|m.54893:1:948:+;c86697_g1_i1|m.54891:3:1367:+;c86697_g1_i1|m.54892:2:1156:+;	62	C	T	CCT	CTT	P	L	0/0:0,6,59	0/1:14,0,154	0/1:123,0,189	0/1:122,0,191	0/0:0,3,183	0/0:0,50,170
c86708_g1_i1	c86708_g1_i1|m.54943:144:818:+;	239	G	T	AGG	ATG	R	M	0/1:83,0,255	0/0:0,2,255	0/0:0,228,255	0/0:0,214,255	0/1:202,0,255	0/1:121,0,255
c86725_g1_i1	c86725_g1_i1|m.54991:353:1039:+;	379	G	A	GCC	ACC	A	T	0/0:0,3,42	0/1:42,3,0	0/1:27,0,139	0/1:3,0,255	0/0:0,36,255	0/0:0,9,119
c86740_g2_i1	c86740_g2_i1|m.55045:204:1520:+;	1094	C	T	CCA	CTA	P	L	0/0:0,33,255	0/1:38,0,255	0/1:253,0,255	0/1:255,0,255	0/0:0,18,255	0/0:0,255,255
c86740_g2_i1	c86740_g2_i1|m.55045:204:1520:+;	1310	C	T	CCA	CTA	P	L	0/0:0,9,119	0/1:152,0,255	0/1:35,0,255	0/1:94,0,255	0/0:0,118,255	0/0:0,160,255
c86744_g1_i2	c86744_g1_i2|m.55067:319:1848:+;	433	C	A	CAG	AAG	Q	K	0/1:44,0,255	0/0:0,244,255	0/0:0,18,255	0/0:0,137,255	0/1:28,0,255	0/1:47,0,255
c86768_g1_i1	c86768_g1_i1|m.55148:2:1153:+;	266	T	C	CTG	CCG	L	P	0/1:255,0,24	1/1:255,30,0	1/1:78,9,0	1/1:187,24,0	0/1:105,0,30	0/1:55,0,163
c86772_g1_i1	c86772_g1_i1|m.55169:250:1281:+;	289	G	A	GCC	ACC	A	T	0/0:0,24,207	0/1:146,0,224	0/1:63,0,206	0/1:122,0,188	0/0:0,57,255	0/0:0,72,255
c86789_g1_i1	c86789_g1_i1|m.55232:2:805:+;	49	C	T	CGC	TGC	R	C	0/1:51,0,156	0/0:0,12,126	0/0:0,15,192	0/0:0,12,188	0/1:109,0,108	0/1:134,0,146
c86789_g1_i1	c86789_g1_i1|m.55232:2:805:+;	271	C	T	CGT	TGT	R	C	0/1:255,0,255	0/0:0,87,255	0/0:0,101,255	0/0:0,255,255	0/1:52,0,255	0/1:156,0,255
c86800_g2_i1	c86800_g2_i1|m.55307:1176:1478:+;	1327	T	C	TCA	CCA	S	P	0/1:15,0,234	0/0:0,9,105	0/0:0,3,42	0/0:0,6,84	0/1:36,0,36	0/1:30,0,107
c86837_g1_i1	c86837_g1_i1|m.55485:142:1380:+;	317	C	T	CCG	CTG	P	L	0/0:0,36,255	0/1:69,0,218	0/1:63,0,255	0/1:12,0,255	0/0:0,48,255	0/0:0,160,255
c86911_g1_i1	c86911_g1_i1|m.55870:128:2791:+;	734	T	G	CTC	CGC	L	R	0/1:42,3,0	0/0:0,5,255	0/0:0,66,255	0/0:0,5,255	0/1:121,0,255	0/1:138,0,255
c86911_g1_i1	c86911_g1_i1|m.55870:128:2791:+;	1831	G	C	GGC	CGC	G	R	0/0:0,12,134	0/1:17,0,255	0/1:20,0,255	0/1:195,0,255	0/0:0,93,255	0/0:0,160,255
c86986_g1_i1	c86986_g1_i1|m.56293:39:551:+;	323	T	C	ATA	ACA	I	T	0/0:0,34,255	0/1:29,0,160	0/1:99,0,255	0/1:104,0,255	0/0:3,0,255	0/0:0,71,255
c86996_g1_i1	c86996_g1_i1|m.56310:364:1887:+;	433	G	A	GGG	AGG	G	R	0/0:0,23,255	0/1:136,0,255	0/1:27,0,255	0/1:40,0,255	0/0:0,223,255	0/0:0,111,255
c87040_g1_i1	c87040_g1_i1|m.56576:156:1835:+;	311	G	A	GGC	GAC	G	D	0/1:172,0,255	0/0:0,87,255	0/0:0,87,255	0/0:0,135,255	0/1:32,0,255	0/1:47,0,255
c87121_g1_i2	c87121_g1_i2|m.56842:1:306:+;	305	G	T	TGA	TTA	_	L	0/1:43,0,89	0/0:0,15,255	0/0:0,9,119	0/0:0,9,107	0/1:8,0,134	0/1:102,0,66
c87153_g1_i1	c87153_g1_i1|m.57045:3:902:+;	665	G	A	TGT	TAT	C	Y	0/0:0,255,255	0/1:28,0,255	0/1:59,0,255	0/1:58,0,255	0/0:0,147,255	0/0:0,185,255
c87191_g1_i1	c87191_g1_i1|m.57179:2:1330:+;	421	C	T	CCT	TCT	P	S	0/0:0,229,255	0/1:195,0,255	0/1:102,0,255	0/1:255,0,255	0/0:0,99,255	0/0:0,108,255
c87195_g2_i1	c87195_g2_i1|m.57194:1:1140:+;	524	G	A	GGA	GAA	G	E	0/1:37,0,255	0/0:0,244,255	0/0:0,127,255	0/0:0,77,255	0/1:255,0,255	0/1:177,0,255
c87203_g1_i1	c87203_g1_i1|m.57231:3:2123:+;	655	G	A	GAG	AAG	E	K	0/1:104,0,255	0/0:0,255,255	0/0:0,197,255	0/0:0,255,255	0/1:190,0,255	0/1:51,0,255
c87209_g2_i1	c87209_g2_i1|m.57259:389:3208:+;	511	A	T	ATT	TTT	I	F	0/1:60,0,255	0/0:0,88,255	0/0:0,45,255	0/0:0,39,255	0/1:255,0,255	0/1:28,0,255
c87216_g2_i1	c87216_g2_i1|m.57298:1:1842:+;	1014	T	G	TTT	TTG	F	L	0/0:0,129,255	0/1:255,0,255	0/1:255,0,255	0/1:255,0,255	0/0:0,125,255	0/0:0,255,255
c87236_g1_i1	c87236_g1_i1|m.57381:3:926:+;	469	C	T	CGA	TGA	R	_	0/0:0,7,255	0/1:196,0,255	0/1:188,0,255	0/1:234,0,255	0/0:0,36,255	0/0:0,120,255
c87236_g2_i1	c87236_g2_i1|m.57383:137:925:+;	701	G	A	CGA	CAA	R	Q	0/1:55,0,255	0/0:0,126,255	0/0:0,48,255	0/0:0,27,255	0/1:95,0,255	0/1:119,0,255
c87236_g2_i1	c87236_g2_i1|m.57383:137:925:+;	748	G	A	GGG	AGG	G	R	0/0:0,39,255	0/1:136,0,255	0/1:214,0,237	0/1:141,0,255	0/0:0,51,255	0/0:0,72,255
c87284_g1_i1	c87284_g1_i1|m.57659:2:682:+;	404	T	C	CTT	CCT	L	P	0/0:0,255,255	0/1:68,0,255	0/1:92,0,255	0/1:113,0,255	0/0:0,19,255	0/0:0,255,255
c87290_g1_i1	c87290_g1_i1|m.57676:3:932:+;	650	G	A	AGA	AAA	R	K	0/0:0,29,255	0/1:100,0,255	0/1:255,0,255	0/1:127,0,255	0/0:0,90,255	0/0:0,255,255
c87313_g1_i1	c87313_g1_i1|m.57742:414:1238:+;	677	C	T	CCG	CTG	P	L	0/1:33,0,224	0/0:1,0,204	0/0:0,2,231	0/0:0,16,174	0/1:49,0,255	0/1:132,0,226
c87362_g1_i2	c87362_g1_i2|m.57954:1:942:+;	733	T	C	TCT	CCT	S	P	0/0:0,255,255	0/1:185,0,255	0/1:23,0,255	0/1:125,0,109	0/0:0,49,255	0/0:0,255,255
c87362_g1_i2	c87362_g1_i2|m.57954:1:942:+;	781	G	A	GCG	ACG	A	T	0/0:0,255,255	0/1:187,0,255	0/1:81,0,255	0/1:131,0,64	0/0:0,3,255	0/0:0,255,255
c87362_g1_i2	c87362_g1_i2|m.57954:1:942:+;	835	T	G	TTT	GTT	F	V	0/0:0,255,255	0/1:128,0,255	0/1:79,0,255	0/1:133,0,168	0/0:0,17,255	0/0:0,255,255
c87368_g1_i1	c87368_g1_i1|m.57983:1:528:+;	37	A	C	AAC	CAC	N	H	1/1:23,3,0	./.:0,0,0	./.:0,0,0	./.:0,0,0	1/1:8,3,0	1/1:24,24,24
c87380_g3_i1	c87380_g3_i1|m.58039:250:546:+;	337	A	G	ATC	GTC	I	V	0/0:0,252,255	0/1:108,0,255	0/1:56,0,255	0/1:9,0,255	0/0:0,7,255	0/0:0,62,255
c87400_g3_i1	c87400_g3_i1|m.58102:2:883:+;	656	G	A	GGG	GAG	G	E	0/1:33,0,255	0/0:0,102,255	0/0:0,208,255	0/0:0,190,255	0/1:158,0,255	0/1:22,0,255
c87444_g1_i1	c87444_g1_i1|m.58300:2:436:+;	396	G	C	AGG	AGC	R	S	0/0:0,28,106	0/1:61,0,146	0/1:67,0,139	0/1:65,0,121	0/0:0,1,125	0/0:0,111,129
c87474_g3_i1	c87474_g3_i1|m.58485:47:601:+;	286	G	T	GGA	TGA	G	_	0/1:24,0,148	0/0:0,42,255	0/0:0,255,255	0/0:0,12,148	0/1:168,0,255	0/1:84,0,255
c87476_g7_i1	c87476_g7_i1|m.58496:2:328:+;	157	G	A	GAA	AAA	E	K	0/1:42,3,0	0/0:0,48,255	0/0:0,12,153	0/0:0,18,211	0/1:51,0,104	0/1:28,0,107
c87481_g2_i1	c87481_g2_i1|m.58507:1:990:+;	214	T	C	TCA	CCA	S	P	0/0:0,172,255	0/1:114,0,255	0/1:191,0,255	0/1:170,0,255	0/0:0,178,255	0/0:0,94,255
c87495_g2_i1	c87495_g2_i1|m.58546:1:1107:+;	160	C	T	CCC	TCC	P	S	0/1:102,0,255	0/0:0,27,255	0/0:0,32,255	0/0:0,55,255	0/1:84,0,255	0/1:106,0,255
c87497_g1_i1	c87497_g1_i1|m.58562:2:457:+;	374	A	G	AAC	AGC	N	S	0/0:0,3,73	0/1:23,0,33	0/1:32,0,57	0/1:8,0,134	0/0:0,5,135	0/0:0,2,35
c87498_g1_i1	c87498_g1_i1|m.58565:228:1253:+;	370	G	A	GCC	ACC	A	T	0/0:0,211,255	0/1:24,0,132	0/1:30,0,220	0/1:46,0,255	0/0:0,114,255	0/0:0,99,255
c87527_g1_i1	c87527_g1_i1|m.58690:171:2621:+;	2549	C	T	GCG	GTG	A	V	0/0:0,255,255	0/1:149,0,255	0/1:82,0,255	0/1:236,0,255	0/0:0,255,255	0/0:0,255,255
c87584_g2_i1	c87584_g2_i1|m.58927:2:301:+;	200	G	A	CGC	CAC	R	H	0/1:36,0,36	0/0:0,6,66	0/0:0,9,118	0/0:0,9,118	0/1:90,0,16	0/1:65,0,34
c87600_g2_i2	c87600_g2_i2|m.58994:2:541:+;	298	G	C	GTT	CTT	V	L	0/0:0,26,255	0/1:33,0,75	0/1:98,0,134	0/1:9,0,139	0/0:0,6,77	0/0:0,15,181
c87600_g2_i2	c87600_g2_i2|m.58994:2:541:+;	341	G	T	TGC	TTC	C	F	0/0:0,47,255	0/1:33,0,68	0/1:24,0,153	0/1:84,0,149	0/0:0,3,42	0/0:0,18,203
c87608_g1_i1	c87608_g1_i1|m.59035:225:2141:+;	530	C	T	CCG	CTG	P	L	0/0:0,6,77	0/1:174,0,255	0/1:73,0,255	0/1:15,0,255	0/0:0,192,255	0/0:0,97,255
c87608_g1_i1	c87608_g1_i1|m.59035:225:2141:+;	1258	T	C	TTC	CTC	F	L	0/0:0,12,146	0/1:198,0,255	0/1:51,0,255	0/1:84,0,255	0/0:0,51,255	0/0:0,32,255
c87608_g1_i1	c87608_g1_i1|m.59035:225:2141:+;	1916	G	A	TGG	TAG	W	_	0/0:0,3,42	0/1:53,0,255	0/1:20,0,255	0/1:43,0,255	0/0:0,169,255	0/0:0,178,255
c87616_g2_i1	c87616_g2_i1|m.59095:3:506:+;	425	G	C	AGC	ACC	S	T	0/0:0,45,255	0/1:27,0,134	0/1:28,0,255	0/1:51,0,238	0/0:0,41,255	0/0:0,15,255
c87617_g8_i1	c87617_g8_i1|m.59103:2:862:+;	217	T	C	TCT	CCT	S	P	0/1:8,0,123	0/0:0,13,255	0/0:0,41,255	0/0:0,3,42	0/1:25,0,87	0/1:24,3,0
c87620_g4_i1	c87620_g4_i1|m.59122:2:1666:+;	590	A	G	AAT	AGT	N	S	0/1:48,0,255	0/0:0,175,255	0/0:0,51,255	0/0:0,84,255	0/1:27,0,132	0/1:76,0,212
c87639_g1_i1	c87639_g1_i1|m.59227:2:1501:+;	493	C	T	CGA	TGA	R	_	0/1:177,0,255	0/0:0,195,255	0/0:0,255,255	0/0:0,255,255	0/1:157,0,255	0/1:119,0,255
c87670_g2_i2	c87670_g2_i2|m.59388:400:753:+;	452	C	G	GCC	GGC	A	G	0/0:0,255,255	0/1:117,0,255	0/1:70,0,255	0/1:9,0,255	0/0:0,48,255	0/0:0,196,255
c87758_g1_i1	c87758_g1_i1|m.59760:2:1378:+;	130	C	G	CCC	GCC	P	A	0/1:198,0,255	0/0:0,191,255	0/0:0,255,255	0/0:0,236,255	0/1:255,0,255	0/1:151,0,255
c87785_g1_i1	c87785_g1_i1|m.59923:2:589:+;	178	T	C	TAG	CAG	_	Q	0/1:21,0,169	0/0:0,162,255	0/0:0,36,255	0/0:0,137,255	0/1:44,0,255	0/1:73,0,255
c87802_g1_i1	c87802_g1_i1|m.60016:2:1285:+;	182	G	A	CGC	CAC	R	H	0/0:0,15,181	0/1:154,0,255	0/1:147,0,255	0/1:16,0,213	0/0:0,15,183	0/0:0,75,255
c87806_g5_i1	c87806_g5_i1|m.60056:3:1472:+;	812	G	A	CGA	CAA	R	Q	0/0:0,6,78	0/1:70,0,72	0/1:60,0,186	0/1:97,0,255	0/0:0,45,255	0/0:0,12,128
c87806_g5_i1	c87806_g5_i1|m.60056:3:1472:+;	863	C	G	TCC	TGC	S	C	0/0:0,9,119	0/1:64,0,112	0/1:33,0,68	0/1:72,0,255	0/0:0,36,255	0/0:0,12,153
c87813_g1_i1	c87813_g1_i1|m.60103:183:1343:+;	809	C	G	TCC	TGC	S	C	0/1:102,0,255	0/0:0,9,118	0/0:0,23,255	0/0:0,140,255	0/1:8,0,255	0/1:255,0,255
c87853_g2_i1	c87853_g2_i1|m.60331:347:994:+;	937	C	T	CGT	TGT	R	C	0/0:0,15,181	0/1:199,0,255	0/1:33,0,255	0/1:255,0,255	0/0:0,255,255	0/0:0,70,255
c87907_g1_i1	c87907_g1_i1|m.60578:3:1736:+;	335	C	T	GCG	GTG	A	V	0/1:17,0,121	0/0:3,0,173	0/0:0,63,220	0/0:0,9,163	0/1:107,0,129	0/1:13,0,98
c87967_g1_i1	c87967_g1_i1|m.60825:252:1061:+;	404	A	G	GAC	GGC	D	G	0/0:0,255,255	0/1:161,0,255	0/1:255,0,255	0/1:255,0,255	0/0:0,255,255	0/0:0,255,255
c88027_g1_i1	c88027_g1_i1|m.61199:196:498:+;	293	T	A	ATG	AAG	M	K	0/0:0,253,255	0/1:255,0,255	0/1:255,0,255	0/1:255,0,255	0/0:0,30,255	0/0:0,1,255
c88027_g1_i1	c88027_g1_i1|m.61199:196:498:+;	406	G	A	GCA	ACA	A	T	0/0:0,255,255	0/1:20,0,255	0/1:255,0,255	0/1:19,0,255	0/0:0,255,255	0/0:0,255,255
c88027_g1_i1	c88027_g1_i1|m.61199:196:498:+;	407	C	T	GCA	GTA	A	V	0/1:250,0,255	0/0:0,93,255	0/0:0,255,255	0/0:0,70,255	0/1:251,0,255	0/1:194,0,255
c88040_g3_i1	c88040_g3_i1|m.61268:2:472:+;	326	G	C	TGG	TCG	W	S	0/1:255,0,255	0/0:0,39,255	0/0:0,255,255	0/0:0,255,255	0/1:210,0,255	0/1:117,0,255
c88077_g1_i1	c88077_g1_i1|m.61405:95:1423:+;	1126	A	T	AGG	TGG	R	W	0/1:165,0,255	0/0:0,255,255	0/0:0,255,255	0/0:0,255,255	0/1:105,0,255	0/1:119,0,255
c88079_g1_i1	c88079_g1_i1|m.61418:713:1939:+;	1792	C	A	CTG	ATG	L	M	0/0:0,255,255	0/1:93,0,255	0/1:60,0,255	0/1:184,0,255	0/0:0,123,255	0/0:0,1,255
c88104_g1_i2	c88104_g1_i2|m.61498:437:1882:+;	739	T	C	TCC	CCC	S	P	0/1:75,0,255	0/0:0,20,255	0/0:0,125,255	0/0:0,214,255	0/1:37,0,255	0/1:123,0,255
c88113_g2_i1	c88113_g2_i1|m.61552:384:1481:+;	914	G	A	AGT	AAT	S	N	0/1:95,0,255	0/0:0,255,255	0/0:0,255,255	0/0:0,255,255	0/1:90,0,255	0/1:55,0,255
c88137_g2_i1	c88137_g2_i1|m.61626:2:304:+;	184	C	A	CCA	ACA	P	T	0/0:0,57,223	0/1:33,0,68	0/1:44,0,172	0/1:17,0,143	0/0:0,27,159	0/0:0,45,237
c88156_g2_i3	c88156_g2_i3|m.61695:2:1258:+;	496	G	A	GTT	ATT	V	I	0/0:0,1,0	0/1:42,2,0	0/1:9,0,125	0/1:11,0,55	0/0:0,109,238	0/0:0,26,183
c88196_g3_i1	c88196_g3_i1|m.61905:2:676:+;	118	C	T	CGA	TGA	R	_	0/1:79,0,63	0/0:0,3,42	0/0:0,6,75	0/0:0,18,188	0/1:51,0,104	0/1:30,0,107
c88305_g1_i1	c88305_g1_i1|m.62450:1:963:+;	235	G	C	GAC	CAC	D	H	0/1:84,6,0	0/0:0,12,114	0/0:0,53,255	0/0:0,30,196	0/1:13,0,255	0/1:7,0,255
c88317_g1_i1	c88317_g1_i1|m.62519:239:1315:+;	851	A	G	CAT	CGT	H	R	0/1:83,0,255	0/0:0,37,255	0/0:0,136,255	0/0:0,88,255	0/1:54,0,255	0/1:17,0,255
c88324_g1_i1	c88324_g1_i1|m.62566:161:1606:+;	689	T	G	GTC	GGC	V	G	0/1:17,0,18	0/0:0,24,68	0/0:3,0,200	0/0:0,27,255	0/1:4,0,255	0/1:27,0,36
c88325_g1_i1	c88325_g1_i1|m.62570:223:705:+;	376	C	T	CAT	TAT	H	Y	0/1:11,0,94	0/0:0,66,255	0/0:0,23,255	0/0:0,14,255	0/1:40,0,255	0/1:24,0,255
c88347_g1_i1	c88347_g1_i1|m.62677:2:1153:+;	46	C	T	CCC	TCC	P	S	0/0:0,33,206	0/1:13,0,180	0/1:43,0,170	0/1:33,0,179	0/0:0,33,206	0/0:0,90,230
c88363_g1_i1	c88363_g1_i1|m.62755:2:1318:+;	145	G	A	GGT	AGT	G	S	0/0:0,30,255	0/1:255,0,255	0/1:149,0,255	0/1:68,0,255	0/0:0,255,255	0/0:0,27,255
c88369_g1_i1	c88369_g1_i1|m.62794:850:1578:+;	1427	G	A	AGG	AAG	R	K	0/1:98,0,238	0/0:0,90,255	0/0:0,184,255	0/0:0,48,255	0/1:255,0,255	0/1:255,0,255
c88406_g2_i4	c88406_g2_i4|m.62947:2:2710:+;	905	G	A	CGA	CAA	R	Q	0/0:0,54,187	0/1:12,0,93	0/1:57,0,164	0/1:75,0,168	0/0:0,151,221	0/0:0,154,213
c88461_g1_i1	c88461_g1_i1|m.63154:1:810:+;	52	A	C	ACC	CCC	T	P	0/1:12,0,94	0/0:0,3,42	0/0:0,6,77	0/0:0,6,43	0/1:17,0,36	0/1:18,0,36
c88461_g1_i1	c88461_g1_i1|m.63154:1:810:+;	706	T	C	TCC	CCC	S	P	0/0:0,223,255	0/1:47,0,255	0/1:169,0,255	0/1:158,0,255	0/0:0,33,255	0/0:0,255,255
c88488_g1_i1	c88488_g1_i1|m.63304:615:1007:+;	806	G	C	CGA	CCA	R	P	0/0:0,133,255	0/1:130,0,255	0/1:131,0,255	0/1:137,0,255	0/0:0,105,255	0/0:0,109,255
c88488_g1_i1	c88488_g1_i1|m.63304:615:1007:+;	914	G	A	GGT	GAT	G	D	0/0:0,175,255	0/1:95,0,255	0/1:58,0,255	0/1:76,0,255	0/0:0,90,255	0/0:0,93,255
c88541_g3_i3	c88541_g3_i3|m.63745:79:537:+;	502	G	A	GCT	ACT	A	T	0/1:23,0,151	0/0:0,15,181	0/0:0,6,77	0/0:0,27,249	0/1:42,3,0	0/1:36,0,36
c88581_g2_i4	c88581_g2_i4|m.63927:1:1032:+;	926	C	G	GCT	GGT	A	G	0/1:34,0,26	0/0:0,3,42	0/0:0,27,197	0/0:0,57,255	0/1:186,0,227	0/1:44,0,142
c88598_g1_i6	c88598_g1_i6|m.64013:1043:3163:+;	3092	C	G	GCA	GGA	A	G	0/0:0,6,65	0/1:187,0,255	0/1:237,0,103	0/1:19,0,255	0/0:0,192,255	0/0:0,102,255
c88598_g1_i6	c88598_g1_i6|m.64013:1043:3163:+;	3124	T	C	TGT	CGT	C	R	0/0:0,39,255	0/1:9,0,255	0/1:62,0,255	0/1:9,0,255	0/0:0,253,255	0/0:0,60,255
c88605_g1_i1	c88605_g1_i1|m.64040:3:668:+;	11	C	T	GCG	GTG	A	V	0/0:0,33,198	0/1:37,0,184	0/1:79,0,189	0/1:12,0,168	0/0:0,45,217	0/0:0,0,177
c88641_g1_i1	c88641_g1_i1|m.64164:218:1516:+;	718	T	C	TCG	CCG	S	P	0/1:15,0,255	0/0:0,255,255	0/0:0,120,255	0/0:0,63,255	0/1:136,0,255	0/1:255,0,255
c88648_g4_i1	c88648_g4_i1|m.64220:2:625:+;	307	A	G	ATC	GTC	I	V	1/1:105,9,0	0/1:234,0,32	0/1:208,0,56	0/1:255,0,32	1/1:255,36,0	1/1:255,23,0
c88648_g4_i1	c88648_g4_i1|m.64220:2:625:+;	313	C	T	CTC	TTC	L	F	1/1:105,9,0	0/1:225,0,32	0/1:201,0,56	0/1:255,0,26	1/1:243,23,0	1/1:255,21,0
c88694_g1_i1	c88694_g1_i1|m.64439:212:781:+;	308	C	G	TCC	TGC	S	C	0/1:147,0,78	0/0:0,78,255	0/0:0,188,244	0/0:0,17,255	0/1:88,0,243	0/1:22,0,225
c88694_g1_i2	c88694_g1_i2|m.64440:212:835:+;	493	A	G	ATC	GTC	I	V	0/0:0,79,108	0/1:172,0,124	0/1:70,0,74	0/1:12,6,0	0/0:0,255,164	0/0:0,186,68
c88735_g1_i1	c88735_g1_i1|m.64563:206:754:+;	298	C	T	CGT	TGT	R	C	0/1:244,0,255	0/0:0,2,255	0/0:0,166,255	0/0:0,205,255	0/1:120,0,255	0/1:255,0,255
c88748_g1_i1	c88748_g1_i1|m.64657:174:533:+;	493	A	G	ACG	GCG	T	A	0/0:0,42,254	0/1:31,0,218	0/1:33,0,68	0/1:60,0,145	0/0:0,45,255	0/0:0,96,255
c88774_g1_i1	c88774_g1_i1|m.64797:207:1202:+;	1055	T	C	ATG	ACG	M	T	0/1:104,0,255	0/0:0,211,255	0/0:0,255,255	0/0:0,255,255	0/1:9,0,255	0/1:142,0,255
c88782_g1_i1	c88782_g1_i1|m.64822:355:885:+;	610	C	G	CGT	GGT	R	G	0/1:36,0,213	0/0:0,6,77	0/0:0,6,84	0/0:0,32,255	0/1:12,0,252	0/1:95,0,160
c88824_g2_i1	c88824_g2_i1|m.64973:539:1318:+;	1192	G	A	GGC	AGC	G	S	0/1:14,0,255	0/0:0,255,255	0/0:0,62,255	0/0:0,255,255	0/1:101,0,255	0/1:158,0,255
c88833_g2_i1	c88833_g2_i1|m.65027:167:727:+;	301	C	T	CCT	TCT	P	S	0/0:0,6,66	0/1:63,0,79	0/1:195,0,255	0/1:152,0,255	0/0:0,138,255	0/0:0,13,255
c88853_g1_i1	c88853_g1_i1|m.65117:292:1467:+;	1049	C	T	ACA	ATA	T	I	0/0:0,203,255	0/1:158,0,255	0/1:155,0,255	0/1:51,0,255	0/0:0,255,255	0/0:0,255,255
c88930_g1_i1	c88930_g1_i1|m.65539:3:731:+;	668	T	C	TTG	TCG	L	S	0/1:126,0,255	0/0:5,0,255	0/0:0,23,255	0/0:0,20,255	0/1:32,0,255	0/1:72,0,255
c88941_g1_i4	c88941_g1_i4|m.65620:1:660:+;	421	G	A	GCC	ACC	A	T	0/0:0,24,238	0/1:57,0,145	0/1:62,0,234	0/1:40,0,255	0/0:0,48,255	0/0:0,6,84
c89015_g1_i1	c89015_g1_i1|m.65850:275:1765:+;	577	C	T	CGG	TGG	R	W	0/1:203,0,255	0/0:0,169,255	0/0:0,255,255	0/0:0,160,255	0/1:118,0,255	0/1:100,0,255
c89015_g1_i1	c89015_g1_i1|m.65850:275:1765:+;	637	G	A	GAT	AAT	D	N	0/1:255,0,255	0/0:0,108,255	0/0:0,255,255	0/0:0,99,255	0/1:76,0,255	0/1:173,0,255
c89046_g1_i1	c89046_g1_i1|m.65935:418:1119:+;	709	G	A	GAA	AAA	E	K	0/1:41,0,255	0/0:0,255,255	0/0:0,218,255	0/0:0,255,255	0/1:33,0,255	0/1:59,0,255
c89054_g1_i1	c89054_g1_i1|m.65978:2:1342:+;	88	T	C	TAC	CAC	Y	H	0/0:0,2,118	0/1:50,0,162	0/1:77,0,172	0/1:121,0,183	0/0:0,255,255	0/0:0,38,163
c89054_g2_i1	c89054_g2_i1|m.65980:3:446:+;	293	A	G	AAG	AGG	K	R	0/0:0,219,255	0/1:57,0,255	0/1:246,0,255	0/1:103,0,255	0/0:0,255,255	0/0:0,125,255
c89054_g2_i1	c89054_g2_i1|m.65980:3:446:+;	404	T	C	ATA	ACA	I	T	0/0:0,255,255	0/1:159,0,255	0/1:227,0,255	0/1:24,0,255	0/0:0,255,255	0/0:0,163,255
c89054_g4_i1	c89054_g4_i1|m.65981:1:312:+;	164	T	C	CTA	CCA	L	P	0/0:0,82,255	0/1:232,0,255	0/1:225,0,255	0/1:31,0,255	0/0:0,238,255	0/0:0,84,255
c89106_g1_i3	c89106_g1_i3|m.66150:2:994:+;	962	T	C	GTA	GCA	V	A	./.:0,0,0	1/1:18,1,0	1/1:61,12,0	1/1:25,6,0	./.:0,0,0	./.:0,0,0
c89106_g1_i3	c89106_g1_i3|m.66150:2:994:+;	966	A	G	TGA	TGG	_	W	./.:0,0,0	1/1:18,1,0	1/1:61,12,0	1/1:25,6,0	./.:0,0,0	./.:0,0,0
c89106_g1_i3	c89106_g1_i3|m.66150:2:994:+;	971	A	G	AAT	AGT	N	S	./.:0,0,0	1/1:20,3,0	1/1:61,12,0	1/1:25,6,0	./.:0,0,0	./.:0,0,0
c89134_g1_i1	c89134_g1_i1|m.66281:277:885:+;	368	C	T	ACG	ATG	T	M	0/0:0,65,255	0/1:41,0,255	0/1:63,0,255	0/1:88,0,255	0/0:0,51,255	0/0:0,5,255
c89165_g4_i1	c89165_g4_i1|m.66439:429:800:+;	547	T	C	TAC	CAC	Y	H	0/0:0,255,255	0/1:175,0,255	0/1:240,0,255	0/1:255,0,255	0/0:0,255,255	0/0:0,255,255
c89166_g1_i1	c89166_g1_i1|m.66444:3665:4228:+;	4033	G	A	GGC	AGC	G	S	0/1:11,0,212	0/0:0,18,174	0/0:0,35,188	0/0:0,8,192	0/1:56,0,99	0/1:11,0,155
c89166_g1_i1	c89166_g1_i1|m.66444:3665:4228:+;	4036	G	A	GGT	AGT	G	S	0/1:11,0,212	0/0:0,18,174	0/0:0,32,182	0/0:0,8,192	0/1:98,0,43	0/1:11,0,155
c89166_g1_i1	c89166_g1_i1|m.66444:3665:4228:+;	4046	A	C	CAT	CCT	H	P	0/1:17,0,198	0/0:0,6,122	0/0:0,24,167	0/0:0,6,189	0/1:56,0,89	0/1:26,0,138
c89166_g1_i2	c89166_g1_i2|m.66454:3665:4468:+;	3934	A	C	AAT	CAT	N	H	0/0:0,33,125	0/1:6,0,94	0/1:22,0,94	0/1:44,0,46	0/0:0,120,240	0/0:0,0,147
c89173_g1_i1	c89173_g1_i1|m.66504:668:1759:+;	1381	C	G	CAC	GAC	H	D	0/1:208,0,255	0/0:0,255,255	0/0:0,112,255	0/0:0,90,255	0/1:180,0,255	0/1:255,0,255
c89173_g1_i1	c89173_g1_i1|m.66504:668:1759:+;	1682	T	C	ATA	ACA	I	T	0/1:66,0,255	0/0:0,255,255	0/0:0,222,255	0/0:0,78,255	0/1:66,0,255	0/1:201,0,255
c89187_g1_i4	c89187_g1_i4|m.66574:411:986:+;	518	C	T	TCT	TTT	S	F	0/0:0,29,166	0/1:148,0,189	0/1:109,0,224	0/1:49,0,148	0/0:0,95,166	0/0:0,220,251
c89187_g1_i4	c89187_g1_i4|m.66574:411:986:+;	677	T	A	TTA	TAA	L	_	0/0:0,44,255	0/1:255,0,255	0/1:255,0,255	0/1:179,0,255	0/0:0,228,255	0/0:0,255,255
c89187_g1_i4	c89187_g1_i4|m.66574:411:986:+;	851	T	C	CTG	CCG	L	P	0/0:0,45,255	0/1:255,0,255	0/1:255,0,255	0/1:255,0,255	0/0:0,136,255	0/0:0,255,255
c89248_g1_i1	c89248_g1_i1|m.66801:86:1126:+;	1063	A	G	AAA	GAA	K	E	0/1:15,0,220	0/0:0,21,171	0/0:0,24,184	0/0:0,36,255	0/1:43,0,85	0/1:10,0,227
c89271_g1_i1	c89271_g1_i1|m.66905:297:1241:+;	1010	C	T	GCA	GTA	A	V	0/1:27,0,132	0/0:0,6,84	0/0:0,12,146	0/0:0,18,208	0/1:36,0,36	0/1:30,0,107
c89285_g4_i13	c89285_g4_i13|m.67014:1:363:+;	259	A	G	AGC	GGC	S	G	./.:0,0,0	1/1:17,27,0	1/1:4,3,0	1/1:11,12,0	./.:0,0,0	./.:0,0,0
c89298_g1_i1	c89298_g1_i1|m.67114:2:826:+;	409	G	T	GGA	TGA	G	_	0/0:0,6,84	0/1:32,0,255	0/1:15,0,255	0/1:127,0,255	0/0:0,75,255	0/0:0,160,255
c89299_g1_i1	c89299_g1_i1|m.67121:1:855:+;	670	G	A	GTG	ATG	V	M	0/1:186,0,255	0/0:0,38,255	0/0:0,247,255	0/0:0,255,255	0/1:16,0,255	0/1:15,0,255
c89307_g1_i2	c89307_g1_i2|m.67173:136:726:+;	226	G	T	GTG	TTG	V	L	0/0:0,120,255	0/1:72,0,210	0/1:29,0,179	0/1:41,0,184	0/0:0,93,255	0/0:0,132,238
c89326_g2_i1	c89326_g2_i1|m.67298:353:721:+;	619	G	T	GTT	TTT	V	F	0/1:131,0,123	0/0:0,18,204	0/0:0,15,169	0/0:0,12,153	0/1:15,0,227	0/1:27,0,139
c89361_g1_i1	c89361_g1_i1|m.67508:45:467:+;	365	A	C	GAT	GCT	D	A	0/0:0,25,255	0/1:112,0,229	0/1:200,0,225	0/1:9,0,255	0/0:0,99,255	0/0:0,15,255
c89361_g2_i1	c89361_g2_i1|m.67511:2:2548:+;	1120	C	T	CTC	TTC	L	F	0/0:0,46,255	0/1:151,0,255	0/1:75,0,255	0/1:105,0,255	0/0:0,96,255	0/0:0,155,255
c89398_g3_i6	c89398_g3_i6|m.67740:2:1030:+;	431	A	G	GAT	GGT	D	G	0/0:0,3,42	0/1:213,0,255	0/1:39,0,255	0/1:44,0,255	0/0:0,15,166	0/0:0,36,255
c89417_g2_i1	c89417_g2_i1|m.67865:464:1993:+;	484	C	T	CGC	TGC	R	C	0/0:0,63,255	0/1:161,0,74	0/1:66,0,91	0/1:192,0,255	0/0:0,36,255	0/0:0,27,234
c89417_g2_i1	c89417_g2_i1|m.67865:464:1993:+;	1536	G	C	TTG	TTC	L	F	0/0:0,255,255	0/1:140,0,255	0/1:25,0,255	0/1:111,0,255	0/0:0,223,255	0/0:0,160,255
c89457_g1_i1	c89457_g1_i1|m.68052:2:469:+;	179	A	G	CAG	CGG	Q	R	0/1:32,0,155	0/0:1,0,154	0/0:0,0,184	0/0:0,21,201	0/1:43,0,205	0/1:19,0,136
c89458_g1_i1	c89458_g1_i1|m.68054:237:1316:+;	293	C	T	CCT	CTT	P	L	0/1:7,0,123	0/0:0,15,123	0/0:0,49,33	0/0:0,34,98	0/1:92,0,12	0/1:36,0,70
c89470_g2_i3	c89470_g2_i3|m.68150:2:517:+;	8	A	C	CAG	CCG	Q	P	1/1:4,3,0	./.:0,0,0	./.:0,0,0	./.:0,0,0	1/1:24,3,0	1/1:24,3,0
c89470_g2_i3	c89470_g2_i3|m.68150:2:517:+;	443	C	A	CCT	CAT	P	H	0/1:17,0,255	0/0:18,17,200	0/0:0,18,255	0/0:0,0,161	0/1:37,0,151	0/1:50,0,169
c89498_g1_i1	c89498_g1_i1|m.68263:708:2111:+;	1877	C	T	ACG	ATG	T	M	0/1:17,0,255	0/0:0,34,255	0/0:0,34,255	0/0:0,255,255	0/1:255,0,255	0/1:255,0,255
c89516_g1_i1	c89516_g1_i1|m.68435:3:752:+;	397	C	T	CGG	TGG	R	W	0/1:65,0,179	0/0:0,3,4	0/0:0,5,74	0/0:0,27,167	0/1:50,0,156	0/1:34,0,36
c89516_g1_i1	c89516_g1_i1|m.68435:3:752:+;	407	C	T	CCA	CTA	P	L	0/1:54,0,150	0/0:0,3,4	0/0:0,3,3	0/0:0,30,153	0/1:58,0,108	0/1:31,0,36
c89541_g1_i1	c89541_g1_i1|m.68545:1:378:+;	283	G	T	GGC	TGC	G	C	1/1:117,9,0	0/1:68,0,33	0/1:0,3,42	0/1:0,3,42	1/1:40,3,0	1/1:42,3,0
c89541_g1_i1	c89541_g1_i1|m.68545:1:378:+;	323	A	G	AAG	AGG	K	R	0/0:0,9,104	0/1:33,0,68	0/1:42,3,0	0/1:42,3,0	0/0:0,3,40	0/0:0,3,42
c89545_g2_i3	c89545_g2_i3|m.68562:1:423:+;	76	G	A	GTC	ATC	V	I	0/1:10,0,122	0/0:3,0,143	0/0:0,6,143	0/0:0,30,173	0/1:114,0,123	0/1:21,0,119
c89550_g3_i2	c89550_g3_i2|m.68581:2:679:+;	334	C	T	CAG	TAG	Q	_	0/0:0,12,105	0/1:246,0,255	0/1:148,0,48	0/1:100,0,69	0/0:0,9,118	0/0:0,21,186
c89559_g1_i10	c89559_g1_i10|m.68602:1:477:+;	239	G	A	TGG	TAG	W	_	0/0:0,6,7	0/1:27,0,48	0/1:4,3,0	0/1:48,3,0	0/0:0,6,7	0/0:0,6,7
c89592_g4_i2	c89592_g4_i2|m.68806:351:1478:+;	848	C	G	CCT	CGT	P	R	0/1:255,0,255	0/0:0,18,192	0/0:0,9,119	0/0:0,3,42	0/1:42,3,0	0/1:255,0,0
c89597_g2_i2	c89597_g2_i2|m.68854:263:1429:+;	406	C	T	CGC	TGC	R	C	0/0:0,9,119	0/1:57,0,186	0/1:89,0,255	0/1:21,0,191	0/0:0,255,255	0/0:0,3,42
c89597_g2_i2	c89597_g2_i2|m.68854:263:1429:+;	823	T	A	TGT	AGT	C	S	0/0:0,12,140	0/1:18,0,212	0/1:12,0,169	0/1:24,0,127	0/0:0,241,255	0/0:0,18,204
c89632_g6_i1	c89632_g6_i1|m.69074:558:911:+;	730	G	A	GGA	AGA	G	R	0/0:0,3,221	0/1:63,0,255	0/1:12,0,255	0/1:16,0,255	0/0:0,57,255	0/0:0,33,255
c89632_g6_i1	c89632_g6_i1|m.69074:558:911:+;	733	G	C	GCA	CCA	A	P	0/0:3,0,186	0/1:69,0,255	0/1:18,0,255	0/1:27,0,255	0/0:0,54,255	0/0:0,33,255
c89668_g1_i1	c89668_g1_i1|m.69248:2:1030:+;	812	A	G	GAT	GGT	D	G	0/0:0,120,255	0/1:123,0,255	0/1:94,0,255	0/1:36,0,255	0/0:0,255,255	0/0:0,120,255
c89668_g1_i1	c89668_g1_i1|m.69248:2:1030:+;	860	C	T	CCG	CTG	P	L	0/0:0,102,255	0/1:88,0,255	0/1:32,0,255	0/1:41,0,255	0/0:0,217,255	0/0:0,126,255
c89696_g1_i1	c89696_g1_i1|m.69352:2938:3420:+;	3257	T	A	CTG	CAG	L	Q	0/1:118,0,255	0/0:0,133,255	0/0:0,255,255	0/0:0,255,255	0/1:128,0,255	0/1:14,0,255
c89737_g1_i3	c89737_g1_i3|m.69592:2:445:+;	226	G	C	GGA	CGA	G	R	0/0:0,15,93	0/1:10,0,228	0/1:35,0,196	0/1:45,0,229	0/0:0,36,255	0/0:0,119,255
c89772_g2_i2	c89772_g2_i2|m.69728:2:994:+;	337	C	T	CGA	TGA	R	_	0/1:100,0,184	0/0:0,15,180	0/0:0,6,84	0/0:0,12,142	0/1:30,0,107	0/1:84,0,160
c89785_g1_i3	c89785_g1_i3|m.69789:3:587:+;	229	G	A	GCC	ACC	A	T	0/0:0,51,255	0/1:128,0,255	0/1:70,0,255	0/1:109,0,255	0/0:0,27,255	0/0:0,45,255
c89785_g1_i3	c89785_g1_i3|m.69789:3:587:+;	237	G	T	TTG	TTT	L	F	0/0:0,45,255	0/1:133,0,255	0/1:73,0,255	0/1:144,0,246	0/0:0,24,252	0/0:0,42,255
c89817_g1_i1	c89817_g1_i1|m.69932:2:1225:+;	146	C	T	TCG	TTG	S	L	0/1:54,0,255	0/0:0,255,255	0/0:0,34,255	0/0:0,70,255	0/1:28,0,255	0/1:141,0,255
c89820_g2_i4	c89820_g2_i4|m.69952:905:1423:+;	1303	C	T	CGC	TGC	R	C	0/1:24,0,146	0/0:0,21,222	0/0:2,0,176	0/0:0,9,92	0/1:24,0,236	0/1:15,0,211
c89866_g1_i1	c89866_g1_i1|m.70282:128:2002:+;	250	G	C	GCC	CCC	A	P	0/1:64,0,255	0/0:0,223,255	0/0:0,229,255	0/0:0,202,255	0/1:20,0,255	0/1:120,0,255
c89867_g1_i1	c89867_g1_i1|m.70283:3:1013:+;	785	T	C	CTG	CCG	L	P	0/0:0,255,255	0/1:86,0,255	0/1:158,0,255	0/1:143,0,255	0/0:0,63,255	0/0:0,255,255
c89867_g1_i1	c89867_g1_i1|m.70283:3:1013:+;	983	T	C	CTA	CCA	L	P	0/1:255,0,71	1/1:255,255,0	1/1:255,226,0	1/1:255,255,0	0/1:255,0,25	0/1:255,0,44
c89868_g3_i1	c89868_g3_i1|m.70291:1:891:+;	865	A	G	AAC	GAC	N	D	0/0:0,208,255	0/1:255,0,255	0/1:255,0,255	0/1:255,0,255	0/0:0,228,255	0/0:0,138,255
c89897_g1_i1	c89897_g1_i1|m.70446:1109:1405:+;	1126	C	G	CAC	GAC	H	D	0/1:220,0,255	0/0:0,3,255	0/0:0,247,255	0/0:6,0,255	0/1:22,0,255	0/1:143,0,255
c89902_g1_i1	c89902_g1_i1|m.70468:192:1112:+;c89902_g1_i1|m.70467:2:1165:+;	682	C	A	CTC	ATC	L	I	0/0:0,3,42	0/1:38,0,255	0/1:78,0,255	0/1:71,0,255	0/0:0,255,255	0/0:0,190,255
c89971_g1_i1	c89971_g1_i1|m.70863:2:970:+;	497	A	G	CAT	CGT	H	R	0/1:12,0,198	0/0:0,75,255	0/0:0,36,255	0/0:0,66,255	0/1:38,0,189	0/1:11,0,255
c89980_g1_i1	c89980_g1_i1|m.70923:3:794:+;	89	C	T	TCT	TTT	S	F	0/1:48,0,128	0/0:0,255,219	0/0:0,255,255	0/0:0,34,107	0/1:39,0,139	0/1:15,0,136
c89982_g1_i1	c89982_g1_i1|m.70926:2:481:+;	391	C	G	CGG	GGG	R	G	0/1:120,0,104	0/0:0,27,3	0/0:0,214,162	0/0:0,91,165	0/1:66,0,132	0/1:24,0,97
c89997_g1_i1	c89997_g1_i1|m.71058:1:666:+;	194	A	C	GAT	GCT	D	A	0/0:0,255,255	0/1:111,0,255	0/1:136,0,255	0/1:255,0,255	0/0:0,255,255	0/0:0,212,255
c90006_g1_i1	c90006_g1_i1|m.71129:360:2762:+;	647	G	A	AGC	AAC	S	N	0/0:0,122,255	0/1:101,0,255	0/1:123,0,255	0/1:133,0,255	0/0:0,163,255	0/0:0,255,255
c90006_g1_i1	c90006_g1_i1|m.71129:360:2762:+;	842	C	T	TCA	TTA	S	L	0/0:0,165,255	0/1:137,0,255	0/1:22,0,255	0/1:124,0,255	0/0:0,170,255	0/0:0,255,255
c90028_g2_i1	c90028_g2_i1|m.71268:3:1700:+;	203	A	G	CAA	CGA	Q	R	0/0:0,12,128	0/1:54,0,255	0/1:171,0,255	0/1:65,0,255	0/0:0,255,255	0/0:0,193,255
c90028_g2_i1	c90028_g2_i1|m.71268:3:1700:+;	537	G	T	GAG	GAT	E	D	0/0:0,3,42	0/1:175,0,255	0/1:71,0,255	0/1:41,0,255	0/0:0,255,255	0/0:0,82,255
c90074_g1_i1	c90074_g1_i1|m.71557:3:1454:+;	248	G	A	GGC	GAC	G	D	0/0:0,39,235	0/1:106,0,238	0/1:77,0,159	0/1:51,0,215	0/0:0,51,241	0/0:0,42,255
c90084_g1_i1	c90084_g1_i1|m.71606:1:441:+;	115	G	A	GGT	AGT	G	S	0/0:0,42,232	0/1:9,0,233	0/1:24,3,0	0/1:19,0,199	0/0:0,42,242	0/0:0,15,114
c90084_g1_i1	c90084_g1_i1|m.71606:1:441:+;	124	A	G	AGC	GGC	S	G	0/0:0,45,255	0/1:9,0,233	0/1:24,3,0	0/1:17,0,206	0/0:0,51,255	0/0:0,8,109
c90084_g1_i1	c90084_g1_i1|m.71606:1:441:+;	309	G	T	TTG	TTT	L	F	0/1:13,0,232	0/0:0,81,255	0/0:0,9,119	0/0:0,33,229	0/1:108,0,48	0/1:57,0,130
c90131_g1_i1	c90131_g1_i1|m.71839:532:1458:+;	845	A	C	AAT	ACT	N	T	0/0:0,27,255	0/1:255,0,255	0/1:73,0,31	0/1:57,0,163	0/0:0,255,255	0/0:0,114,255
c90132_g1_i1	c90132_g1_i1|m.71854:58:387:+;	286	A	C	AAC	CAC	N	H	0/1:199,0,255	0/0:0,17,255	0/0:0,95,255	0/0:0,255,255	0/1:45,0,255	0/1:223,0,255
c90135_g4_i3	c90135_g4_i3|m.71873:2:736:+;	268	C	T	CAA	TAA	Q	_	0/1:125,0,255	0/0:0,94,255	0/0:0,90,255	0/0:0,51,255	0/1:10,0,255	0/1:43,0,255
c90145_g2_i1	c90145_g2_i1|m.71919:235:1767:+;	262	T	C	TCC	CCC	S	P	0/0:0,140,90	0/1:72,0,105	0/1:68,0,134	0/1:41,0,20	0/0:0,72,141	0/0:0,235,204
c90180_g1_i2	c90180_g1_i2|m.72115:2:1588:+;	790	T	C	TTC	CTC	F	L	0/0:0,99,255	0/1:30,0,36	0/1:45,0,218	0/1:30,0,74	0/0:0,3,42	0/0:0,18,188
c90180_g5_i1	c90180_g5_i1|m.72125:1:921:+;	490	T	G	TAT	GAT	Y	D	0/1:48,0,255	0/0:0,3,42	0/0:0,12,142	0/0:0,3,40	0/1:24,0,68	0/1:89,0,204
c90187_g1_i2	c90187_g1_i2|m.72176:191:820:+;	451	T	A	TCC	ACC	S	T	0/1:232,0,255	0/0:0,17,255	0/0:0,255,255	0/0:0,151,255	0/1:255,0,255	0/1:255,0,255
c90216_g1_i3	c90216_g1_i3|m.72375:2:340:+;	184	G	A	GGA	AGA	G	R	0/1:13,0,180	0/0:0,1,0	0/0:0,2,36	0/0:0,12,60	0/1:11,0,1	0/1:16,0,74
c90218_g1_i1	c90218_g1_i1|m.72383:3138:3638:+;	3493	C	T	CCA	TCA	P	S	0/1:17,0,36	0/0:0,43,255	0/0:0,102,255	0/0:0,111,255	0/1:33,0,255	0/1:118,0,255
c90218_g1_i1	c90218_g1_i1|m.72383:3138:3638:+;	3494	C	G	CCA	CGA	P	R	0/1:17,0,36	0/0:0,43,255	0/0:0,96,255	0/0:0,111,255	0/1:31,0,255	0/1:118,0,255
c90218_g1_i1	c90218_g1_i1|m.72383:3138:3638:+;	3499	G	A	GTG	ATG	V	M	0/1:17,0,36	0/0:0,40,255	0/0:0,87,255	0/0:0,105,255	0/1:39,0,255	0/1:113,0,255
c90218_g1_i1	c90218_g1_i1|m.72383:3138:3638:+;	3521	C	T	ACG	ATG	T	M	0/0:0,6,65	0/1:255,0,255	0/1:224,0,255	0/1:64,0,255	0/0:0,126,255	0/0:0,148,255
c90292_g2_i1	c90292_g2_i1|m.72958:207:1697:+;	212	C	T	GCT	GTT	A	V	0/0:0,255,255	0/1:47,0,255	0/1:140,0,255	0/1:8,0,255	0/0:0,95,255	0/0:0,64,255
c90298_g1_i1	c90298_g1_i1|m.73011:564:893:+;	838	G	A	GGG	AGG	G	R	0/0:0,47,255	0/1:51,0,255	0/1:51,0,255	0/1:69,0,255	0/0:0,148,255	0/0:0,229,255
c90300_g1_i1	c90300_g1_i1|m.73017:3:1727:+;	725	G	A	CGG	CAG	R	Q	0/0:0,74,255	0/1:31,0,255	0/1:57,0,255	0/1:244,0,255	0/0:0,255,255	0/0:0,27,255
c90314_g1_i1	c90314_g1_i1|m.73088:72:1865:+;	1728	C	G	AGC	AGG	S	R	0/0:0,126,255	0/1:55,0,255	0/1:29,0,255	0/1:231,0,255	0/0:0,166,255	0/0:0,27,255
c90332_g1_i4	c90332_g1_i4|m.73200:639:1037:+;	671	T	C	ATC	ACC	I	T	0/0:0,12,146	0/1:30,0,94	0/1:54,0,168	0/1:48,0,255	0/0:0,3,42	0/0:0,24,215
c90352_g1_i2	c90352_g1_i2|m.73301:1:498:+;	4	A	G	AGC	GGC	S	G	./.:0,0,0	1/1:9,9,0	1/1:9,9,0	1/1:7,6,0	./.:0,0,0	./.:0,0,0
c90378_g1_i2	c90378_g1_i2|m.73435:2:655:+;	617	C	T	ACT	ATT	T	I	0/1:62,3,0	0/0:5,9,36	0/0:0,37,70	0/0:0,30,175	0/1:61,0,30	0/1:12,0,124
c90406_g1_i1	c90406_g1_i1|m.73579:3:1178:+;	425	T	C	GTA	GCA	V	A	0/0:0,3,42	0/1:177,0,255	0/1:179,0,255	0/1:255,0,255	0/0:0,245,255	0/0:0,115,255
c90443_g2_i1	c90443_g2_i1|m.73845:3:704:+;	154	C	T	CCG	TCG	P	S	0/1:136,0,206	0/0:0,66,226	0/0:0,23,134	0/0:0,57,226	0/1:111,0,202	0/1:214,0,217
c90458_g2_i2	c90458_g2_i2|m.73991:3:842:+;	305	T	G	CTT	CGT	L	R	0/1:100,0,131	0/0:0,11,231	0/0:0,36,221	0/0:0,1,126	0/1:89,0,118	0/1:54,0,146
c90462_g1_i1	c90462_g1_i1|m.74014:161:1510:+;c90462_g1_i1|m.74015:1:915:+;	775	G	T	GGC	TGC	G	C	0/0:0,69,255	0/1:81,0,255	0/1:36,0,255	0/1:42,0,255	0/0:7,0,255	0/0:0,26,255
c90463_g1_i1	c90463_g1_i1|m.74017:89:2044:+;c90463_g1_i1|m.74018:3:962:+;	155	T	C	CTA	CCA	L	P	0/1:34,0,18	1/1:101,18,0	1/1:24,3,0	1/1:32,6,0	0/1:0,3,40	0/1:80,0,11
c90463_g1_i1	c90463_g1_i1|m.74017:89:2044:+;c90463_g1_i1|m.74018:3:962:+;	160	T	C	TAT	CAT	Y	H	0/1:34,0,18	1/1:101,18,0	1/1:24,3,0	1/1:32,6,0	0/1:0,3,40	0/1:79,0,11
c90526_g1_i1	c90526_g1_i1|m.74391:2:3028:+;	1927	C	T	CGG	TGG	R	W	0/0:0,255,255	0/1:255,0,255	0/1:159,0,255	0/1:49,0,255	0/0:0,255,255	0/0:0,163,255
c90526_g1_i1	c90526_g1_i1|m.74391:2:3028:+;	2683	C	A	CAT	AAT	H	N	0/0:0,220,255	0/1:105,0,255	0/1:160,0,254	0/1:107,0,255	0/0:0,255,255	0/0:0,93,255
c90538_g1_i1	c90538_g1_i1|m.74446:165:1163:+;	1061	C	T	TCG	TTG	S	L	0/0:0,190,255	0/1:173,0,255	0/1:255,0,255	0/1:133,0,255	0/0:0,255,255	0/0:0,236,255
c90538_g1_i1	c90538_g1_i1|m.74446:165:1163:+;	1114	C	T	CCC	TCC	P	S	0/0:0,255,255	0/1:255,0,255	0/1:255,0,255	0/1:35,0,255	0/0:0,255,255	0/0:0,238,255
c90540_g2_i4	c90540_g2_i4|m.74477:1280:1666:+;	1640	C	T	GCC	GTC	A	V	0/1:67,0,255	0/0:0,24,239	0/0:0,39,255	0/0:0,45,255	0/1:33,0,66	0/1:144,0,255
c90540_g2_i4	c90540_g2_i4|m.74477:1280:1666:+;	1648	A	C	ACC	CCC	T	P	0/0:0,12,255	0/1:37,0,168	0/1:26,0,224	0/1:23,0,237	0/0:0,9,103	0/0:2,0,255
c90541_g2_i1	c90541_g2_i1|m.74496:1:639:+;	191	T	C	GTC	GCC	V	A	0/1:36,0,36	0/0:0,18,204	0/0:0,21,203	0/0:0,9,105	0/1:15,0,69	0/1:19,0,191
c90570_g1_i1	c90570_g1_i1|m.74724:2:952:+;	865	G	C	GAC	CAC	D	H	0/0:0,42,255	0/1:11,0,107	0/1:11,0,255	0/1:65,0,89	0/0:0,18,204	0/0:1,0,255
c90574_g1_i1	c90574_g1_i1|m.74742:326:943:+;	859	C	A	CAA	AAA	Q	K	0/0:0,38,118	0/1:56,0,121	0/1:16,0,69	0/1:4,0,140	0/0:0,96,155	0/0:0,44,139
c90594_g1_i1	c90594_g1_i1|m.74801:243:1016:+;	925	C	T	CCA	TCA	P	S	0/0:0,99,255	0/1:112,0,255	0/1:148,0,255	0/1:243,0,255	0/0:0,57,255	0/0:0,255,255
c90614_g1_i1	c90614_g1_i1|m.74885:445:1665:+;	1054	G	A	GGT	AGT	G	S	0/0:0,72,255	0/1:26,0,255	0/1:127,0,255	0/1:46,0,255	0/0:0,84,255	0/0:0,90,255
c90687_g1_i2	c90687_g1_i2|m.75195:3:1973:+;	1070	G	A	TGC	TAC	C	Y	0/0:0,9,113	0/1:40,3,0	0/1:31,0,53	0/1:18,0,18	0/0:0,12,64	0/0:0,9,89
c90687_g1_i2	c90687_g1_i2|m.75195:3:1973:+;	1165	C	T	CAG	TAG	Q	_	0/1:31,0,64	0/0:0,3,24	0/0:0,9,115	0/0:0,12,136	0/1:62,0,31	0/1:46,0,116
c90692_g1_i2	c90692_g1_i2|m.75223:380:1915:+;	568	A	T	AGT	TGT	S	C	0/0:0,93,255	0/1:168,0,255	0/1:99,0,255	0/1:127,0,255	0/0:0,114,255	0/0:0,235,255
c90699_g1_i2	c90699_g1_i2|m.75242:3:569:+;	376	C	A	CTT	ATT	L	I	1/1:32,8,0	0/1:11,0,0	0/1:8,0,2	0/1:13,0,0	1/1:79,10,0	1/1:52,7,0
c90759_g1_i1	c90759_g1_i1|m.75576:351:1196:+;	644	C	G	CCA	CGA	P	R	0/0:0,9,119	0/1:95,0,139	0/1:48,0,227	0/1:172,0,255	0/0:0,23,255	0/0:0,15,183
c90875_g2_i1	c90875_g2_i1|m.76206:2:1729:+;	61	G	A	GCC	ACC	A	T	0/1:33,0,174	0/0:0,3,42	0/0:0,9,91	0/0:0,24,186	0/1:21,0,145	0/1:33,0,68
c90881_g1_i3	c90881_g1_i3|m.76309:1715:2137:+;	2012	G	C	AGC	ACC	S	T	0/0:0,45,255	0/1:134,0,255	0/1:152,0,255	0/1:60,0,255	0/0:0,165,255	0/0:0,255,255
c90885_g1_i1	c90885_g1_i1|m.76366:1:684:+;	419	T	C	GTG	GCG	V	A	0/0:0,255,255	0/1:255,0,255	0/1:30,0,72	0/1:255,0,255	0/0:0,3,42	0/0:0,6,75
c90885_g2_i1	c90885_g2_i1|m.76369:3:1034:+;c90885_g2_i1|m.76368:2:1939:+;	346	C	T	CGC	TGC	R	C	0/0:0,66,255	0/1:16,0,255	0/1:255,0,255	0/1:255,0,255	0/0:0,255,255	0/0:0,247,255
c90885_g2_i1	c90885_g2_i1|m.76369:3:1034:+;c90885_g2_i1|m.76368:2:1939:+;	518	T	G	CTC	CGC	L	R	0/0:0,27,255	0/1:119,0,255	0/1:188,0,255	0/1:205,0,255	0/0:0,156,255	0/0:0,35,255
c90885_g2_i1	c90885_g2_i1|m.76369:3:1034:+;c90885_g2_i1|m.76368:2:1939:+;	686	G	A	GGC	GAC	G	D	0/0:0,123,255	0/1:149,0,255	0/1:255,0,255	0/1:255,0,255	0/0:0,255,255	0/0:0,255,255
c90885_g2_i1	c90885_g2_i1|m.76369:3:1034:+;c90885_g2_i1|m.76368:2:1939:+;	830	C	T	CCT	CTT	P	L	0/0:0,160,255	0/1:142,0,255	0/1:255,0,255	0/1:255,0,255	0/0:0,255,255	0/0:0,255,255
c90885_g2_i1	c90885_g2_i1|m.76368:2:1939:+;	1309	A	G	AGT	GGT	S	G	0/0:0,255,255	0/1:16,0,255	0/1:166,0,255	0/1:255,0,255	0/0:0,255,255	0/0:0,255,255
c90885_g2_i1	c90885_g2_i1|m.76368:2:1939:+;	1315	C	G	CAA	GAA	Q	E	0/0:0,255,255	0/1:23,0,255	0/1:218,0,255	0/1:255,0,255	0/0:0,255,255	0/0:0,255,255
c90889_g1_i1	c90889_g1_i1|m.76376:182:1867:+;	706	C	T	CCT	TCT	P	S	0/1:127,0,255	0/0:0,176,255	0/0:0,129,255	0/0:0,255,255	0/1:255,0,255	0/1:255,0,255
c90889_g1_i1	c90889_g1_i1|m.76376:182:1867:+;	739	A	T	AAT	TAT	N	Y	0/1:80,0,255	0/0:0,65,255	0/0:0,155,255	0/0:0,255,255	0/1:183,0,255	0/1:255,0,255
c90889_g1_i1	c90889_g1_i1|m.76376:182:1867:+;	1669	C	T	CGC	TGC	R	C	0/1:149,0,255	0/0:0,255,255	0/0:0,158,255	0/0:0,255,255	0/1:180,0,255	0/1:255,0,255
c90889_g1_i1	c90889_g1_i1|m.76376:182:1867:+;	1672	G	A	GGT	AGT	G	S	0/1:211,0,255	0/0:0,143,255	0/0:0,255,255	0/0:0,255,255	0/1:206,0,255	0/1:255,0,255
c90889_g1_i1	c90889_g1_i1|m.76376:182:1867:+;	1717	G	A	GTC	ATC	V	I	0/1:177,0,255	0/0:0,255,255	0/0:0,122,255	0/0:0,255,255	0/1:214,0,255	0/1:255,0,255
c90903_g2_i4	c90903_g2_i4|m.76520:336:905:+;	541	C	G	CGA	GGA	R	G	0/1:15,3,0	0/0:0,154,228	0/0:0,0,141	0/0:0,18,126	0/1:56,0,78	0/1:18,0,111
c90913_g4_i1	c90913_g4_i1|m.76577:3:794:+;	599	A	G	GAT	GGT	D	G	0/1:121,0,87	1/1:255,117,0	1/1:183,10,0	1/1:200,29,0	0/1:151,0,185	0/1:150,0,136
c90917_g2_i1	c90917_g2_i1|m.76599:2:1126:+;	437	C	T	GCT	GTT	A	V	0/1:238,0,255	0/0:0,37,255	0/0:0,42,255	0/0:0,255,255	0/1:185,0,255	0/1:81,0,255
c90917_g3_i1	c90917_g3_i1|m.76600:2:604:+;	247	A	G	AGA	GGA	R	G	0/1:154,0,255	0/0:0,255,255	0/0:0,255,255	0/0:0,255,255	0/1:22,0,255	0/1:31,0,255
c90930_g1_i1	c90930_g1_i1|m.76664:212:733:+;	551	A	T	GAG	GTG	E	V	0/0:0,255,255	0/1:160,0,255	0/1:243,0,255	0/1:255,0,255	0/0:0,255,255	0/0:0,255,255
c90970_g2_i2	c90970_g2_i2|m.76959:588:1154:+;	717	T	A	AAT	AAA	N	K	0/1:75,6,0	0/0:0,9,67	0/0:0,3,40	0/0:0,12,128	0/1:31,0,68	0/1:15,0,33
c90984_g1_i1	c90984_g1_i1|m.77013:86:1246:+;	664	A	G	AGT	GGT	S	G	0/1:90,0,255	0/0:0,196,255	0/0:0,140,255	0/0:0,142,255	0/1:173,0,255	0/1:21,0,255
c90986_g1_i1	c90986_g1_i1|m.77017:139:528:+;	337	T	A	TAC	AAC	Y	N	0/0:0,232,255	0/1:25,0,255	0/1:162,0,255	0/1:237,0,255	0/0:5,0,255	0/0:0,39,255
c91001_g1_i2	c91001_g1_i2|m.77089:3:1361:+;	1267	A	T	AAC	TAC	N	Y	0/1:126,0,102	0/0:0,166,224	0/0:0,63,173	0/0:0,44,206	0/1:75,0,83	0/1:43,0,124
c91073_g3_i1	c91073_g3_i1|m.77478:2:349:+;	275	C	A	ACA	AAA	T	K	0/0:0,60,255	0/1:27,0,113	0/1:15,0,216	0/1:12,0,255	0/0:0,18,204	0/0:0,15,147
c91114_g1_i1	c91114_g1_i1|m.77753:1429:2613:+;	1984	C	G	CTT	GTT	L	V	0/0:0,42,255	0/1:41,0,246	0/1:12,0,255	0/1:10,0,187	0/0:0,27,240	0/0:0,57,255
c91122_g6_i1	c91122_g6_i1|m.77794:72:1271:+;	1228	G	A	GAC	AAC	D	N	0/1:137,0,255	0/0:0,118,255	0/0:0,255,255	0/0:0,59,255	0/1:71,0,255	0/1:233,0,255
c91122_g6_i1	c91122_g6_i1|m.77794:72:1271:+;	1270	A	T	AGC	TGC	S	C	0/1:94,0,255	0/0:0,176,255	0/0:0,255,255	0/0:0,127,255	0/1:49,0,255	0/1:152,0,255
c91162_g1_i1	c91162_g1_i1|m.78056:166:813:+;	551	C	T	CCC	CTC	P	L	0/0:0,18,178	0/1:15,0,255	0/1:122,0,255	0/1:136,0,255	0/0:0,78,255	0/0:0,90,255
c91172_g1_i1	c91172_g1_i1|m.78125:1:1227:+;	227	C	T	GCC	GTC	A	V	0/1:76,0,255	0/0:0,28,255	0/0:0,52,255	0/0:0,255,255	0/1:113,0,255	0/1:153,0,255
c91185_g1_i1	c91185_g1_i1|m.78183:255:890:+;c91185_g1_i1|m.78181:2:973:+;	574	G	A	GGG	AGG	G	R	0/0:0,12,135	0/1:79,0,238	0/1:51,0,223	0/1:37,0,255	0/0:0,39,255	0/0:0,15,183
c91185_g1_i1	c91185_g1_i1|m.78181:2:973:+;	931	G	C	GAT	CAT	D	H	0/0:5,0,255	0/1:41,0,255	0/1:18,0,255	0/1:18,0,255	0/0:0,30,255	0/0:0,27,237
c91189_g2_i1	c91189_g2_i1|m.78216:3:659:+;	552	G	A,T	ATG	ATA	M	I	1/2:255,50,117,239,0,255	0/1:111,0,174,32,94,205	0/1:157,0,196,146,185,255	0/1:120,0,234,32,141,255	1/2:173,30,75,106,0,143	1/2:255,200,255,174,0,209
c91189_g2_i1	c91189_g2_i1|m.78216:3:659:+;	552	G	A,T	ATG	ATT	M	I	1/2:255,50,117,239,0,255	0/1:111,0,174,32,94,205	0/1:157,0,196,146,185,255	0/1:120,0,234,32,141,255	1/2:173,30,75,106,0,143	1/2:255,200,255,174,0,209
c91220_g2_i2	c91220_g2_i2|m.78496:654:1049:+;	992	G	A	AGC	AAC	S	N	0/1:99,0,128	0/0:0,15,181	0/0:0,102,255	0/0:0,199,255	0/1:255,0,255	0/1:255,0,255
c91228_g1_i1	c91228_g1_i1|m.78567:44:571:+;	200	C	T	CCG	CTG	P	L	0/1:34,0,14	0/0:0,0,156	0/0:0,36,215	0/0:0,51,219	0/1:42,0,225	0/1:55,0,171
c91228_g1_i1	c91228_g1_i1|m.78567:44:571:+;	208	C	T	CGC	TGC	R	C	0/1:34,0,14	0/0:0,6,173	0/0:0,36,248	0/0:0,48,207	0/1:37,0,255	0/1:55,0,170
c91228_g1_i1	c91228_g1_i1|m.78567:44:571:+;	289	C	T	CTT	TTT	L	F	0/1:33,0,53	0/0:0,45,255	0/0:0,42,255	0/0:0,0,255	0/1:37,0,255	0/1:19,0,255
c91231_g1_i1	c91231_g1_i1|m.78571:150:4472:+;	440	C	T	GCG	GTG	A	V	0/0:0,87,255	0/1:74,0,255	0/1:104,0,255	0/1:128,0,255	0/0:0,0,255	0/0:0,124,255
c91231_g1_i1	c91231_g1_i1|m.78571:150:4472:+;	973	C	A	CTG	ATG	L	M	0/0:0,81,255	0/1:53,0,255	0/1:228,0,255	0/1:91,0,255	0/0:0,0,255	0/0:4,0,255
c91267_g1_i3	c91267_g1_i3|m.78755:1547:2086:+;	1957	G	A	GTT	ATT	V	I	0/0:0,255,255	0/1:255,0,255	0/1:147,0,255	0/1:89,0,255	0/0:0,255,255	0/0:0,117,255
c91300_g1_i1	c91300_g1_i1|m.78930:2:1318:+;	1150	A	G	AAC	GAC	N	D	0/0:0,11,255	0/1:255,0,255	0/1:69,0,255	0/1:163,0,255	0/0:0,193,255	0/0:0,32,255
c91308_g1_i1	c91308_g1_i1|m.78970:284:1930:+;	1019	C	T	TCT	TTT	S	F	0/1:49,0,255	0/0:0,255,255	0/0:0,255,255	0/0:0,53,255	0/1:85,0,255	0/1:127,0,255
c91320_g2_i1	c91320_g2_i1|m.79036:3:494:+;	287	C	T	TCG	TTG	S	L	0/0:0,33,255	0/1:86,0,254	0/1:17,0,36	0/1:15,0,68	0/0:0,18,191	0/0:0,13,240
c91320_g2_i1	c91320_g2_i1|m.79036:3:494:+;	308	T	C	CTG	CCG	L	P	0/0:0,27,255	0/1:75,0,247	0/1:26,6,0	0/1:12,0,107	0/0:0,15,144	0/0:0,23,255
c91329_g1_i2	c91329_g1_i2|m.79080:165:1169:+;	605	G	C	TGT	TCT	C	S	1/1:12,5,0	./.:0,0,0	./.:0,0,0	./.:0,0,0	1/1:14,6,0	1/1:19,12,0
c91335_g2_i1	c91335_g2_i1|m.79098:345:1790:+;	404	G	A	CGG	CAG	R	Q	0/0:0,79,129	0/1:55,0,74	0/1:79,0,108	0/1:62,0,91	0/0:0,96,77	0/0:0,255,137
c91402_g2_i2	c91402_g2_i2|m.79484:368:1723:+;	648	A	T	AAA	AAT	K	N	0/0:0,30,255	0/1:126,0,255	0/1:99,0,124	0/1:130,0,255	0/0:0,15,157	0/0:0,111,255
c91402_g2_i2	c91402_g2_i2|m.79484:368:1723:+;	737	G	A	CGA	CAA	R	Q	0/1:57,0,161	0/0:0,51,255	0/0:0,30,253	0/0:0,72,255	0/1:117,0,61	0/1:18,0,255
c91478_g1_i2	c91478_g1_i2|m.79949:182:1666:+;	201	G	A	TGG	TGA	W	_	0/0:0,148,255	0/1:48,0,164	0/1:30,0,87	0/1:67,0,179	0/0:0,30,193	0/0:0,9,77
c91520_g1_i1	c91520_g1_i1|m.80184:115:576:+;	124	C	T	CTC	TTC	L	F	0/0:0,75,255	0/1:54,0,255	0/1:16,0,221	0/1:82,0,226	0/0:0,62,214	0/0:0,88,255
c91540_g1_i3	c91540_g1_i3|m.80285:3:512:+;	245	G	A	CGA	CAA	R	Q	0/1:151,0,245	0/0:0,23,255	0/0:0,15,236	0/0:0,72,255	0/1:68,0,160	0/1:99,0,194
c91540_g1_i3	c91540_g1_i3|m.80285:3:512:+;	281	C	T	TCC	TTC	S	F	0/1:152,0,255	0/0:0,17,255	0/0:0,21,255	0/0:0,60,255	0/1:66,0,168	0/1:84,0,220
c91566_g2_i1	c91566_g2_i1|m.80432:1:1173:+;c91566_g2_i1|m.80433:2:1111:+;	886	G	A	GCA	ACA	A	T	0/0:0,123,255	0/1:44,0,113	0/1:94,0,236	0/1:79,0,255	0/0:0,2,255	0/0:0,27,255
c91574_g1_i1	c91574_g1_i1|m.80517:3:1541:+;	746	G	C	GGG	GCG	G	A	0/0:0,175,255	0/1:177,0,255	0/1:11,0,255	0/1:115,0,255	0/0:0,81,255	0/0:0,56,255
c91606_g1_i2	c91606_g1_i2|m.80680:196:1719:+;	628	G	T	GCG	TCG	A	S	0/0:0,8,10	1/1:6,17,0	1/1:32,4,0	1/1:32,3,0	0/0:0,19,9	0/0:0,8,3
c91626_g5_i1	c91626_g5_i1|m.80818:2:439:+;	408	C	G	AGC	AGG	S	R	1/1:61,6,0	./.:0,0,0	./.:0,0,0	./.:0,0,0	1/1:40,3,0	1/1:40,3,0
c91626_g5_i1	c91626_g5_i1|m.80818:2:439:+;	409	T	C	TAA	CAA	_	Q	1/1:61,6,0	./.:0,0,0	./.:0,0,0	./.:0,0,0	1/1:40,3,0	1/1:40,3,0
c91626_g2_i3	c91626_g2_i3|m.80819:2:412:+;	164	G	A	GGT	GAT	G	D	0/0:0,17,141	0/1:70,0,3	0/1:40,3,0	0/1:25,3,0	0/0:0,12,92	0/0:0,6,56
c91636_g1_i5	c91636_g1_i5|m.80901:1437:1979:+;	1814	C	T	CCG	CTG	P	L	0/1:9,0,81	0/0:0,23,82	0/0:0,11,64	0/0:0,21,59	0/1:6,0,38	0/1:31,0,0
c91650_g1_i1	c91650_g1_i1|m.80967:2:841:+;	479	T	C	TTC	TCC	F	S	0/1:255,0,255	0/0:0,26,255	0/0:0,62,255	0/0:0,127,255	0/1:57,0,255	0/1:63,0,255
c91659_g1_i1	c91659_g1_i1|m.81054:2:379:+;	274	G	A	GAG	AAG	E	K	0/1:202,0,255	0/0:0,104,255	0/0:0,67,255	0/0:0,127,255	0/1:190,0,255	0/1:255,0,255
c91695_g1_i1	c91695_g1_i1|m.81224:1:1113:+;	194	C	T	GCG	GTG	A	V	0/1:16,0,255	0/0:0,31,255	0/0:0,27,255	0/0:0,54,255	0/1:31,0,255	0/1:88,0,255
c91697_g1_i1	c91697_g1_i1|m.81227:265:1857:+;	883	G	A	GCC	ACC	A	T	0/0:0,255,255	0/1:148,0,255	0/1:34,0,255	0/1:143,0,255	0/0:1,0,255	0/0:0,193,255
c91697_g1_i1	c91697_g1_i1|m.81227:265:1857:+;	1822	C	G	CTG	GTG	L	V	0/0:0,77,255	0/1:29,0,255	0/1:216,0,255	0/1:31,0,255	0/0:0,111,255	0/0:0,123,255
c91697_g1_i1	c91697_g1_i1|m.81227:265:1857:+;	1849	G	A	GCA	ACA	A	T	0/0:0,255,255	0/1:11,0,255	0/1:48,0,255	0/1:160,0,255	0/0:4,0,255	0/0:0,97,255
c91741_g4_i1	c91741_g4_i1|m.81469:83:1291:+;	292	C	T	CGG	TGG	R	W	0/1:62,0,255	0/0:0,93,255	0/0:0,2,206	0/0:0,255,255	0/1:55,0,240	0/1:94,0,255
c91741_g4_i1	c91741_g4_i1|m.81469:83:1291:+;	905	A	G	CAT	CGT	H	R	0/1:115,0,255	0/0:0,215,255	0/0:0,1,255	0/0:0,255,255	0/1:162,0,255	0/1:181,0,255
c91754_g1_i1	c91754_g1_i1|m.81579:1:1500:+;	124	G	A	GGG	AGG	G	R	0/1:89,0,158	0/0:0,16,255	0/0:0,55,255	0/0:0,64,255	0/1:57,0,255	0/1:255,0,255
c91754_g1_i1	c91754_g1_i1|m.81579:1:1500:+;	653	C	A	GCC	GAC	A	D	0/0:0,21,229	0/1:255,0,255	0/1:68,0,255	0/1:255,0,255	0/0:0,47,255	0/0:0,220,255
c91763_g2_i1	c91763_g2_i1|m.81668:187:1995:+;	1887	T	A	CAT	CAA	H	Q	0/0:0,105,255	0/1:108,0,218	0/1:100,0,255	0/1:97,0,255	0/0:0,114,255	0/0:0,181,255
c91781_g2_i1	c91781_g2_i1|m.81819:1:999:+;	731	G	T	CGG	CTG	R	L	0/0:0,255,255	0/1:186,0,255	0/1:202,0,255	0/1:255,0,255	0/0:0,250,255	0/0:0,255,255
c91783_g2_i1	c91783_g2_i1|m.81837:1:2184:+;	1846	T	C	TGG	CGG	W	R	0/0:0,3,255	0/1:30,0,107	0/1:36,0,36	0/1:10,0,246	0/0:0,3,42	0/0:0,6,77
c91785_g1_i4	c91785_g1_i4|m.81858:3:890:+;	509	A	C	CAA	CCA	Q	P	0/0:0,8,33	1/1:51,9,0	1/1:31,11,0	1/1:11,24,0	0/0:0,70,20	0/0:0,15,17
c91785_g1_i7	c91785_g1_i7|m.81866:2:340:+;	161	G	T	TGT	TTT	C	F	0/0:0,18,99	0/1:13,0,47	0/1:19,0,75	0/1:82,0,98	0/0:0,60,75	0/0:0,19,54
c91792_g1_i2	c91792_g1_i2|m.81932:1:1107:+;	807	A	G	ATA	ATG	I	M	0/1:10,0,255	0/0:0,255,255	0/0:0,255,255	0/0:0,255,255	0/1:113,0,255	0/1:128,0,255
c91813_g4_i1	c91813_g4_i1|m.82062:123:1292:+;	415	C	T	CGG	TGG	R	W	0/0:0,105,255	0/1:173,0,255	0/1:36,0,255	0/1:160,0,255	0/0:0,93,255	0/0:0,44,255
c91841_g1_i3	c91841_g1_i3|m.82309:2:835:+;	22	C	T	CAG	TAG	Q	_	./.:0,0,0	1/1:23,3,0	1/1:4,3,0	1/1:7,6,0	./.:0,0,0	./.:0,0,0
c91841_g1_i3	c91841_g1_i3|m.82309:2:835:+;	23	A	C	CAG	CCG	Q	P	./.:0,0,0	1/1:23,3,0	1/1:4,3,0	1/1:7,6,0	./.:0,0,0	./.:0,0,0
c91889_g1_i1	c91889_g1_i1|m.82626:1:3414:+;	26	G	A	AGC	AAC	S	N	0/0:0,21,175	0/1:104,0,142	0/1:9,0,173	0/1:38,0,179	0/0:0,33,206	0/0:0,21,175
c91902_g2_i1	c91902_g2_i1|m.82683:1:321:+;	181	G	A	GCT	ACT	A	T	0/0:0,15,177	0/1:42,3,0	0/1:21,0,135	0/1:34,0,36	0/0:0,12,145	0/0:0,12,153
c91921_g4_i1	c91921_g4_i1|m.82785:1:1224:+;	175	C	G	CGC	GGC	R	G	0/0:0,50,255	0/1:255,0,255	0/1:190,0,255	0/1:159,0,255	0/0:0,255,255	0/0:0,255,255
c91947_g1_i1	c91947_g1_i1|m.82936:2:1033:+;	991	C	T	CCA	TCA	P	S	0/0:0,27,255	0/1:10,0,233	0/1:35,0,253	0/1:90,0,255	0/0:0,57,255	0/0:0,109,255
c91952_g2_i1	c91952_g2_i1|m.82958:178:1296:+;	581	C	A	GCT	GAT	A	D	0/0:0,12,105	0/1:54,0,127	0/1:7,0,80	0/1:85,0,95	0/0:0,30,166	0/0:0,57,168
c91953_g1_i11	c91953_g1_i11|m.82989:21:488:+;	188	G	C	CGG	CCG	R	P	0/0:0,66,255	0/1:255,0,188	0/1:209,0,255	0/1:21,0,255	0/0:0,255,255	0/0:0,36,255
c91963_g2_i1	c91963_g2_i1|m.83068:2:973:+;	640	G	A	GAT	AAT	D	N	0/0:0,21,233	0/1:15,0,214	0/1:66,0,126	0/1:48,0,218	0/0:0,15,147	0/0:0,27,247
c91972_g1_i1	c91972_g1_i1|m.83114:3:662:+;	473	C	T	CCG	CTG	P	L	0/0:0,132,255	0/1:255,0,255	0/1:208,0,255	0/1:56,0,255	0/0:0,18,255	0/0:0,64,255
c92020_g1_i2	c92020_g1_i2|m.83419:132:1190:+;	365	T	C	ATG	ACG	M	T	0/1:35,0,255	0/0:0,255,255	0/0:0,125,255	0/0:0,59,255	0/1:7,0,255	0/1:246,0,255
c92025_g1_i1	c92025_g1_i1|m.83452:1:1035:+;	133	G	A	GCG	ACG	A	T	0/0:0,144,255	0/1:25,0,79	0/1:105,0,62	0/1:39,0,224	0/0:0,30,238	0/0:0,18,179
c92025_g1_i1	c92025_g1_i1|m.83452:1:1035:+;	148	G	T	GCC	TCC	A	S	0/0:0,255,255	0/1:25,0,79	0/1:120,0,84	0/1:47,0,164	0/0:0,30,220	0/0:0,21,212
c92025_g1_i1	c92025_g1_i1|m.83452:1:1035:+;	226	A	C	ACC	CCC	T	P	0/0:0,141,255	0/1:68,0,67	0/1:135,0,196	0/1:172,0,225	0/0:0,36,234	0/0:0,27,252
c92025_g1_i1	c92025_g1_i1|m.83452:1:1035:+;	849	T	A	GAT	GAA	D	E	0/0:0,255,255	0/1:174,0,165	0/1:19,0,255	0/1:44,0,255	0/0:0,78,255	0/0:0,27,225
c92082_g3_i1	c92082_g3_i1|m.83736:1:573:+;	450	T	G	CAT	CAG	H	Q	1/1:0,2,0	0/1:24,0,66	0/1:75,0,47	0/1:63,0,48	1/1:19,18,0	1/1:55,3,0
c92089_g2_i3	c92089_g2_i3|m.83780:3:1589:+;	1312	C	A	CTC	ATC	L	I	0/0:0,0,255	0/1:33,0,255	0/1:53,0,255	0/1:60,0,109	0/0:0,66,255	0/0:0,72,255
c92089_g2_i3	c92089_g2_i3|m.83780:3:1589:+;	1315	A	C	ATC	CTC	I	L	0/0:3,0,255	0/1:33,0,255	0/1:55,0,255	0/1:60,0,95	0/0:0,66,255	0/0:0,72,255
c92089_g2_i3	c92089_g2_i3|m.83780:3:1589:+;	1319	T	A	CTC	CAC	L	H	0/0:3,0,255	0/1:31,0,255	0/1:53,0,255	0/1:60,0,95	0/0:0,66,255	0/0:0,72,255
c92093_g1_i4	c92093_g1_i4|m.83806:2:1210:+;	827	C	A	GCG	GAG	A	E	0/1:42,0,34	0/0:0,72,38	0/0:0,39,59	0/0:0,99,174	0/1:39,3,0	0/1:47,0,9
c92096_g4_i1	c92096_g4_i1|m.83841:1:603:+;	13	C	T	CGC	TGC	R	C	0/0:0,48,217	0/1:33,0,63	0/1:90,0,58	0/1:12,0,168	0/0:0,18,163	0/0:0,18,159
c92140_g1_i1	c92140_g1_i1|m.84178:3:1550:+;	257	C	T	TCA	TTA	S	L	0/1:39,0,255	0/0:3,0,255	0/0:0,26,255	0/0:0,48,255	0/1:49,0,255	0/1:107,0,255
c92144_g1_i2	c92144_g1_i2|m.84221:53:1474:+;	248	A	C	CAC	CCC	H	P	0/1:16,0,255	0/0:0,27,255	0/0:0,0,255	0/0:0,60,255	0/1:18,0,151	0/1:30,0,255
c92192_g2_i1	c92192_g2_i1|m.84583:1:2760:+;	127	T	C	TCC	CCC	S	P	0/0:0,12,128	0/1:13,0,164	0/1:93,0,191	0/1:47,0,33	0/0:0,9,105	0/0:0,78,255
c92192_g2_i1	c92192_g2_i1|m.84583:1:2760:+;	188	A	C	GAA	GCA	E	A	0/0:0,36,255	0/1:85,0,255	0/1:90,0,255	0/1:111,0,206	0/0:0,42,240	0/0:0,111,255
c92193_g1_i1	c92193_g1_i1|m.84587:3:932:+;c92193_g1_i1|m.84586:2:991:+;	922	C	G	CGC	GGC	R	G	0/0:0,7,255	0/1:112,0,255	0/1:145,0,255	0/1:136,0,255	0/0:0,28,236	0/0:0,76,255
c92210_g1_i1	c92210_g1_i1|m.84675:634:2052:+;	1051	A	T	ATA	TTA	I	L	0/0:0,69,255	0/1:80,0,255	0/1:64,0,255	0/1:90,0,255	0/0:0,255,255	0/0:0,243,255
c92229_g2_i1	c92229_g2_i1|m.84785:1:669:+;	460	G	A	GGA	AGA	G	R	0/0:0,30,255	0/1:16,0,255	0/1:40,0,255	0/1:73,0,179	0/0:0,39,255	0/0:0,30,232
c92231_g1_i3	c92231_g1_i3|m.84805:350:736:+;	457	G	A	GAT	AAT	D	N	0/1:8,0,56	0/0:0,39,242	0/0:0,87,255	0/0:0,18,126	0/1:22,0,99	0/1:16,0,249
c92231_g1_i6	c92231_g1_i6|m.84807:293:814:+;	638	G	A	AGC	AAC	S	N	0/1:5,0,19	0/0:0,30,108	0/0:0,18,40	0/0:0,33,79	0/1:8,0,6	0/1:43,1,0
c92231_g1_i6	c92231_g1_i6|m.84807:293:814:+;	641	C	T	ACA	ATA	T	I	0/1:5,0,19	0/0:0,27,101	0/0:0,18,40	0/0:0,33,83	0/1:8,0,6	0/1:43,1,0
c92231_g1_i6	c92231_g1_i6|m.84807:293:814:+;	728	T	A	CTA	CAA	L	Q	0/1:24,0,9	0/0:0,12,58	0/0:0,12,55	0/0:0,15,46	0/1:35,3,0	0/1:36,0,4
c92253_g1_i1	c92253_g1_i1|m.84935:2:1024:+;	851	G	A	TGC	TAC	C	Y	0/0:0,33,203	0/1:33,0,255	0/1:97,0,251	0/1:77,0,255	0/0:4,0,255	0/0:0,57,255
c92255_g1_i2	c92255_g1_i2|m.84939:1:1002:+;c92255_g1_i2|m.84940:2:1000:+;	307	A	G	ACA	GCA	T	A	0/0:0,3,4	0/1:13,5,0	0/1:18,0,0	0/1:145,0,70	0/0:0,12,46	0/0:0,6,8
c92255_g1_i2	c92255_g1_i2|m.84939:1:1002:+;c92255_g1_i2|m.84940:2:1000:+;	448	A	G	ACT	GCT	T	A	1/1:23,3,0	0/1:60,0,160	0/1:67,0,104	0/1:135,0,191	1/1:194,18,0	1/1:40,3,0
c92255_g1_i2	c92255_g1_i2|m.84939:1:1002:+;c92255_g1_i2|m.84940:2:1000:+;	470	A	G	CAT	CGT	H	R	1/1:23,3,0	0/1:19,0,181	0/1:56,0,137	0/1:176,0,250	1/1:194,18,0	1/1:75,6,0
c92264_g1_i1	c92264_g1_i1|m.84994:3:1163:+;	941	G	T	TGT	TTT	C	F	0/0:0,93,255	0/1:74,0,255	0/1:186,0,255	0/1:241,0,255	0/0:0,81,255	0/0:0,255,255
c92265_g1_i1	c92265_g1_i1|m.84998:2:763:+;	505	C	T	CCT	TCT	P	S	0/0:0,72,255	0/1:98,0,255	0/1:9,0,255	0/1:97,0,255	0/0:0,71,255	0/0:0,45,255
c92265_g5_i1	c92265_g5_i1|m.85016:600:902:+;	608	T	C	GTG	GCG	V	A	0/0:0,18,183	0/1:9,0,250	0/1:46,0,255	0/1:142,0,255	0/0:0,45,255	0/0:0,21,211
c92276_g1_i1	c92276_g1_i1|m.85071:3:1802:+;	961	C	T	CGG	TGG	R	W	0/0:0,23,255	0/1:244,0,255	0/1:152,0,255	0/1:255,0,255	0/0:2,0,255	0/0:0,17,255
c92296_g1_i1	c92296_g1_i1|m.85191:1:882:+;	247	C	T	CCC	TCC	P	S	0/0:0,178,255	0/1:57,0,183	0/1:19,0,209	0/1:36,0,230	0/0:0,116,255	0/0:0,54,237
c92302_g1_i3	c92302_g1_i3|m.85230:1:1596:+;	1279	G	A	GTT	ATT	V	I	0/0:0,22,255	0/1:28,0,255	0/1:62,0,255	0/1:87,0,255	0/0:0,144,255	0/0:0,99,255
c92312_g1_i1	c92312_g1_i1|m.85265:111:839:+;	244	C	G	CCG	GCG	P	A	0/1:30,0,107	0/0:0,6,77	0/0:0,24,255	0/0:3,0,255	0/1:21,0,185	0/1:72,0,72
c92315_g1_i1	c92315_g1_i1|m.85270:2:1732:+;	1240	G	A	GCA	ACA	A	T	0/1:47,0,198	0/0:0,87,255	0/0:0,51,255	0/0:0,38,255	0/1:122,0,255	0/1:123,0,255
c92315_g1_i1	c92315_g1_i1|m.85270:2:1732:+;	1412	G	A	CGG	CAG	R	Q	0/1:136,0,204	0/0:0,87,255	0/0:0,45,255	0/0:0,69,255	0/1:88,0,241	0/1:122,0,255
c92315_g1_i1	c92315_g1_i1|m.85270:2:1732:+;	1597	G	T	GGA	TGA	G	_	0/1:118,0,255	0/0:0,78,255	0/0:0,48,255	0/0:0,9,255	0/1:102,0,196	0/1:56,0,204
c92336_g1_i1	c92336_g1_i1|m.85416:3:488:+;	313	G	A	GCC	ACC	A	T	0/0:0,9,69	0/1:214,0,117	0/1:120,0,255	0/1:44,0,181	0/0:0,30,213	0/0:0,187,255
c92341_g1_i4	c92341_g1_i4|m.85437:823:1509:+;	1022	C	T	CCT	CTT	P	L	1/1:35,255,0	0/0:0,255,21	0/0:0,255,2	0/0:0,255,18	1/1:26,161,0	1/1:54,12,0
c92373_g1_i1	c92373_g1_i1|m.85677:3:413:+;	175	C	T	CAA	TAA	Q	_	0/0:0,30,232	0/1:59,0,177	0/1:21,0,137	0/1:62,0,186	0/0:0,21,203	0/0:0,30,201
c92378_g1_i1	c92378_g1_i1|m.85698:450:932:+;	529	C	T	CGC	TGC	R	C	0/1:13,0,255	0/0:0,27,255	0/0:0,30,255	0/0:0,205,255	0/1:62,0,99	0/1:106,0,255
c92406_g1_i2	c92406_g1_i2|m.85981:2:943:+;	58	G	T	GAC	TAC	D	Y	0/1:68,0,33	0/0:0,9,105	0/0:0,6,77	0/0:0,6,48	0/1:63,0,65	0/1:33,0,66
c92418_g1_i1	c92418_g1_i1|m.86069:2:460:+;	268	G	T	GAT	TAT	D	Y	0/0:0,16,255	0/1:132,0,255	0/1:38,0,255	0/1:242,0,255	0/0:0,35,255	0/0:0,28,255
c92434_g1_i2	c92434_g1_i2|m.86188:209:1633:+;	286	A	G	ACT	GCT	T	A	0/1:3,0,62	0/0:0,255,189	0/0:0,255,82	0/0:0,220,65	0/1:115,0,119	0/1:38,0,14
c92465_g2_i3	c92465_g2_i3|m.86383:3:785:+;	548	C	T	CCG	CTG	P	L	1/1:8,7,0	0/1:0,2,0	0/1:0,3,4	0/1:0,3,4	1/1:39,8,0	1/1:11,12,0
c92475_g1_i1	c92475_g1_i1|m.86426:2:949:+;	169	T	G	TTT	GTT	F	V	0/1:42,3,0	0/0:0,3,42	0/0:0,15,181	0/0:0,6,77	0/1:73,0,33	0/1:255,0,241
c92475_g1_i1	c92475_g1_i1|m.86424:1379:2392:+;c92475_g1_i1|m.86423:183:2390:+;	1469	G	T	TGG	TTG	W	L	0/1:40,3,0	0/0:0,3,42	0/0:0,9,118	0/0:0,3,42	0/1:34,0,36	0/1:215,0,115
c92476_g1_i1	c92476_g1_i1|m.86431:164:856:+;	202	C	G	CCC	GCC	P	A	1/1:30,11,0	0/0:0,66,104	0/0:0,51,14	0/0:0,54,60	1/1:10,17,0	1/1:35,27,0
c92476_g1_i1	c92476_g1_i1|m.86431:164:856:+;	209	G	A	GGC	GAC	G	D	1/1:16,10,0	0/0:0,75,113	0/0:0,51,14	0/0:0,57,63	1/1:10,25,0	1/1:35,26,0
c92479_g2_i2	c92479_g2_i2|m.86460:1:498:+;	350	G	A	GGC	GAC	G	D	0/0:0,99,194	0/1:22,0,47	0/1:41,0,27	0/1:52,0,69	0/0:0,12,66	0/0:0,39,86
c92479_g2_i2	c92479_g2_i2|m.86460:1:498:+;	389	G	A	GGC	GAC	G	D	0/0:0,19,207	0/1:19,0,83	0/1:37,0,36	0/1:67,0,71	0/0:0,18,109	0/0:0,33,78
c92500_g1_i3	c92500_g1_i3|m.86619:1100:2131:+;c92500_g1_i3|m.86618:1521:2861:+;	1600	C	T	CGG	TGG	R	W	0/0:0,15,146	0/1:24,0,153	0/1:54,0,255	0/1:156,0,255	0/0:0,42,252	0/0:0,45,255
c92500_g1_i3	c92500_g1_i3|m.86619:1100:2131:+;c92500_g1_i3|m.86618:1521:2861:+;	1645	G	A	GCC	ACC	A	T	0/0:0,36,209	0/1:18,0,181	0/1:116,0,191	0/1:142,0,194	0/0:0,108,234	0/0:0,111,233
c92537_g2_i1	c92537_g2_i1|m.86901:3:1076:+;	443	T	C	TTG	TCG	L	S	0/1:255,0,255	0/0:0,167,255	0/0:0,255,255	0/0:0,44,255	0/1:226,0,255	0/1:29,0,255
c92537_g2_i1	c92537_g2_i1|m.86901:3:1076:+;	827	T	A	TTG	TAG	L	_	0/0:0,0,255	0/1:122,0,255	0/1:200,0,255	0/1:155,0,255	0/0:0,255,255	0/0:0,234,255
c92550_g2_i1	c92550_g2_i1|m.86941:28:333:+;	328	G	A	GGC	AGC	G	S	0/1:117,0,219	0/0:0,15,100	0/0:0,6,47	0/0:0,9,105	0/1:77,6,0	0/1:18,0,143
c92566_g2_i3	c92566_g2_i3|m.87032:1:942:+;	647	C	T	GCC	GTC	A	V	0/0:0,22,209	0/1:37,1,0	0/1:38,3,0	0/1:60,0,30	0/0:0,4,40	0/0:0,12,11
c92587_g2_i3	c92587_g2_i3|m.87131:1:1131:+;	1109	T	A	TTA	TAA	L	_	1/1:4,3,0	0/0:0,6,44	0/0:0,18,86	0/0:0,5,72	1/1:42,3,0	1/1:11,9,0
c92608_g1_i1	c92608_g1_i1|m.87239:301:1293:+;	1117	A	C	ATC	CTC	I	L	0/0:0,196,255	0/1:255,0,255	0/1:82,0,255	0/1:255,0,255	0/0:0,13,255	0/0:0,231,255
c92619_g2_i1	c92619_g2_i1|m.87310:1:1035:+;	815	A	G	GAC	GGC	D	G	0/0:0,157,255	0/1:231,0,255	0/1:169,0,255	0/1:26,0,255	0/0:0,255,255	0/0:0,98,255
c92625_g3_i1	c92625_g3_i1|m.87347:136:2571:+;	415	G	A	GGT	AGT	G	S	0/1:75,0,255	0/0:0,188,255	0/0:0,66,255	0/0:0,149,255	0/1:114,0,255	0/1:186,0,255
c92629_g1_i1	c92629_g1_i1|m.87382:3:2012:+;	893	G	A	GGA	GAA	G	E	0/1:53,0,20	0/0:0,105,210	0/0:0,25,90	0/0:0,46,107	0/1:17,0,64	0/1:47,0,133
c92644_g1_i1	c92644_g1_i1|m.87456:292:861:+;	426	G	C	GAG	GAC	E	D	0/1:17,0,16	0/0:0,9,48	0/0:0,39,81	0/0:0,3,4	0/1:19,0,86	0/1:70,0,118
c92644_g1_i2	c92644_g1_i2|m.87460:288:833:+;	398	G	C	AGA	ACA	R	T	0/1:72,0,30	0/0:0,12,11	0/0:0,29,199	0/0:0,3,4	0/1:93,0,45	0/1:228,0,177
c92653_g3_i1	c92653_g3_i1|m.87512:2:373:+;	325	T	C	TTT	CTT	F	L	0/1:105,0,63	0/0:0,3,42	0/0:0,24,238	0/0:0,78,255	0/1:212,0,255	0/1:21,0,145
c92680_g2_i1	c92680_g2_i1|m.87627:1:1470:+;	380	T	C	CTG	CCG	L	P	1/1:11,9,0	./.:0,0,0	./.:0,0,0	./.:0,0,0	1/1:7,6,0	1/1:22,21,0
c92692_g3_i1	c92692_g3_i1|m.87789:3:992:+;c92692_g3_i1|m.87788:1:1038:+;	13	G	A	GCT	ACT	A	T	0/0:0,3,42	0/1:37,0,136	0/1:33,0,68	0/1:10,0,94	0/0:0,6,77	0/0:0,6,75
c92693_g1_i1	c92693_g1_i1|m.87806:1:648:+;	103	A	G	ACA	GCA	T	A	0/0:0,15,169	0/1:138,0,21	0/1:134,0,203	0/1:81,0,129	0/0:0,18,163	0/0:0,12,146
c92693_g1_i1	c92693_g1_i1|m.87806:1:648:+;	461	C	G	CCA	CGA	P	R	0/0:0,30,255	0/1:63,0,85	0/1:187,0,185	0/1:164,0,119	0/0:0,33,255	0/0:0,6,77
c92719_g1_i1	c92719_g1_i1|m.87976:2:337:+;	319	A	G	ACA	GCA	T	A	0/1:211,0,255	0/0:0,250,255	0/0:0,255,255	0/0:0,141,255	0/1:116,0,255	0/1:101,0,255
c92719_g2_i1	c92719_g2_i1|m.87977:2:1861:+;	1417	G	T	GTA	TTA	V	L	0/1:255,0,255	0/0:0,112,255	0/0:0,255,255	0/0:0,38,255	0/1:154,0,255	0/1:90,0,255
c92731_g1_i1	c92731_g1_i1|m.88027:1:1698:+;	730	G	A	GGC	AGC	G	S	0/0:0,254,255	0/1:127,0,255	0/1:9,0,255	0/1:87,0,255	0/0:0,118,255	0/0:0,180,255
c92731_g1_i1	c92731_g1_i1|m.88027:1:1698:+;	1549	C	T	CGC	TGC	R	C	0/0:0,144,255	0/1:16,0,212	0/1:56,0,255	0/1:193,0,255	0/0:0,102,255	0/0:0,255,255
c92736_g4_i2	c92736_g4_i2|m.88059:1094:1861:+;	1558	C	T	CGT	TGT	R	C	0/0:0,9,47	0/1:10,0,65	0/1:36,0,22	0/1:4,3,0	0/0:0,9,11	0/0:0,9,33
c92786_g1_i2	c92786_g1_i2|m.88455:3:446:+;	422	A	G	CAG	CGG	Q	R	0/0:0,6,82	0/1:255,0,228	0/1:255,0,255	0/1:255,0,255	0/0:0,145,255	0/0:0,108,255
c92794_g3_i1	c92794_g3_i1|m.88526:2:523:+;	46	C	T	CGA	TGA	R	_	0/0:0,12,78	0/1:10,0,97	0/1:60,6,0	0/1:59,0,31	0/0:0,3,42	0/0:0,6,62
c92800_g1_i1	c92800_g1_i1|m.88568:193:1488:+;	1198	G	A	GCA	ACA	A	T	0/0:0,160,255	0/1:168,0,255	0/1:51,0,255	0/1:44,0,255	0/0:1,0,255	0/0:5,0,255
c92827_g1_i1	c92827_g1_i1|m.88735:2:445:+;	277	C	T	CGA	TGA	R	_	0/0:0,72,5	1/1:11,27,0	1/1:11,16,0	1/1:21,27,0	0/0:0,27,4	0/0:0,15,4
c92844_g1_i1	c92844_g1_i1|m.88878:1:2370:+;	1229	T	G	GTT	GGT	V	G	0/1:22,0,153	0/0:0,33,255	0/0:0,12,153	0/0:0,9,119	0/1:61,0,105	0/1:52,0,189
c92853_g2_i2	c92853_g2_i2|m.88946:1:312:+;	19	G	A	GTT	ATT	V	I	0/1:128,0,190	0/0:0,6,77	0/0:0,21,175	0/0:0,27,189	0/1:48,0,145	0/1:30,0,94
c92901_g1_i1	c92901_g1_i1|m.89228:644:2776:+;	2552	C	T	GCG	GTG	A	V	0/1:90,0,255	0/0:0,255,255	0/0:0,255,255	0/0:0,255,255	0/1:120,0,255	0/1:59,0,255
c92918_g1_i1	c92918_g1_i1|m.89326:105:1004:+;	293	C	T	TCT	TTT	S	F	0/0:0,255,255	0/1:52,0,255	0/1:141,0,255	0/1:28,0,255	0/0:0,144,255	0/0:6,0,255
c92991_g1_i1	c92991_g1_i1|m.89856:2:769:+;	378	G	T	AGG	AGT	R	S	0/1:126,0,255	0/0:0,255,255	0/0:0,255,255	0/0:0,255,255	0/1:126,0,255	0/1:100,0,255
c92998_g1_i5	c92998_g1_i5|m.89926:1:369:+;	187	G	A	GGA	AGA	G	R	0/1:36,0,46	0/0:0,3,4	0/0:0,3,23	0/0:0,9,119	0/1:30,0,36	0/1:31,0,54
c92999_g2_i2	c92999_g2_i2|m.89933:1:1392:+;	1340	C	A	CCA	CAA	P	Q	0/0:0,42,148	0/1:255,0,109	0/1:255,0,143	0/1:255,0,139	0/0:0,232,166	0/0:0,237,180
c93018_g2_i3	c93018_g2_i3|m.90044:3:812:+;	124	A	G	ATC	GTC	I	V	0/0:0,18,163	0/1:64,0,196	0/1:146,0,190	0/1:48,0,171	0/0:0,69,207	0/0:0,53,175
c93036_g1_i1	c93036_g1_i1|m.90149:2:1135:+;	955	T	C	TTC	CTC	F	L	0/0:0,255,255	0/1:92,0,255	0/1:177,0,255	0/1:69,0,255	0/0:0,255,255	0/0:0,254,255
c93038_g1_i1	c93038_g1_i1|m.90163:347:2869:+;	1568	G	T	CGC	CTC	R	L	0/0:0,84,255	0/1:255,0,255	0/1:102,0,255	0/1:235,0,255	0/0:0,22,255	0/0:0,166,255
c93038_g1_i1	c93038_g1_i1|m.90163:347:2869:+;	2044	A	C	AAT	CAT	N	H	0/0:0,96,255	0/1:154,0,255	0/1:9,0,255	0/1:9,0,255	0/0:0,184,255	0/0:0,211,255
c93038_g1_i1	c93038_g1_i1|m.90163:347:2869:+;	2045	A	T	AAT	ATT	N	I	0/0:0,93,255	0/1:156,0,255	0/1:9,0,255	0/1:9,0,255	0/0:0,226,255	0/0:0,202,255
c93091_g1_i1	c93091_g1_i1|m.90559:91:1026:+;	317	G	A	CGA	CAA	R	Q	0/1:7,3,0	0/0:0,4,55	0/0:0,18,148	0/0:0,20,89	0/1:84,0,71	0/1:7,0,134
c93102_g2_i4	c93102_g2_i4|m.90647:436:777:+;	707	G	A	GGG	GAG	G	E	0/1:5,0,165	0/0:0,18,106	0/0:0,69,250	0/0:0,45,255	0/1:85,0,55	0/1:39,0,136
c93104_g1_i1	c93104_g1_i1|m.90651:3:2633:+;	1721	A	G	CAA	CGA	Q	R	1/1:255,51,0	0/1:200,0,255	0/1:249,0,255	0/1:157,0,255	1/1:255,11,0	1/1:230,18,0
c93104_g1_i1	c93104_g1_i1|m.90651:3:2633:+;	1986	T	G	AGT	AGG	S	R	1/1:255,93,0	0/1:255,0,255	0/1:232,0,255	0/1:255,0,255	1/1:255,69,0	1/1:255,118,0
c93172_g2_i6	c93172_g2_i6|m.91042:228:638:+;	457	T	C	TGC	CGC	C	R	0/0:0,10,11	1/1:11,9,0	1/1:8,6,0	1/1:40,5,0	0/0:0,6,8	0/0:0,6,8
c93174_g4_i1	c93174_g4_i1|m.91061:390:1667:+;	678	A	C	AGA	AGC	R	S	0/1:33,0,68	0/0:0,3,42	0/0:0,6,84	0/0:0,3,42	0/1:36,0,36	0/1:40,3,0
c93200_g2_i8	c93200_g2_i8|m.91263:315:1427:+;	986	C	T	ACA	ATA	T	I	1/1:255,14,0	0/1:248,0,80	0/1:100,0,208	0/1:164,0,107	1/1:45,4,0	1/1:74,5,0
c93200_g2_i8	c93200_g2_i8|m.91263:315:1427:+;	992	C	T	CCG	CTG	P	L	0/0:0,255,255	0/1:61,0,197	0/1:135,0,147	0/1:91,0,168	0/0:0,39,72	0/0:0,38,87
c93207_g1_i2	c93207_g1_i2|m.91309:3:575:+;	492	G	T	GAG	GAT	E	D	0/0:0,141,220	0/1:36,0,139	0/1:20,0,146	0/1:88,0,159	0/0:0,72,175	0/0:0,117,202
c93272_g2_i3	c93272_g2_i3|m.91860:649:2061:+;	1894	G	A	GCG	ACG	A	T	0/0:0,11,189	0/1:14,0,255	0/1:31,0,187	0/1:39,0,255	0/0:0,13,232	0/0:0,241,255
c93295_g1_i1	c93295_g1_i1|m.91999:85:1467:+;	197	C	T	GCT	GTT	A	V	0/1:107,0,255	0/0:0,58,255	0/0:0,255,255	0/0:0,88,255	0/1:140,0,255	0/1:174,0,255
c93295_g1_i1	c93295_g1_i1|m.91999:85:1467:+;	764	G	C	GGC	GCC	G	A	0/1:140,0,255	0/0:0,15,255	0/0:0,255,255	0/0:0,91,255	0/1:118,0,255	0/1:208,0,255
c93295_g1_i1	c93295_g1_i1|m.91999:85:1467:+;	1334	A	G	GAA	GGA	E	G	0/1:198,0,255	0/0:0,167,255	0/0:0,255,255	0/0:0,109,255	0/1:9,0,255	0/1:197,0,255
c93339_g6_i1	c93339_g6_i1|m.92384:2:1468:+;	688	C	T	CGC	TGC	R	C	0/0:0,6,84	0/1:253,0,255	0/1:111,0,236	0/1:193,0,255	0/0:0,56,255	0/0:0,21,215
c93339_g6_i1	c93339_g6_i1|m.92384:2:1468:+;	1132	C	T	CTT	TTT	L	F	0/0:0,15,158	0/1:204,0,255	0/1:64,0,255	0/1:142,0,255	0/0:0,255,255	0/0:0,12,138
c93350_g3_i1	c93350_g3_i1|m.92470:3:1955:+;	1441	A	G	ACA	GCA	T	A	0/0:0,3,42	0/1:9,0,250	0/1:43,0,183	0/1:89,0,30	0/0:0,12,148	0/0:3,0,255
c93356_g1_i1	c93356_g1_i1|m.92511:1:1293:+;	1132	C	T	CTC	TTC	L	F	0/0:0,54,255	0/1:157,0,250	0/1:30,0,107	0/1:114,0,191	0/0:0,57,255	0/0:0,63,255
c93363_g1_i2	c93363_g1_i2|m.92536:136:3567:+;	3385	T	A	TTT	ATT	F	I	0/0:0,21,48	1/1:84,24,0	1/1:43,8,0	1/1:45,9,0	0/0:0,63,91	0/0:0,27,49
c93366_g1_i1	c93366_g1_i1|m.92556:411:2288:+;	2081	C	T	TCG	TTG	S	L	0/0:0,36,255	0/1:183,0,255	0/1:52,0,255	0/1:126,0,255	0/0:0,5,255	0/0:0,34,255
c93399_g1_i1	c93399_g1_i1|m.92784:302:1057:+;	1013	G	A	AGA	AAA	R	K	0/0:0,139,255	0/1:207,0,255	0/1:30,0,255	0/1:31,0,255	0/0:0,247,255	0/0:0,63,255
c93408_g1_i1	c93408_g1_i1|m.92859:244:1173:+;	578	A	T	GAG	GTG	E	V	0/0:0,24,222	0/1:84,0,84	0/1:24,0,171	0/1:68,0,255	0/0:0,15,171	0/0:0,21,169
c93418_g1_i3	c93418_g1_i3|m.92903:156:596:+;	181	C	T	CAG	TAG	Q	_	0/0:0,33,192	0/1:83,0,212	0/1:30,0,165	0/1:102,0,170	0/0:0,66,220	0/0:0,36,196
c93418_g1_i3	c93418_g1_i3|m.92903:156:596:+;	265	C	G	CCG	GCG	P	A	0/0:0,117,255	0/1:114,0,255	0/1:67,0,255	0/1:189,0,255	0/0:0,90,255	0/0:0,84,255
c93418_g1_i6	c93418_g1_i6|m.92910:1:1329:+;	952	G	C	GCG	CCG	A	P	0/1:107,0,255	0/0:0,108,255	0/0:0,196,255	0/0:0,255,255	0/1:255,0,255	0/1:255,0,255
c93418_g1_i6	c93418_g1_i6|m.92910:1:1329:+;	1261	G	A	GGC	AGC	G	S	0/1:12,0,236	0/0:0,12,153	0/0:0,48,255	0/0:0,39,255	0/1:130,0,243	0/1:78,0,255
c93425_g1_i1	c93425_g1_i1|m.92997:2:907:+;	139	C	T	CGC	TGC	R	C	0/0:0,12,227	0/1:103,0,255	0/1:12,0,224	0/1:55,0,255	0/0:0,33,255	0/0:0,45,255
c93425_g1_i1	c93425_g1_i1|m.92997:2:907:+;	422	G	A	GGA	GAA	G	E	0/0:0,29,255	0/1:129,0,255	0/1:18,0,255	0/1:16,0,255	0/0:0,27,255	0/0:0,81,255
c93451_g1_i7	c93451_g1_i7|m.93177:134:508:+;	287	C	G	GCC	GGC	A	G	0/1:19,0,109	0/0:0,12,12	0/0:0,10,5	0/0:0,5,4	0/1:21,0,73	0/1:15,0,7
c93470_g1_i1	c93470_g1_i1|m.93321:2:823:+;	640	C	T	CGT	TGT	R	C	0/0:0,255,255	0/1:108,0,255	0/1:65,0,255	0/1:176,0,255	0/0:0,183,255	0/0:0,240,255
c93470_g1_i1	c93470_g1_i1|m.93321:2:823:+;	743	A	C	CAC	CCC	H	P	0/1:52,0,255	0/0:0,255,255	0/0:0,30,255	0/0:0,135,255	0/1:88,0,255	0/1:38,0,255
c93482_g1_i1	c93482_g1_i1|m.93408:285:599:+;	574	C	T	CGC	TGC	R	C	0/0:0,54,255	0/1:19,0,191	0/1:26,0,113	0/1:33,0,66	0/0:0,6,84	0/0:3,0,255
c93484_g2_i10	c93484_g2_i10|m.93417:1:600:+;	443	A	G	AAT	AGT	N	S	0/0:0,48,255	0/1:35,0,255	0/1:94,0,222	0/1:31,0,255	0/0:6,0,243	0/0:0,42,255
c93489_g1_i1	c93489_g1_i1|m.93433:1:969:+;	262	G	A	GGC	AGC	G	S	0/1:99,0,255	0/0:0,193,255	0/0:0,193,255	0/0:0,98,255	0/1:38,0,255	0/1:44,0,255
c93489_g1_i1	c93489_g1_i1|m.93433:1:969:+;	838	A	T	AGC	TGC	S	C	0/1:53,0,163	0/0:0,29,255	0/0:0,48,255	0/0:0,26,255	0/1:77,0,255	0/1:45,0,255
c93509_g4_i1	c93509_g4_i1|m.93552:2:1699:+;	158	C	T	GCT	GTT	A	V	0/0:0,30,255	0/1:100,0,151	0/1:77,0,255	0/1:116,0,193	0/0:0,27,255	0/0:0,24,244
c93518_g2_i1	c93518_g2_i1|m.93589:3:2201:+;c93518_g2_i1|m.93591:562:1809:+;	1388	G	C	CGC	CCC	R	P	0/0:0,15,181	0/1:112,0,255	0/1:116,0,255	0/1:247,0,255	0/0:0,205,255	0/0:0,142,255
c93518_g2_i1	c93518_g2_i1|m.93589:3:2201:+;c93518_g2_i1|m.93591:562:1809:+;	1784	C	T	CCG	CTG	P	L	0/0:0,6,84	0/1:127,0,255	0/1:229,0,255	0/1:225,0,255	0/0:0,255,255	0/0:0,223,255
c93518_g2_i1	c93518_g2_i1|m.93589:3:2201:+;	1910	G	A	CGT	CAT	R	H	0/0:0,6,84	0/1:190,0,255	0/1:111,0,255	0/1:64,0,255	0/0:0,255,255	0/0:0,255,255
c93530_g2_i1	c93530_g2_i1|m.93690:2:1297:+;	4	C	T	CAC	TAC	H	Y	0/1:12,0,146	0/0:0,27,171	0/0:1,0,163	0/0:1,0,162	0/1:62,0,54	0/1:7,0,162
c93530_g2_i1	c93530_g2_i1|m.93690:2:1297:+;	5	A	T	CAC	CTC	H	L	0/1:12,0,169	0/0:0,27,198	0/0:0,2,181	0/0:0,2,181	0/1:59,0,88	0/1:7,0,174
c93542_g1_i4	c93542_g1_i4|m.93762:2:544:+;	130	A	G	AGA	GGA	R	G	1/1:147,102,0	0/1:126,0,30	0/1:50,0,11	0/1:0,6,7	1/1:167,21,0	1/1:94,21,0
c93552_g2_i1	c93552_g2_i1|m.93817:375:821:+;	401	G	C	GGA	GCA	G	A	0/0:0,24,241	0/1:255,0,255	0/1:39,0,255	0/1:240,0,255	0/0:0,26,255	0/0:0,68,255
c93565_g1_i2	c93565_g1_i2|m.93902:3:851:+;	697	C	T	CGG	TGG	R	W	0/0:0,4,48	0/1:5,0,22	0/1:26,0,47	0/1:26,0,75	0/0:0,53,149	0/0:0,24,73
c93590_g1_i5	c93590_g1_i5|m.94044:1:840:+;	223	A	G	AAA	GAA	K	E	0/1:120,0,255	0/0:0,172,255	0/0:0,17,255	0/0:0,121,255	0/1:44,0,255	0/1:96,0,224
c93608_g1_i2	c93608_g1_i2|m.94189:227:1777:+;	1126	C	T	CCT	TCT	P	S	0/0:0,255,178	0/1:4,3,0	0/1:4,0,16	0/1:40,3,0	0/0:0,6,7	0/0:0,27,126
c93628_g3_i1	c93628_g3_i1|m.94341:384:1868:+;	1262	C	T	ACC	ATC	T	I	0/1:255,0,255	0/0:0,44,255	0/0:0,10,255	0/0:0,90,255	0/1:36,0,255	0/1:157,0,255
c93674_g2_i2	c93674_g2_i2|m.94702:2:1045:+;	607	G	A	GTC	ATC	V	I	0/0:0,48,255	0/1:255,0,255	0/1:170,0,255	0/1:102,0,255	0/0:0,141,255	0/0:0,78,255
c93674_g2_i2	c93674_g2_i2|m.94702:2:1045:+;	664	G	A	GCG	ACG	A	T	0/0:0,36,255	0/1:255,0,255	0/1:154,0,242	0/1:113,0,255	0/0:0,114,255	0/0:0,108,255
c93685_g1_i1	c93685_g1_i1|m.94781:332:781:+;	383	T	G	TTG	TGG	L	W	0/0:0,255,255	0/1:18,0,255	0/1:131,0,255	0/1:199,0,255	0/0:0,255,255	0/0:0,28,255
c93711_g2_i1	c93711_g2_i1|m.94942:2:412:+;	146	C	T	CCA	CTA	P	L	0/1:163,0,255	0/0:0,255,255	0/0:0,102,255	0/0:2,0,255	0/1:36,0,255	0/1:152,0,255
c93754_g1_i2	c93754_g1_i2|m.95244:1:2181:+;	16	A	G	ACC	GCC	T	A	0/0:0,12,101	0/1:15,0,44	0/1:62,0,62	0/1:27,0,113	0/0:3,0,135	0/0:0,6,75
c93754_g4_i1	c93754_g4_i1|m.95249:3:794:+;	555	A	T	AAA	AAT	K	N	0/0:0,255,255	0/1:255,0,255	0/1:118,0,255	0/1:149,0,255	0/0:0,255,255	0/0:0,23,255
c93760_g1_i2	c93760_g1_i2|m.95268:726:1304:+;	1258	G	T	GCG	TCG	A	S	0/0:0,8,9	1/1:188,11,0	1/1:196,26,0	1/1:215,41,0	0/0:0,197,31	0/0:0,77,14
c93779_g1_i1	c93779_g1_i1|m.95421:702:1133:+;	1039	A	C	ACG	CCG	T	P	0/0:0,126,255	0/1:44,0,255	0/1:36,0,255	0/1:75,0,183	0/0:0,27,255	0/0:0,93,255
c93779_g1_i1	c93779_g1_i1|m.95421:702:1133:+;	1064	G	A	GGA	GAA	G	E	0/1:90,0,255	0/0:0,36,255	0/0:0,45,255	0/0:0,42,255	0/1:16,0,255	0/1:186,0,255
c93797_g1_i7	c93797_g1_i7|m.95538:212:526:+;	468	G	C	AGG	AGC	R	S	0/0:0,3,31	0/1:87,0,24	0/1:23,0,163	0/1:28,0,89	0/0:0,36,234	0/0:0,72,255
c93820_g1_i1	c93820_g1_i1|m.95652:2:703:+;	386	A	C	CAC	CCC	H	P	0/0:0,72,255	0/1:67,0,254	0/1:16,0,201	0/1:18,0,255	0/0:0,3,153	0/0:0,18,208
c93820_g1_i1	c93820_g1_i1|m.95652:2:703:+;	418	T	C	TGA	CGA	_	R	0/0:0,66,255	0/1:81,0,184	0/1:47,0,249	0/1:59,0,255	0/0:2,0,105	0/0:0,27,231
c93843_g1_i1	c93843_g1_i1|m.95792:3:965:+;	317	A	G	AAT	AGT	N	S	0/1:23,0,255	0/0:0,255,255	0/0:0,67,255	0/0:0,184,255	0/1:255,0,255	0/1:255,0,255
c93855_g2_i1	c93855_g2_i1|m.95906:2:1198:+;	395	C	T	GCT	GTT	A	V	0/1:115,0,255	0/0:0,6,77	0/0:0,27,225	0/0:0,24,214	0/1:39,0,255	0/1:18,0,212
c93858_g1_i1	c93858_g1_i1|m.95910:3:2009:+;	737	G	T	TGG	TTG	W	L	0/0:0,217,255	0/1:16,0,255	0/1:185,0,255	0/1:32,0,255	0/0:0,255,255	0/0:0,255,255
c93858_g1_i1	c93858_g1_i1|m.95910:3:2009:+;	1223	T	C	CTC	CCC	L	P	0/0:0,225,255	0/1:9,0,255	0/1:83,0,255	0/1:42,0,255	0/0:0,223,255	0/0:0,84,255
c93858_g1_i1	c93858_g1_i1|m.95910:3:2009:+;	1439	A	G	AAC	AGC	N	S	0/0:0,229,255	0/1:159,0,255	0/1:108,0,255	0/1:177,0,255	0/0:0,110,255	0/0:0,255,255
c93858_g1_i1	c93858_g1_i1|m.95910:3:2009:+;	1844	G	A	CGG	CAG	R	Q	0/1:172,0,255	0/0:0,10,255	0/0:0,51,255	0/0:2,0,255	0/1:255,0,255	0/1:197,0,255
c93868_g1_i1	c93868_g1_i1|m.95979:338:730:+;	343	A	G	ATC	GTC	I	V	0/1:255,0,255	0/0:0,124,255	0/0:0,56,255	0/0:0,12,255	0/1:127,0,255	0/1:212,0,255
c93879_g1_i2	c93879_g1_i2|m.96089:220:1404:+;	550	C	T	CTT	TTT	L	F	0/0:0,42,255	0/1:179,0,220	0/1:153,0,255	0/1:205,0,255	0/0:0,255,255	0/0:0,75,255
c93886_g2_i2	c93886_g2_i2|m.96175:3:575:+;	47	A	G	CAA	CGA	Q	R	0/0:0,7,36	0/1:14,3,0	0/1:4,0,9	0/1:40,0,6	0/0:0,18,65	0/0:0,3,22
c93908_g1_i4	c93908_g1_i4|m.96308:315:1028:+;	341	C	T	TCC	TTC	S	F	0/0:0,160,255	0/1:69,5,0	0/1:82,0,40	0/1:22,0,53	0/0:0,54,118	0/0:0,20,114
c93926_g2_i1	c93926_g2_i1|m.96442:2:445:+;	421	C	G	CAT	GAT	H	D	0/0:0,15,144	0/1:73,0,195	0/1:22,0,149	0/1:24,0,221	0/0:0,27,194	0/0:0,33,207
c93937_g1_i3	c93937_g1_i3|m.96531:240:1202:+;	320	T	C	ATG	ACG	M	T	0/1:44,0,255	0/0:0,108,255	0/0:0,24,255	0/0:0,57,255	0/1:40,0,233	0/1:81,0,173
c93955_g1_i3	c93955_g1_i3|m.96689:2:1354:+;	1088	C	T	GCC	GTC	A	V	0/0:0,12,143	0/1:60,0,165	0/1:36,0,36	0/1:9,0,248	0/0:0,9,103	0/0:0,12,146
c93955_g2_i1	c93955_g2_i1|m.96691:2:691:+;	391	A	T	AAA	TAA	K	_	0/0:0,9,180	0/1:65,0,58	0/1:41,0,92	0/1:10,0,242	0/0:0,2,208	0/0:0,3,67
c93996_g2_i5	c93996_g2_i5|m.96960:1:1731:+;	930	G	C	AAG	AAC	K	N	0/0:0,84,255	0/1:7,0,255	0/1:100,0,246	0/1:158,0,255	0/0:0,10,113	0/0:0,6,255
c94015_g2_i2	c94015_g2_i2|m.97086:449:1129:+;	1049	C	T	TCC	TTC	S	F	0/0:0,109,255	0/1:84,0,255	0/1:132,0,255	0/1:131,0,241	0/0:0,151,255	0/0:0,74,255
c94071_g1_i1	c94071_g1_i1|m.97458:1:330:+;	185	G	A	CGC	CAC	R	H	0/1:24,0,40	0/0:0,7,53	0/0:0,9,83	0/0:0,6,38	0/1:9,0,83	0/1:20,0,57
c94076_g1_i1	c94076_g1_i1|m.97473:468:1427:+;	1358	A	G	CAG	CGG	Q	R	0/1:20,0,9	1/1:55,6,0	1/1:33,23,0	1/1:41,36,0	0/1:0,5,62	0/1:10,0,13
c94076_g1_i1	c94076_g1_i1|m.97473:468:1427:+;	1361	G	C	CGT	CCT	R	P	0/1:20,0,9	1/1:53,5,0	1/1:33,23,0	1/1:41,36,0	0/1:0,3,33	0/1:10,0,13
c94083_g1_i1	c94083_g1_i1|m.97504:264:1712:+;	1472	T	C	ATG	ACG	M	T	0/1:19,2,0	0/0:0,15,29	0/0:0,74,62	0/0:0,32,19	0/1:31,0,37	0/1:16,0,22
c94099_g1_i1	c94099_g1_i1|m.97595:1:1644:+;	1258	C	A	CTT	ATT	L	I	0/1:80,0,181	0/0:0,63,255	0/0:0,27,248	0/0:0,39,255	0/1:82,0,128	0/1:10,0,219
c94099_g1_i9	c94099_g1_i9|m.97607:579:1208:+;	915	C	G	ATC	ATG	I	M	0/0:0,9,105	0/1:56,0,58	0/1:62,0,60	0/1:114,0,50	0/0:0,5,40	0/0:0,44,175
c94122_g1_i1	c94122_g1_i1|m.97751:3:1307:+;	158	C	T	TCG	TTG	S	L	0/0:0,21,233	0/1:15,0,255	0/1:206,0,255	0/1:39,0,255	0/0:0,196,255	0/0:0,126,255
c94122_g1_i1	c94122_g1_i1|m.97751:3:1307:+;	1013	A	T	CAT	CTT	H	L	0/1:63,0,255	0/0:0,49,255	0/0:0,255,255	0/0:0,43,255	0/1:23,0,255	0/1:255,0,255
c94136_g1_i1	c94136_g1_i1|m.97875:459:1109:+;	719	C	T	ACG	ATG	T	M	0/0:0,255,255	0/1:36,0,255	0/1:63,0,196	0/1:163,0,255	0/0:0,102,255	0/0:0,163,255
c94140_g4_i1	c94140_g4_i1|m.97906:1:645:+;	563	G	A	AGC	AAC	S	N	0/0:0,172,255	0/1:18,0,255	0/1:127,0,255	0/1:255,0,255	0/0:0,6,255	0/0:0,18,255
c94150_g1_i1	c94150_g1_i1|m.97966:219:944:+;	614	T	C	TTG	TCG	L	S	0/1:238,0,255	0/0:0,255,255	0/0:0,110,255	0/0:0,20,255	0/1:189,0,255	0/1:245,0,255
c94183_g2_i2	c94183_g2_i2|m.98176:3:1412:+;	737	G	T	GGG	GTG	G	V	0/0:0,190,255	0/1:146,0,216	0/1:207,0,163	0/1:135,0,236	0/0:0,33,185	0/0:0,138,255
c94184_g2_i1	c94184_g2_i1|m.98178:1:1155:+;	196	C	T	CGC	TGC	R	C	0/1:45,0,173	0/0:0,12,48	0/0:0,21,205	0/0:0,33,255	0/1:27,3,0	0/1:84,0,92
c94184_g2_i1	c94184_g2_i1|m.98178:1:1155:+;	512	G	A	AGC	AAC	S	N	0/1:18,0,255	0/0:0,90,255	0/0:0,10,255	0/0:0,0,255	0/1:15,0,176	0/1:99,0,255
c94200_g1_i1	c94200_g1_i1|m.98249:3:770:+;	89	C	T	CCC	CTC	P	L	0/0:0,15,57	0/1:22,0,15	0/1:3,1,0	0/1:37,3,0	0/0:0,3,4	0/0:0,3,4
c94205_g1_i1	c94205_g1_i1|m.98288:267:2081:+;	350	C	T	CCG	CTG	P	L	0/1:255,0,255	0/0:0,0,255	0/0:0,255,255	0/0:0,28,255	0/1:152,0,255	0/1:255,0,255
c94205_g1_i1	c94205_g1_i1|m.98288:267:2081:+;	491	A	G	AAA	AGA	K	R	0/1:199,0,255	0/0:0,88,255	0/0:0,255,255	0/0:0,45,255	0/1:71,0,255	0/1:52,0,255
c94237_g5_i2	c94237_g5_i2|m.98544:1:1200:+;	109	T	A	TCG	ACG	S	T	./.:0,0,0	1/1:92,15,0	1/1:4,3,0	1/1:42,3,0	./.:0,0,0	./.:0,0,0
c94242_g1_i1	c94242_g1_i1|m.98579:144:1208:+;	943	A	G	AGG	GGG	R	G	0/1:9,0,255	0/0:0,235,255	0/0:0,46,255	0/0:0,175,255	0/1:170,0,255	0/1:255,0,255
c94251_g1_i1	c94251_g1_i1|m.98639:314:1267:+;	367	G	A	GGA	AGA	G	R	0/0:0,121,255	0/1:69,0,255	0/1:112,0,255	0/1:21,0,255	0/0:0,21,255	0/0:0,123,255
c94285_g2_i1	c94285_g2_i1|m.98927:406:2118:+;	432	G	T	GAG	GAT	E	D	0/0:2,0,255	0/1:31,0,247	0/1:25,0,255	0/1:30,0,255	0/0:5,0,208	0/0:0,83,255
c94288_g1_i1	c94288_g1_i1|m.98942:3:776:+;	763	T	A	TTT	ATT	F	I	0/0:0,3,42	0/1:58,0,255	0/1:10,0,237	0/1:12,0,224	0/0:0,24,237	0/0:0,30,255
c94290_g3_i2	c94290_g3_i2|m.98962:286:1011:+;	292	T	C	TCA	CCA	S	P	0/0:0,3,42	0/1:117,0,255	0/1:223,0,255	0/1:186,0,255	0/0:0,63,255	0/0:0,163,255
c94310_g2_i3	c94310_g2_i3|m.99090:2:1828:+;	133	G	A	GTT	ATT	V	I	0/1:128,0,255	0/0:0,39,249	0/0:0,27,223	0/0:0,27,255	0/1:90,0,195	0/1:30,0,44
c94313_g1_i1	c94313_g1_i1|m.99148:167:1234:+;	370	T	C	TGG	CGG	W	R	0/0:0,0,68	0/1:140,0,194	0/1:177,0,255	0/1:55,0,255	0/0:0,29,255	0/0:0,3,255
c94313_g1_i1	c94313_g1_i1|m.99148:167:1234:+;	373	C	T	CGA	TGA	R	_	0/0:0,3,97	0/1:140,0,194	0/1:188,0,255	0/1:55,0,255	0/0:0,41,255	0/0:0,11,255
c94313_g1_i1	c94313_g1_i1|m.99148:167:1234:+;	977	A	C	CAA	CCA	Q	P	0/0:0,48,255	0/1:95,0,255	0/1:56,0,255	0/1:200,0,255	0/0:0,74,255	0/0:0,78,255
c94313_g1_i1	c94313_g1_i1|m.99148:167:1234:+;	1060	C	T	CAC	TAC	H	Y	0/0:0,27,255	0/1:174,0,255	0/1:68,0,255	0/1:110,0,255	0/0:0,90,255	0/0:0,19,255
c94344_g1_i1	c94344_g1_i1|m.99417:1:1233:+;	610	A	G	AGG	GGG	R	G	0/0:0,148,255	0/1:255,0,255	0/1:255,0,255	0/1:255,0,255	0/0:0,193,255	0/0:0,22,255
c94344_g1_i1	c94344_g1_i1|m.99417:1:1233:+;	893	G	A	CGT	CAT	R	H	0/0:0,35,255	0/1:255,0,255	0/1:255,0,255	0/1:255,0,255	0/0:0,133,255	0/0:0,21,255
c94344_g1_i1	c94344_g1_i1|m.99417:1:1233:+;	896	T	C	ATG	ACG	M	T	0/0:0,14,255	0/1:255,0,255	0/1:255,0,255	0/1:255,0,255	0/0:0,114,255	0/0:0,43,255
c94351_g3_i1	c94351_g3_i1|m.99455:1:1080:+;	509	A	C	GAC	GCC	D	A	0/0:0,18,208	0/1:30,0,255	0/1:90,0,216	0/1:50,0,255	0/0:0,18,203	0/0:0,57,255
c94417_g1_i1	c94417_g1_i1|m.99885:1:657:+;	70	G	C	GCG	CCG	A	P	0/1:87,0,99	0/0:0,9,101	0/0:0,18,155	0/0:0,15,147	0/1:45,0,112	0/1:57,0,122
c94431_g1_i1	c94431_g1_i1|m.100024:3:386:+;	155	A	T	GAT	GTT	D	V	0/1:140,0,53	0/0:0,3,42	0/0:0,6,84	0/0:0,33,162	0/1:106,0,59	0/1:42,3,0
c94431_g1_i3	c94431_g1_i3|m.100033:2:331:+;	149	G	T	CGC	CTC	R	L	./.:0,0,0	1/1:70,3,0	1/1:42,3,0	1/1:12,0,1	./.:0,0,0	./.:0,0,0
c94436_g1_i1	c94436_g1_i1|m.100063:2:1342:+;	1106	A	C	CAA	CCA	Q	P	0/1:195,0,255	0/0:0,63,255	0/0:0,125,255	0/0:0,129,255	0/1:63,0,255	0/1:183,0,255
c94440_g1_i1	c94440_g1_i1|m.100083:1:4125:+;	2336	G	A	CGA	CAA	R	Q	0/0:0,117,255	0/1:255,0,255	0/1:217,0,255	0/1:45,0,255	0/0:0,255,255	0/0:0,255,255
c94440_g1_i1	c94440_g1_i1|m.100083:1:4125:+;	3545	G	T	AGA	ATA	R	I	0/1:128,0,255	0/0:0,22,255	0/0:0,53,255	0/0:0,129,255	0/1:183,0,255	0/1:159,0,255
c94450_g1_i1	c94450_g1_i1|m.100160:181:642:+;	469	A	C	AAG	CAG	K	Q	0/0:0,24,13	1/1:181,234,0	1/1:61,105,0	1/1:208,255,0	0/0:0,6,7	0/0:0,6,7
c94477_g2_i1	c94477_g2_i1|m.100325:275:598:+;	392	T	C	CTT	CCT	L	P	0/1:12,0,255	0/0:0,74,255	0/0:0,75,255	0/0:2,0,255	0/1:7,0,255	0/1:31,0,255
c94488_g3_i1	c94488_g3_i1|m.100382:1:639:+;	365	G	C	AGG	ACG	R	T	./.:0,0,0	1/1:4,3,0	1/1:108,15,0	1/1:58,15,0	./.:0,0,0	./.:0,0,0
c94499_g2_i2	c94499_g2_i2|m.100452:2:379:+;	154	G	T	GGA	TGA	G	_	1/1:207,24,0	0/1:127,0,60	0/1:61,0,90	0/1:209,0,156	1/1:42,3,0	1/1:32,6,0
c94499_g2_i2	c94499_g2_i2|m.100452:2:379:+;	203	C	T	ACT	ATT	T	I	0/0:0,27,205	0/1:63,0,153	0/1:94,0,125	0/1:146,0,180	0/0:0,12,148	0/0:0,9,66
c94533_g1_i1	c94533_g1_i1|m.100734:29:1453:+;	1277	G	T	CGC	CTC	R	L	0/1:157,0,158	0/0:0,18,211	0/0:0,3,42	0/0:0,6,72	0/1:104,0,255	0/1:24,0,145
c94548_g2_i1	c94548_g2_i1|m.100843:1:1170:+;c94548_g2_i1|m.100845:923:1429:+;	1063	A	G	AGG	GGG	R	G	0/0:0,3,42	0/1:39,0,223	0/1:69,0,205	0/1:6,0,255	0/0:1,0,185	0/0:0,6,255
c94550_g1_i3	c94550_g1_i3|m.100863:225:611:+;	611	A	G	GAT	GGT	D	G	0/1:100,0,255	0/0:0,126,255	0/0:0,37,255	0/0:0,187,255	0/1:234,0,255	0/1:174,0,255
c94552_g1_i2	c94552_g1_i2|m.100873:1785:2162:+;	1786	T	C	TGC	CGC	C	R	0/1:96,0,200	0/0:0,33,255	0/0:0,51,255	0/0:0,60,255	0/1:220,0,231	0/1:41,0,255
c94564_g1_i1	c94564_g1_i1|m.100911:1060:2145:+;	1228	C	T	CAG	TAG	Q	_	0/1:123,0,255	0/0:0,74,255	0/0:0,22,255	0/0:0,52,255	0/1:167,0,255	0/1:255,0,255
c94564_g1_i1	c94564_g1_i1|m.100911:1060:2145:+;	1759	C	A	CGT	AGT	R	S	0/0:0,42,255	0/1:98,0,255	0/1:255,0,255	0/1:35,0,255	0/0:0,255,255	0/0:0,182,255
c94568_g1_i1	c94568_g1_i1|m.100953:219:1019:+;	599	G	T	AGT	ATT	S	I	0/1:178,0,255	0/0:0,139,255	0/0:0,255,255	0/0:0,255,255	0/1:41,0,255	0/1:24,0,255
c94570_g2_i6	c94570_g2_i6|m.100966:1:471:+;	221	A	G	AAC	AGC	N	S	0/1:40,3,0	0/0:0,3,4	0/0:0,57,255	0/0:0,42,255	0/1:128,0,255	0/1:40,3,0
c94586_g1_i2	c94586_g1_i2|m.101105:1592:1969:+;	1852	G	C	GCG	CCG	A	P	0/1:97,0,110	0/0:0,181,255	0/0:0,202,255	0/0:0,205,255	0/1:58,0,255	0/1:40,0,255
c94619_g3_i1	c94619_g3_i1|m.101332:104:1732:+;	1424	G	A	CGG	CAG	R	Q	0/0:0,151,255	0/1:93,0,30	0/1:24,0,255	0/1:23,0,255	0/0:0,0,255	0/0:0,59,255
c94664_g1_i2	c94664_g1_i2|m.101600:206:541:+;	271	T	C	TGA	CGA	_	R	0/1:31,0,75	0/0:0,6,77	0/0:0,3,42	0/0:0,3,42	0/1:34,0,36	0/1:31,0,68
c94674_g7_i1	c94674_g7_i1|m.101684:2:808:+;	775	A	T	AAA	TAA	K	_	0/0:0,255,255	0/1:75,0,255	0/1:88,0,255	0/1:109,0,227	0/0:0,42,255	0/0:0,105,255
c94694_g1_i1	c94694_g1_i1|m.101842:2:1420:+;	1068	G	T	TTG	TTT	L	F	0/0:0,6,142	0/1:80,0,170	0/1:116,0,199	0/1:27,0,126	0/0:0,11,138	0/0:0,26,193
c94694_g1_i4	c94694_g1_i4|m.101850:2:1147:+;	1078	A	G	AAA	GAA	K	E	0/0:0,8,9	0/1:29,0,59	0/1:21,0,61	0/1:24,0,33	0/0:0,27,67	0/0:0,69,175
c94707_g2_i1	c94707_g2_i1|m.101929:3:2099:+;	73	A	G	ACT	GCT	T	A	0/0:0,255,255	0/1:99,0,176	0/1:44,0,140	0/1:51,0,145	0/0:0,208,255	0/0:0,205,255
c94707_g2_i1	c94707_g2_i1|m.101929:3:2099:+;	797	A	G	GAC	GGC	D	G	0/0:0,255,255	0/1:119,0,255	0/1:29,0,255	0/1:79,0,255	0/0:0,255,255	0/0:0,255,255
c94707_g4_i1	c94707_g4_i1|m.101932:2:1999:+;	187	G	A	GAA	AAA	E	K	0/0:0,151,255	0/1:172,0,255	0/1:61,0,255	0/1:155,0,255	0/0:0,105,255	0/0:0,172,255
c94707_g4_i1	c94707_g4_i1|m.101932:2:1999:+;	268	T	C	TGT	CGT	C	R	0/0:0,217,255	0/1:136,0,255	0/1:59,0,255	0/1:51,0,255	0/0:0,151,255	0/0:0,145,255
c94707_g4_i1	c94707_g4_i1|m.101932:2:1999:+;	872	G	A	AGG	AAG	R	K	0/0:0,255,255	0/1:236,0,255	0/1:104,0,255	0/1:30,0,255	0/0:0,181,255	0/0:0,238,255
c94707_g4_i1	c94707_g4_i1|m.101932:2:1999:+;	1447	T	C	TGA	CGA	_	R	0/1:255,0,255	0/0:0,110,255	0/0:0,24,255	0/0:0,56,255	0/1:56,0,255	0/1:255,0,255
c94709_g1_i1	c94709_g1_i1|m.101944:1:1341:+;	382	A	G	AAA	GAA	K	E	0/0:0,42,255	0/1:14,0,255	0/1:232,0,255	0/1:13,0,255	0/0:0,81,255	0/0:0,87,255
c94715_g2_i1	c94715_g2_i1|m.101973:135:1778:+;c94715_g2_i1|m.101974:1:1230:+;	941	C	T	ACA	ATA	T	I	0/0:0,255,255	0/1:181,0,255	0/1:232,0,255	0/1:255,0,255	0/0:0,255,255	0/0:0,255,255
c94718_g1_i1	c94718_g1_i1|m.101982:121:1614:+;	139	A	G	AGC	GGC	S	G	0/0:0,31,255	0/1:146,0,255	0/1:12,0,200	0/1:55,0,255	0/0:0,38,255	0/0:3,0,224
c94719_g1_i2	c94719_g1_i2|m.101990:3:1772:+;	1454	C	T	GCC	GTC	A	V	0/0:0,255,255	0/1:217,0,255	0/1:228,0,255	0/1:207,0,255	0/0:3,0,255	0/0:0,255,255
c94719_g1_i2	c94719_g1_i2|m.101990:3:1772:+;	1643	G	A	CGC	CAC	R	H	0/0:0,255,255	0/1:118,0,255	0/1:142,0,255	0/1:137,0,255	0/0:0,191,255	0/0:0,255,255
c94744_g1_i1	c94744_g1_i1|m.102213:1:2370:+;	1048	G	A	GTT	ATT	V	I	0/0:0,238,255	0/1:75,0,255	0/1:117,0,255	0/1:175,0,255	0/0:0,99,255	0/0:0,220,255
c94744_g1_i1	c94744_g1_i1|m.102213:1:2370:+;	1889	A	G	AAT	AGT	N	S	0/0:0,255,255	0/1:47,0,255	0/1:205,0,255	0/1:250,0,255	0/0:0,126,255	0/0:0,255,255
c94747_g3_i1	c94747_g3_i1|m.102244:636:2648:+;	709	G	A	GAG	AAG	E	K	0/1:117,0,255	0/0:0,54,255	0/0:0,23,255	0/0:0,31,255	0/1:97,0,255	0/1:78,0,255
c94747_g3_i1	c94747_g3_i1|m.102244:636:2648:+;	737	G	C	AGT	ACT	S	T	0/1:145,0,255	0/0:0,51,255	0/0:0,48,255	0/0:0,21,255	0/1:84,0,255	0/1:24,0,255
c94766_g1_i3	c94766_g1_i3|m.102362:544:1470:+;	1042	G	A	GAG	AAG	E	K	0/1:102,0,255	0/0:0,94,255	0/0:0,2,255	0/0:0,255,255	0/1:166,0,255	0/1:255,0,255
c94771_g1_i1	c94771_g1_i1|m.102463:94:825:+;	510	C	G	CAC	CAG	H	Q	0/0:0,32,255	0/1:183,0,255	0/1:226,0,255	0/1:76,0,255	0/0:0,105,255	0/0:1,0,255
c94771_g1_i1	c94771_g1_i1|m.102463:94:825:+;	640	C	T	CGC	TGC	R	C	0/0:0,20,255	0/1:148,0,255	0/1:129,0,255	0/1:82,0,255	0/0:0,255,255	0/0:0,255,255
c94812_g2_i1	c94812_g2_i1|m.102776:175:882:+;	181	C	G	CCG	GCG	P	A	0/1:181,0,144	1/1:183,27,0	1/1:194,36,0	1/1:224,90,0	0/1:193,0,78	0/1:162,0,66
c94826_g4_i1	c94826_g4_i1|m.102905:3:548:+;	277	G	A	GAT	AAT	D	N	0/0:0,48,255	0/1:249,0,255	0/1:53,0,255	0/1:56,0,255	0/0:0,190,255	0/0:0,63,255
c94826_g3_i3	c94826_g3_i3|m.102908:159:884:+;	842	G	T	CGA	CTA	R	L	0/1:154,0,88	0/0:0,30,255	0/0:0,33,255	0/0:0,108,255	0/1:103,0,255	0/1:6,0,226
c94869_g1_i1	c94869_g1_i1|m.103223:509:1249:+;	596	G	A	CGC	CAC	R	H	0/0:0,255,255	0/1:15,0,255	0/1:201,0,255	0/1:16,0,255	0/0:0,255,255	0/0:0,193,255
c94869_g1_i1	c94869_g1_i1|m.103223:509:1249:+;	1157	C	T	CCC	CTC	P	L	0/0:0,255,255	0/1:110,0,225	0/1:83,0,255	0/1:29,0,255	0/0:0,205,255	0/0:0,105,255
c94872_g1_i1	c94872_g1_i1|m.103228:436:1434:+;	497	G	A	CGC	CAC	R	H	0/1:16,0,255	0/0:0,255,255	0/0:0,166,255	0/0:0,255,255	0/1:145,0,255	0/1:249,0,255
c94872_g1_i1	c94872_g1_i1|m.103228:436:1434:+;	1297	T	C	TCA	CCA	S	P	0/1:170,0,255	0/0:0,255,255	0/0:0,255,255	0/0:0,255,255	0/1:191,0,255	0/1:210,0,255
c94880_g1_i1	c94880_g1_i1|m.103308:217:2973:+;	932	G	A	CGT	CAT	R	H	0/1:178,0,255	0/0:0,255,255	0/0:0,255,255	0/0:0,255,255	0/1:137,0,255	0/1:105,0,255
c94887_g2_i1	c94887_g2_i1|m.103374:3:527:+;	182	G	A	TGT	TAT	C	Y	0/0:0,18,188	0/1:45,0,79	0/1:52,0,168	0/1:62,0,255	0/0:0,6,77	0/0:0,27,227
c94890_g1_i3	c94890_g1_i3|m.103388:291:1361:+;	826	C	T	CGA	TGA	R	_	0/0:0,255,255	0/1:197,0,255	0/1:231,0,255	0/1:250,0,255	0/0:0,255,255	0/0:0,255,255
c94890_g1_i3	c94890_g1_i3|m.103388:291:1361:+;	835	A	T	AGA	TGA	R	_	0/0:0,255,255	0/1:186,0,255	0/1:227,0,255	0/1:255,0,255	0/0:0,255,255	0/0:0,255,255
c94890_g1_i3	c94890_g1_i3|m.103388:291:1361:+;	842	G	A	TGT	TAT	C	Y	0/0:0,255,255	0/1:171,0,255	0/1:255,0,255	0/1:255,0,255	0/0:0,255,255	0/0:0,255,255
c94932_g2_i1	c94932_g2_i1|m.103717:405:1526:+;	587	C	T	CCC	CTC	P	L	0/1:30,0,107	0/0:0,255,255	0/0:0,255,255	0/0:0,206,255	0/1:231,0,255	0/1:255,0,255
c94934_g2_i1	c94934_g2_i1|m.103721:239:1888:+;	532	G	A	GCT	ACT	A	T	0/0:0,255,255	0/1:218,0,255	0/1:143,0,255	0/1:43,0,255	0/0:0,255,255	0/0:0,255,255
c94942_g1_i1	c94942_g1_i1|m.103773:487:897:+;	880	G	T	GCA	TCA	A	S	0/0:0,117,255	0/1:30,0,101	0/1:242,0,255	0/1:41,0,255	0/0:0,255,255	0/0:0,45,255
c94943_g1_i1	c94943_g1_i1|m.103774:2:433:+;	28	G	C	GCG	CCG	A	P	0/1:67,0,172	0/0:0,18,162	0/0:0,39,212	0/0:0,27,196	0/1:6,0,177	0/1:89,0,89
c94953_g1_i1	c94953_g1_i1|m.103849:2:415:+;	51	G	T	CAG	CAT	Q	H	0/0:1,0,183	0/1:21,0,181	0/1:132,0,187	0/1:117,0,189	0/0:0,45,218	0/0:0,54,221
c94974_g1_i1	c94974_g1_i1|m.103997:2:1228:+;	998	C	T	GCC	GTC	A	V	0/0:0,81,216	0/1:26,0,128	0/1:46,0,175	0/1:119,0,213	0/0:0,8,113	0/0:0,23,252
c94985_g1_i1	c94985_g1_i1|m.104042:1:2985:+;	573	C	A	GAC	GAA	D	E	0/1:60,0,183	0/0:0,255,255	0/0:0,255,255	0/0:0,175,255	0/1:188,0,255	0/1:16,0,255
c94985_g1_i1	c94985_g1_i1|m.104042:1:2985:+;	931	A	G	ACG	GCG	T	A	0/1:103,0,67	0/0:0,255,255	0/0:0,253,255	0/0:0,241,255	0/1:198,0,255	0/1:148,0,255
c94985_g1_i1	c94985_g1_i1|m.104042:1:2985:+;	937	G	T	GCT	TCT	A	S	0/1:103,0,67	0/0:0,255,255	0/0:0,253,255	0/0:0,241,255	0/1:195,0,255	0/1:152,0,255
c94987_g1_i1	c94987_g1_i1|m.104049:453:2381:+;	1682	G	T	AGC	ATC	S	I	0/1:182,0,255	0/0:0,187,255	0/0:0,124,255	0/0:0,255,255	0/1:204,0,255	0/1:255,0,255
c95002_g4_i1	c95002_g4_i1|m.104181:2:628:+;	583	A	G	ACC	GCC	T	A	0/0:0,51,255	0/1:76,6,0	0/1:36,0,36	0/1:24,0,155	0/0:0,6,84	0/0:0,9,118
c95030_g1_i1	c95030_g1_i1|m.104445:2:934:+;	835	C	T	CCT	TCT	P	S	0/0:0,18,207	0/1:173,0,255	0/1:215,0,255	0/1:103,0,255	0/0:0,77,255	0/0:0,9,255
c95034_g1_i1	c95034_g1_i1|m.104495:1888:2949:+;	2861	T	C	ATT	ACT	I	T	0/1:253,0,255	0/0:0,141,255	0/0:0,156,255	0/0:0,255,255	0/1:126,0,255	0/1:227,0,255
c95049_g2_i6	c95049_g2_i6|m.104716:282:1397:+;	1258	C	G	CCA	GCA	P	A	0/1:7,0,171	0/0:0,35,155	0/0:0,31,68	0/0:0,224,143	0/1:99,0,160	0/1:144,0,180
c95061_g1_i1	c95061_g1_i1|m.104785:2:1093:+;	403	C	G	CGC	GGC	R	G	0/0:0,18,204	0/1:12,0,207	0/1:183,0,152	0/1:100,0,255	0/0:0,3,255	0/0:0,39,255
c95064_g1_i1	c95064_g1_i1|m.104791:3:1772:+;	287	A	G	CAG	CGG	Q	R	0/0:0,20,255	0/1:12,0,128	0/1:10,0,255	0/1:32,0,255	0/0:0,15,255	0/0:0,55,255
c95064_g1_i1	c95064_g1_i1|m.104791:3:1772:+;	635	G	A	CGT	CAT	R	H	0/0:0,23,255	0/1:255,0,255	0/1:57,0,255	0/1:22,0,255	0/0:0,205,255	0/0:0,193,255
c95066_g2_i1	c95066_g2_i1|m.104812:2:1045:+;	107	C	A	GCA	GAA	A	E	0/0:0,6,77	0/1:45,0,172	0/1:33,0,174	0/1:47,0,186	0/0:0,63,228	0/0:0,99,233
c95071_g1_i4	c95071_g1_i4|m.104839:3:668:+;	208	G	C	GTG	CTG	V	L	0/1:42,3,0	./.:0,0,0	./.:0,0,0	./.:0,0,0	0/1:36,0,36	0/1:0,3,17
c95095_g1_i3	c95095_g1_i3|m.105004:1:681:+;	605	G	C	AGT	ACT	S	T	0/1:83,0,255	0/0:0,78,255	0/0:0,69,255	0/0:0,114,255	0/1:40,0,255	0/1:33,0,255
c95098_g1_i1	c95098_g1_i1|m.105015:2:952:+;	307	G	A	GAC	AAC	D	N	0/0:0,3,42	0/1:73,0,33	0/1:36,0,36	0/1:90,0,85	0/0:0,6,77	0/0:0,18,209
c95098_g1_i1	c95098_g1_i1|m.105015:2:952:+;	518	T	G	CTC	CGC	L	R	0/0:0,3,12	0/1:90,0,0	0/1:33,0,68	0/1:24,0,104	0/0:0,18,150	0/0:0,15,119
c95100_g1_i2	c95100_g1_i2|m.105032:257:973:+;	577	C	T	CCG	TCG	P	S	0/0:0,255,255	0/1:169,0,255	0/1:249,0,255	0/1:255,0,255	0/0:0,255,255	0/0:0,255,255
c95100_g1_i2	c95100_g1_i2|m.105032:257:973:+;	790	A	G	AGC	GGC	S	G	0/1:96,0,255	0/0:0,5,255	0/0:0,63,255	0/0:0,255,255	0/1:255,0,255	0/1:255,0,255
c95105_g1_i2	c95105_g1_i2|m.105055:2:1177:+;	941	G	A	CGG	CAG	R	Q	0/0:8,134,255	0/1:14,0,255	0/1:78,0,255	0/1:208,0,255	0/0:0,255,255	0/0:0,54,255
c95128_g2_i2	c95128_g2_i2|m.105321:3:623:+;	170	A	G	CAC	CGC	H	R	0/1:53,0,255	0/0:0,51,255	0/0:0,150,255	0/0:0,204,255	0/1:101,0,255	0/1:94,0,255
c95135_g1_i1	c95135_g1_i1|m.105353:139:1206:+;	782	T	C	ATT	ACT	I	T	0/1:35,0,53	0/0:0,0,68	0/0:0,12,134	0/0:0,9,118	0/1:51,0,66	0/1:71,0,60
c95135_g2_i1	c95135_g2_i1|m.105355:1:1239:+;	1189	G	A	GGC	AGC	G	S	0/1:34,0,17	0/0:0,255,255	0/0:0,255,255	0/0:0,255,255	0/1:255,0,255	0/1:136,0,255
c95137_g1_i1	c95137_g1_i1|m.105370:1:2199:+;	889	C	G	CAG	GAG	Q	E	0/0:0,28,255	0/1:16,0,255	0/1:105,0,243	0/1:139,0,255	0/0:0,90,255	0/0:0,81,255
c95159_g2_i1	c95159_g2_i1|m.105471:1:882:+;	553	A	G	ACC	GCC	T	A	0/0:0,170,255	0/1:149,0,255	0/1:104,0,255	0/1:209,0,255	0/0:0,255,255	0/0:0,255,255
c95159_g2_i1	c95159_g2_i1|m.105471:1:882:+;	556	G	T	GCT	TCT	A	S	0/0:0,166,255	0/1:151,0,255	0/1:90,0,255	0/1:208,0,255	0/0:0,255,255	0/0:0,255,255
c95163_g1_i2	c95163_g1_i2|m.105493:588:1271:+;	794	T	A	ATA	AAA	I	K	0/0:0,5,4	1/1:16,6,0	1/1:53,11,0	1/1:42,8,0	0/0:0,10,8	0/0:0,8,7
c95173_g2_i2	c95173_g2_i2|m.105586:330:1919:+;	388	A	G	ATC	GTC	I	V	0/0:0,166,255	0/1:13,0,255	0/1:93,0,255	0/1:99,0,255	0/0:0,202,255	0/0:0,75,255
c95173_g2_i2	c95173_g2_i2|m.105586:330:1919:+;	391	C	A	CTG	ATG	L	M	0/0:0,166,255	0/1:79,0,255	0/1:24,0,255	0/1:148,0,255	0/0:0,196,255	0/0:0,255,255
c95194_g1_i1	c95194_g1_i1|m.105714:231:1907:+;	413	C	A	CCG	CAG	P	Q	0/0:0,102,255	0/1:55,0,255	0/1:60,0,255	0/1:26,0,255	0/0:0,148,255	0/0:0,205,255
c95194_g1_i1	c95194_g1_i1|m.105714:231:1907:+;	1301	C	T	GCG	GTG	A	V	0/0:0,32,255	0/1:105,0,255	0/1:59,0,255	0/1:15,0,255	0/0:0,109,255	0/0:0,255,255
c95234_g2_i1	c95234_g2_i1|m.105949:3:2468:+;	1255	A	G	AGT	GGT	S	G	0/0:0,255,255	0/1:9,0,255	0/1:242,0,255	0/1:170,0,255	0/0:0,117,255	0/0:0,255,255
c95234_g2_i1	c95234_g2_i1|m.105949:3:2468:+;	2383	G	A	GGA	AGA	G	R	0/0:0,255,255	0/1:48,0,255	0/1:220,0,255	0/1:123,0,255	0/0:0,255,255	0/0:0,255,255
c95246_g1_i1	c95246_g1_i1|m.106059:230:1738:+;	262	G	T	GCC	TCC	A	S	0/0:0,24,214	0/1:33,0,68	0/1:21,0,111	0/1:60,0,33	0/0:0,15,125	0/0:0,9,77
c95256_g1_i1	c95256_g1_i1|m.106146:245:1654:+;	1024	C	T	CCA	TCA	P	S	0/0:0,148,255	0/1:14,0,255	0/1:53,0,255	0/1:60,0,255	0/0:0,0,255	0/0:0,62,255
c95287_g2_i1	c95287_g2_i1|m.106320:2970:3908:+;	3112	T	A	TGA	AGA	_	R	0/1:26,0,255	0/0:0,169,255	0/0:0,141,255	0/0:0,96,255	0/1:8,0,255	0/1:255,0,255
c95306_g1_i1	c95306_g1_i1|m.106467:439:2265:+;	1166	G	C	TGC	TCC	C	S	0/1:35,0,255	0/0:0,255,255	0/0:0,220,255	0/0:0,158,255	0/1:94,0,255	0/1:210,0,255
c95311_g1_i1	c95311_g1_i1|m.106479:1:1095:+;	148	G	A	GAC	AAC	D	N	0/1:60,0,185	0/0:0,10,255	0/0:0,66,228	0/0:0,138,255	0/1:169,0,224	0/1:56,0,225
c95315_g1_i1	c95315_g1_i1|m.106496:412:3447:+;	1405	C	G	CAA	GAA	Q	E	0/0:0,255,255	0/1:93,0,255	0/1:43,0,255	0/1:167,0,255	0/0:0,144,255	0/0:0,120,255
c95315_g1_i1	c95315_g1_i1|m.106496:412:3447:+;	2115	G	T	ATG	ATT	M	I	0/0:0,255,255	0/1:53,0,255	0/1:58,0,255	0/1:56,0,255	0/0:0,169,255	0/0:0,187,255
c95315_g1_i1	c95315_g1_i1|m.106496:412:3447:+;	2674	T	C	TCA	CCA	S	P	0/0:0,117,255	0/1:97,0,255	0/1:63,0,255	0/1:25,0,255	0/0:0,235,255	0/0:0,45,255
c95331_g1_i2	c95331_g1_i2|m.106607:519:1859:+;	1853	G	A	AGG	AAG	R	K	0/0:0,150,255	0/1:30,0,255	0/1:99,0,255	0/1:16,0,255	0/0:0,42,255	0/0:0,116,255
c95383_g2_i2	c95383_g2_i2|m.106962:51:689:+;	92	C	G	GCT	GGT	A	G	0/0:0,33,169	0/1:40,3,0	0/1:0,0,36	0/1:40,3,0	0/0:0,3,4	0/0:0,3,15
c95383_g2_i2	c95383_g2_i2|m.106962:51:689:+;	95	G	C	TGG	TCG	W	S	0/0:0,33,169	0/1:40,3,0	0/1:0,0,36	0/1:40,3,0	0/0:0,3,4	0/0:0,3,15
c95383_g2_i2	c95383_g2_i2|m.106962:51:689:+;	96	G	A	TGG	TGA	W	_	0/0:0,33,169	0/1:40,3,0	0/1:0,0,36	0/1:40,3,0	0/0:0,3,4	0/0:0,3,15
c95383_g2_i2	c95383_g2_i2|m.106962:51:689:+;	400	A	G	ATA	GTA	I	V	0/0:0,33,96	0/1:17,0,169	0/1:5,0,119	0/1:26,0,34	0/0:0,18,111	0/0:0,84,224
c95387_g1_i1	c95387_g1_i1|m.106981:2:709:+;	387	G	C	TAG	TAC	_	Y	1/1:250,64,0	0/1:188,0,53	0/1:202,0,18	0/1:214,0,17	1/1:218,20,0	1/1:190,10,0
c95406_g1_i1	c95406_g1_i1|m.107159:319:1479:+;	326	C	T	CCG	CTG	P	L	0/0:0,13,113	0/1:47,0,53	0/1:62,0,47	0/1:49,0,105	0/0:0,32,166	0/0:0,178,252
c95410_g1_i1	c95410_g1_i1|m.107186:3:1079:+;	341	C	T	TCG	TTG	S	L	0/1:145,0,252	0/0:0,72,255	0/0:0,123,255	0/0:0,66,255	0/1:142,0,253	0/1:67,0,255
c95424_g2_i1	c95424_g2_i1|m.107256:184:690:+;	206	T	C	CTC	CCC	L	P	0/0:0,3,42	0/1:38,0,14	0/1:22,0,98	0/1:36,0,90	0/0:0,18,72	0/0:0,21,117
c95426_g2_i1	c95426_g2_i1|m.107276:3:1040:+;	737	A	G	GAA	GGA	E	G	0/0:0,37,143	0/1:22,0,139	0/1:76,0,141	0/1:24,0,130	0/0:0,17,141	0/0:0,37,168
c95435_g1_i1	c95435_g1_i1|m.107326:3:1025:+;	224	G	A	AGG	AAG	R	K	0/1:89,0,255	0/0:0,254,255	0/0:0,211,255	0/0:0,146,255	0/1:161,0,255	0/1:255,0,255
c95435_g1_i1	c95435_g1_i1|m.107326:3:1025:+;	334	G	A	GGA	AGA	G	R	0/0:0,13,255	0/1:43,0,255	0/1:255,0,255	0/1:230,0,255	0/0:0,107,255	0/0:0,255,255
c95435_g1_i1	c95435_g1_i1|m.107326:3:1025:+;	620	G	T	CGA	CTA	R	L	0/0:0,74,255	0/1:106,0,255	0/1:166,0,255	0/1:126,0,255	0/0:0,18,255	0/0:0,255,255
c95458_g2_i1	c95458_g2_i1|m.107509:1:738:+;	664	G	A	GCA	ACA	A	T	0/1:61,0,155	0/0:0,18,255	0/0:0,185,255	0/0:0,99,255	0/1:86,0,255	0/1:138,0,255
c95481_g1_i3	c95481_g1_i3|m.107685:488:1408:+;	532	A	G	AGT	GGT	S	G	0/0:0,90,255	0/1:45,0,255	0/1:123,0,255	0/1:166,0,255	0/0:0,105,255	0/0:0,60,255
c95481_g1_i3	c95481_g1_i3|m.107685:488:1408:+;	755	G	A	GGG	GAG	G	E	0/0:0,63,255	0/1:78,0,247	0/1:85,0,255	0/1:87,0,141	0/0:0,63,255	0/0:0,78,255
c95481_g2_i1	c95481_g2_i1|m.107688:450:767:+;	533	G	C	CGG	CCG	R	P	0/0:0,42,255	0/1:184,0,255	0/1:107,0,255	0/1:15,0,255	0/0:0,63,255	0/0:0,93,255
c95481_g2_i1	c95481_g2_i1|m.107688:450:767:+;	623	G	T	CGC	CTC	R	L	0/1:59,0,255	0/0:0,42,255	0/0:0,81,255	0/0:0,132,255	0/1:39,0,255	0/1:71,0,255
c95482_g1_i4	c95482_g1_i4|m.107697:1205:2530:+;	2213	A	G	CAT	CGT	H	R	0/0:0,255,255	0/1:112,0,255	0/1:102,0,255	0/1:10,0,255	0/0:0,255,255	0/0:0,255,255
c95501_g1_i2	c95501_g1_i2|m.107875:3:638:+;	141	G	T	GAG	GAT	E	D	0/1:94,0,241	0/0:0,57,255	0/0:0,13,255	0/0:0,125,255	0/1:24,0,255	0/1:45,0,255
c95508_g1_i2	c95508_g1_i2|m.107927:262:1848:+;	1477	T	G	TTC	GTC	F	V	0/0:1,127,0	1/1:37,38,0	1/1:13,44,0	1/1:37,10,0	0/0:0,27,12	0/0:0,54,9
c95508_g1_i2	c95508_g1_i2|m.107927:262:1848:+;	1478	T	C	TTC	TCC	F	S	0/0:1,127,0	1/1:37,38,0	1/1:13,44,0	1/1:36,10,0	0/0:0,27,12	0/0:0,54,9
c95508_g1_i2	c95508_g1_i2|m.107927:262:1848:+;	1487	G	A	AGG	AAG	R	K	0/0:0,163,2	1/1:35,50,0	1/1:12,51,0	1/1:37,12,0	0/0:0,27,12	0/0:0,57,9
c95510_g1_i1	c95510_g1_i1|m.107945:3:1055:+;	325	C	A	CCA	ACA	P	T	0/0:0,190,255	0/1:97,0,255	0/1:50,0,255	0/1:237,0,255	0/0:0,10,255	0/0:0,166,255
c95521_g2_i1	c95521_g2_i1|m.108008:222:1844:+;	245	G	A	AGT	AAT	S	N	0/0:0,255,255	0/1:255,0,255	0/1:29,0,255	0/1:109,0,255	0/0:0,157,255	0/0:0,59,255
c95521_g2_i1	c95521_g2_i1|m.108008:222:1844:+;	1631	G	A	CGA	CAA	R	Q	0/0:0,255,255	0/1:73,0,255	0/1:126,0,255	0/1:189,0,255	0/0:0,218,255	0/0:0,187,255
c95521_g2_i1	c95521_g2_i1|m.108008:222:1844:+;	1640	A	T	CAC	CTC	H	L	0/0:0,255,255	0/1:34,0,255	0/1:139,0,255	0/1:202,0,255	0/0:0,167,255	0/0:0,184,255
c95521_g2_i1	c95521_g2_i1|m.108008:222:1844:+;	1682	C	T	TCG	TTG	S	L	0/0:0,255,255	0/1:144,0,255	0/1:157,0,255	0/1:175,0,255	0/0:0,42,255	0/0:0,201,255
c95521_g2_i1	c95521_g2_i1|m.108008:222:1844:+;	1721	G	A	AGG	AAG	R	K	0/0:0,255,255	0/1:147,0,255	0/1:135,0,255	0/1:141,0,255	0/0:0,32,255	0/0:0,140,255
c95524_g2_i1	c95524_g2_i1|m.108091:2:946:+;	446	C	T	GCC	GTC	A	V	0/1:101,0,255	0/0:0,255,255	0/0:0,251,255	0/0:0,255,255	0/1:119,0,255	0/1:8,0,255
c95524_g2_i1	c95524_g2_i1|m.108091:2:946:+;	535	G	A	GAA	AAA	E	K	0/1:62,0,255	0/0:0,255,255	0/0:0,255,255	0/0:0,255,255	0/1:175,0,255	0/1:38,0,255
c95546_g1_i1	c95546_g1_i1|m.108192:2:1276:+;	160	C	T	CAT	TAT	H	Y	1/1:21,5,0	0/0:0,3,4	0/0:0,9,9	0/0:0,12,11	1/1:135,30,0	1/1:118,31,0
c95546_g1_i1	c95546_g1_i1|m.108192:2:1276:+;	283	G	A	GTC	ATC	V	I	1/1:42,13,0	0/0:0,3,4	0/0:0,6,7	0/0:0,9,11	1/1:62,23,0	1/1:73,40,0
c95546_g1_i1	c95546_g1_i1|m.108192:2:1276:+;	287	C	T	GCG	GTG	A	V	1/1:42,13,0	0/0:0,3,4	0/0:0,6,7	0/0:0,9,11	1/1:64,24,0	1/1:73,40,0
c95546_g1_i1	c95546_g1_i1|m.108192:2:1276:+;	493	C	G	CAA	GAA	Q	E	0/1:130,0,46	0/0:0,15,15	0/0:0,3,60	0/0:0,22,95	0/1:33,0,99	0/1:20,0,59
c95546_g1_i1	c95546_g1_i1|m.108192:2:1276:+;	532	T	C	TGA	CGA	_	R	0/1:67,0,65	0/0:21,40,30	0/0:2,23,76	0/0:1,55,90	0/1:130,0,76	0/1:46,0,46
c95548_g3_i1	c95548_g3_i1|m.108211:47:931:+;	529	C	T	CGC	TGC	R	C	0/0:0,3,24	0/1:36,0,72	0/1:65,0,99	0/1:33,0,73	0/0:0,8,112	0/0:0,12,113
c95568_g1_i1	c95568_g1_i1|m.108361:603:1496:+;	707	C	T	ACC	ATC	T	I	0/0:0,175,255	0/1:9,0,255	0/1:33,0,255	0/1:9,0,255	0/0:0,124,255	0/0:0,255,255
c95572_g6_i2	c95572_g6_i2|m.108394:1:1110:+;c95572_g6_i2|m.108395:158:1111:+;	764	A	G	TAT	TGT	Y	C	0/1:4,3,0	0/0:0,255,195	0/0:0,74,103	0/0:0,136,120	0/1:75,0,78	0/1:67,0,109
c95603_g1_i1	c95603_g1_i1|m.108600:1:1257:+;	403	G	A	GCG	ACG	A	T	0/0:0,45,255	0/1:123,0,209	0/1:145,0,187	0/1:15,0,255	0/0:0,36,255	0/0:0,12,99
c95603_g1_i1	c95603_g1_i1|m.108600:1:1257:+;	775	C	T	CAG	TAG	Q	_	0/0:0,75,255	0/1:40,0,255	0/1:105,0,255	0/1:34,0,255	0/0:0,57,255	0/0:0,30,255
c95610_g1_i1	c95610_g1_i1|m.108653:531:1304:+;	1238	G	A	CGC	CAC	R	H	0/1:12,0,127	0/0:0,13,126	0/0:0,31,197	0/0:0,37,202	0/1:29,0,169	0/1:43,0,167
c95610_g1_i1	c95610_g1_i1|m.108653:531:1304:+;	1244	A	C	TAA	TCA	_	S	0/1:53,0,172	0/0:0,0,128	0/0:0,45,202	0/0:0,46,214	0/1:28,0,172	0/1:21,0,166
c95612_g2_i1	c95612_g2_i1|m.108665:1:1452:+;	616	G	T	GAC	TAC	D	Y	0/0:0,51,255	0/1:50,0,255	0/1:38,0,255	0/1:100,0,225	0/0:0,24,209	0/0:0,33,255
c95613_g1_i1	c95613_g1_i1|m.108674:148:1065:+;	986	G	A	CGC	CAC	R	H	0/1:69,0,255	0/0:0,255,255	0/0:0,169,255	0/0:0,23,255	0/1:40,0,255	0/1:255,0,255
c95640_g1_i1	c95640_g1_i1|m.108851:2:1084:+;	685	T	A	TGC	AGC	C	S	0/1:101,0,101	0/0:0,15,168	0/0:0,3,42	0/0:0,6,84	0/1:34,0,36	0/1:30,0,107
c95664_g2_i6	c95664_g2_i6|m.109084:215:1270:+;	941	A	G	CAG	CGG	Q	R	0/1:44,0,109	0/0:0,12,99	0/0:0,14,118	0/0:0,12,31	0/1:64,0,30	0/1:12,0,148
c95665_g1_i1	c95665_g1_i1|m.109087:416:1990:+;	1828	T	C	TGG	CGG	W	R	0/1:76,0,255	0/0:0,24,252	0/0:0,6,255	0/0:3,0,255	0/1:27,0,255	0/1:139,0,255
c95677_g1_i2	c95677_g1_i2|m.109136:2:469:+;	428	T	C	CTC	CCC	L	P	0/1:255,0,8	0/0:0,21,221	0/0:0,57,255	0/0:0,87,255	0/1:255,0,62	0/1:255,0,106
c95682_g1_i2	c95682_g1_i2|m.109158:608:1156:+;	1057	C	T	CCA	TCA	P	S	0/1:46,0,255	0/0:0,133,255	0/0:0,20,255	0/0:0,255,255	0/1:102,0,255	0/1:152,0,255
c95716_g2_i1	c95716_g2_i1|m.109398:2:439:+;	379	T	C	TGC	CGC	C	R	0/1:255,0,255	0/0:0,66,255	0/0:0,161,255	0/0:0,158,255	0/1:252,0,255	0/1:255,0,255
c95735_g1_i2	c95735_g1_i2|m.109544:2:1174:+;	1009	C	G	CCT	GCT	P	A	0/0:0,3,4	0/1:136,0,83	0/1:107,0,177	0/1:168,0,240	0/0:0,39,255	0/0:0,15,183
c95771_g1_i3	c95771_g1_i3|m.109843:84:758:+;	290	T	G	TTT	TGT	F	C	0/0:0,3,42	0/1:11,0,36	0/1:87,0,58	0/1:27,0,32	0/0:0,23,175	0/0:0,6,77
c95781_g1_i1	c95781_g1_i1|m.109902:676:3924:+;	2577	A	T	CAA	CAT	Q	H	0/1:43,0,255	0/0:0,166,255	0/0:0,255,255	0/0:0,255,255	0/1:52,0,255	0/1:84,0,255
c95781_g1_i1	c95781_g1_i1|m.109902:676:3924:+;	3890	C	T	GCG	GTG	A	V	0/1:133,0,255	0/0:0,12,255	0/0:0,222,255	0/0:0,142,255	0/1:93,0,255	0/1:24,0,255
c95788_g3_i1	c95788_g3_i1|m.109927:2057:2392:+;	2153	C	T	TCA	TTA	S	L	0/0:0,196,255	0/1:113,0,255	0/1:27,0,255	0/1:231,0,255	0/0:0,105,255	0/0:0,211,255
c95819_g1_i1	c95819_g1_i1|m.110161:309:2300:+;	2164	G	A	GCT	ACT	A	T	0/1:15,0,68	0/0:0,64,255	0/0:0,45,255	0/0:0,8,255	0/1:255,0,255	0/1:255,0,255
c95820_g1_i2	c95820_g1_i2|m.110166:1:618:+;	496	G	C	GAA	CAA	E	Q	1/1:77,6,0	./.:0,0,0	./.:0,0,0	./.:0,0,0	1/1:22,6,0	1/1:12,3,0
c95825_g1_i1	c95825_g1_i1|m.110195:2:1342:+;	391	C	T	CTC	TTC	L	F	0/0:0,12,255	0/1:57,0,255	0/1:90,0,255	0/1:8,0,255	0/0:0,90,255	0/0:0,108,255
c95828_g1_i1	c95828_g1_i1|m.110210:1663:2343:+;	2155	C	A	CTC	ATC	L	I	0/0:0,12,105	0/1:15,0,141	0/1:99,0,88	0/1:92,0,143	0/0:0,27,255	0/0:0,33,255
c95831_g2_i1	c95831_g2_i1|m.110226:1:1872:+;	115	A	G	AGT	GGT	S	G	0/1:82,0,107	0/0:0,42,148	0/0:0,9,113	0/0:0,3,14	0/1:29,0,102	0/1:65,0,171
c95840_g2_i2	c95840_g2_i2|m.110289:84:1583:+;	482	C	T	ACA	ATA	T	I	0/1:148,0,255	0/0:0,106,255	0/0:0,43,255	0/0:0,236,255	0/1:70,0,255	0/1:47,0,255
c95840_g2_i2	c95840_g2_i2|m.110289:84:1583:+;	945	A	T	CAA	CAT	Q	H	0/0:0,64,255	0/1:255,0,255	0/1:100,0,255	0/1:255,0,255	0/0:0,108,255	0/0:0,119,255
c95840_g2_i2	c95840_g2_i2|m.110289:84:1583:+;	961	C	T	CTC	TTC	L	F	0/0:0,76,255	0/1:255,0,255	0/1:147,0,255	0/1:255,0,255	0/0:0,60,255	0/0:0,138,255
c95840_g2_i2	c95840_g2_i2|m.110289:84:1583:+;	1122	G	T	ATG	ATT	M	I	0/0:0,29,255	0/1:255,0,255	0/1:255,0,255	0/1:255,0,255	0/0:0,51,255	0/0:0,21,255
c95849_g3_i1	c95849_g3_i1|m.110333:2:916:+;	175	C	T	CTT	TTT	L	F	0/0:0,30,239	0/1:60,0,202	0/1:76,0,255	0/1:141,0,255	0/0:0,111,255	0/0:0,3,255
c95849_g4_i3	c95849_g4_i3|m.110350:339:779:+;	400	A	T	ACG	TCG	T	S	./.:0,0,0	1/1:86,12,0	1/1:59,6,0	1/1:24,3,0	./.:0,0,0	./.:0,0,0
c95849_g4_i3	c95849_g4_i3|m.110350:339:779:+;	401	C	G	ACG	AGG	T	R	./.:0,0,0	1/1:73,0,8	1/1:59,6,0	1/1:24,3,0	./.:0,0,0	./.:0,0,0
c95858_g1_i1	c95858_g1_i1|m.110433:3:941:+;	539	T	C	GTC	GCC	V	A	0/1:182,0,255	0/0:0,255,255	0/0:0,255,255	0/0:0,73,255	0/1:95,0,255	0/1:211,0,255
c95860_g1_i1	c95860_g1_i1|m.110442:1:849:+;	177	G	T	GAG	GAT	E	D	0/1:75,0,255	0/0:0,27,255	0/0:0,9,255	0/0:0,33,255	0/1:65,0,65	0/1:18,0,255
c95861_g2_i1	c95861_g2_i1|m.110445:582:1670:+;	1280	C	T	ACT	ATT	T	I	0/0:0,65,255	0/1:50,0,255	0/1:93,0,255	0/1:154,0,255	0/0:0,39,255	0/0:0,31,255
c95903_g2_i1	c95903_g2_i1|m.110767:1:1056:+;	770	A	G	AAT	AGT	N	S	0/0:0,24,212	0/1:87,0,255	0/1:26,0,255	0/1:68,0,255	0/0:0,18,163	0/0:0,42,255
c95963_g3_i1	c95963_g3_i1|m.111266:258:1898:+;	893	T	C	CTG	CCG	L	P	0/1:236,0,255	0/0:0,15,255	0/0:0,235,255	0/0:0,124,255	0/1:255,0,255	0/1:255,0,255
c95963_g3_i1	c95963_g3_i1|m.111266:258:1898:+;	1381	G	T	GGC	TGC	G	C	0/1:141,0,255	0/0:0,123,255	0/0:0,255,255	0/0:0,199,255	0/1:255,0,255	0/1:255,0,255
c95968_g2_i1	c95968_g2_i1|m.111295:310:2007:+;	1884	T	G	ATT	ATG	I	M	0/0:0,46,11	1/1:14,67,0	1/1:10,6,0	1/1:26,12,0	0/0:1,7,0	0/0:0,17,3
c95969_g1_i1	c95969_g1_i1|m.111297:3:1439:+;	344	G	A	CGC	CAC	R	H	0/0:0,21,180	0/1:27,0,115	0/1:23,0,33	0/1:34,0,36	0/0:0,15,160	0/0:0,18,176
c95969_g1_i1	c95969_g1_i1|m.111297:3:1439:+;	350	C	A	CCT	CAT	P	H	0/1:94,0,87	0/0:0,18,186	0/0:0,9,70	0/0:0,6,75	0/1:47,0,102	0/1:83,0,93
c95969_g1_i1	c95969_g1_i1|m.111297:3:1439:+;	997	C	T	CCA	TCA	P	S	0/1:47,0,93	0/0:0,9,105	0/0:0,12,146	0/0:0,9,105	0/1:62,6,0	0/1:18,0,36
c95969_g1_i1	c95969_g1_i1|m.111297:3:1439:+;	1256	T	C	ATG	ACG	M	T	0/1:64,0,129	1/1:187,18,0	1/1:42,3,0	1/1:42,3,0	0/1:47,0,104	0/1:19,0,110
c95981_g2_i8	c95981_g2_i8|m.111372:170:562:+;	377	C	G	TCC	TGC	S	C	0/1:4,3,0	0/0:0,35,249	0/0:0,12,188	0/0:0,33,169	0/1:64,0,3	0/1:45,0,84
c95984_g1_i1	c95984_g1_i1|m.111397:301:1590:+;	1462	G	A	GTC	ATC	V	I	0/0:0,255,255	0/1:21,0,255	0/1:154,0,255	0/1:67,0,255	0/0:0,231,255	0/0:0,255,255
c95999_g1_i1	c95999_g1_i1|m.111500:968:1951:+;	1422	C	A	CAC	CAA	H	Q	0/0:0,3,42	0/1:71,0,255	0/1:28,0,255	0/1:135,0,255	0/0:0,101,255	0/0:0,255,255
c95999_g1_i1	c95999_g1_i1|m.111500:968:1951:+;	1552	G	A	GTC	ATC	V	I	0/0:0,6,84	0/1:173,0,255	0/1:214,0,255	0/1:255,0,255	0/0:0,255,255	0/0:0,32,255
c96045_g3_i1	c96045_g3_i1|m.111878:671:2197:+;	920	C	T	TCC	TTC	S	F	0/0:0,6,246	0/1:255,0,255	0/1:141,0,255	0/1:213,0,243	0/0:0,30,255	0/0:0,66,255
c96057_g2_i1	c96057_g2_i1|m.111956:2:571:+;	103	A	G	ACA	GCA	T	A	0/1:13,0,230	0/0:0,111,255	0/0:0,114,255	0/0:0,120,255	0/1:25,0,255	0/1:120,0,253
c96072_g4_i1	c96072_g4_i1|m.112072:343:1149:+;	733	G	T	GCA	TCA	A	S	0/0:0,73,255	0/1:117,0,255	0/1:255,0,255	0/1:194,0,255	0/0:0,255,255	0/0:0,64,255
c96120_g1_i1	c96120_g1_i1|m.112344:859:1407:+;	1118	G	A	CGG	CAG	R	Q	0/1:33,0,28	0/0:0,3,42	0/0:0,6,77	0/0:0,9,117	0/1:42,3,0	0/1:102,0,89
c96144_g1_i1	c96144_g1_i1|m.112577:1:1347:+;	583	C	T	CGG	TGG	R	W	0/0:0,117,255	0/1:54,0,255	0/1:27,0,255	0/1:227,0,255	0/0:0,63,255	0/0:0,163,255
c96160_g3_i1	c96160_g3_i1|m.112745:318:2426:+;	770	T	C	ATA	ACA	I	T	0/1:170,0,255	0/0:0,255,255	0/0:0,255,255	0/0:0,255,255	0/1:7,0,255	0/1:113,0,255
c96160_g3_i1	c96160_g3_i1|m.112745:318:2426:+;	1349	T	C	CTA	CCA	L	P	0/0:0,244,255	0/1:134,0,255	0/1:255,0,255	0/1:208,0,255	0/0:0,255,255	0/0:0,35,255
c96165_g1_i2	c96165_g1_i2|m.112760:186:650:+;	284	C	A	CCG	CAG	P	Q	0/0:0,69,255	0/1:27,0,236	0/1:25,0,255	0/1:52,0,246	0/0:0,54,255	0/0:0,49,255
c96174_g1_i1	c96174_g1_i1|m.112809:30:2090:+;	1968	C	G	CAC	CAG	H	Q	0/0:0,255,255	0/1:23,0,255	0/1:255,0,255	0/1:255,0,255	0/0:0,255,255	0/0:0,52,255
c96174_g1_i1	c96174_g1_i1|m.112809:30:2090:+;	2029	G	A	GTC	ATC	V	I	0/0:0,255,255	0/1:123,0,255	0/1:255,0,255	0/1:231,0,255	0/0:0,255,255	0/0:0,14,255
c96237_g1_i1	c96237_g1_i1|m.113192:339:2105:+;	2008	G	A	GAG	AAG	E	K	0/1:96,0,255	0/0:0,255,255	0/0:0,255,255	0/0:0,255,255	0/1:18,0,255	0/1:111,0,255
c96246_g5_i1	c96246_g5_i1|m.113292:3:1208:+;	1070	C	A	GCC	GAC	A	D	0/1:21,3,0	0/0:0,3,23	0/0:0,9,102	0/0:0,21,145	0/1:15,0,15	0/1:17,3,0
c96277_g1_i1	c96277_g1_i1|m.113532:2:1168:+;	718	T	C	TCT	CCT	S	P	0/1:73,0,243	0/0:0,15,180	0/0:0,15,165	0/0:0,12,128	0/1:10,0,36	0/1:36,0,36
c96288_g5_i1	c96288_g5_i1|m.113608:3:512:+;	201	A	T	AAA	AAT	K	N	0/1:255,0,255	0/0:0,255,255	0/0:0,15,168	0/0:0,21,195	0/1:24,3,0	0/1:40,3,0
c96309_g1_i2	c96309_g1_i2|m.113795:1251:2066:+;	1904	C	G	TCG	TGG	S	W	0/0:0,12,109	0/1:67,0,105	0/1:8,0,91	0/1:51,0,125	0/0:0,28,129	0/0:0,67,195
c96309_g1_i2	c96309_g1_i2|m.113795:1251:2066:+;	1939	C	T	CGG	TGG	R	W	0/0:0,6,45	0/1:40,0,103	0/1:9,0,118	0/1:31,0,134	0/0:0,12,110	0/0:0,80,206
c96347_g2_i2	c96347_g2_i2|m.114153:156:1148:+;	725	G	A	GGG	GAG	G	E	0/1:25,0,154	0/0:0,12,171	0/0:0,62,251	0/0:0,29,216	0/1:13,0,140	0/1:94,0,174
c96347_g2_i3	c96347_g2_i3|m.114160:156:830:+;	724	G	A	GGG	AGG	G	R	0/0:0,38,215	0/1:16,0,165	0/1:48,0,66	0/1:119,0,87	0/0:0,24,25	0/0:0,44,152
c96372_g1_i2	c96372_g1_i2|m.114339:1439:2314:+;	2113	T	G	TTG	GTG	L	V	1/1:4,3,0	./.:0,0,0	./.:0,0,0	./.:0,0,0	1/1:4,3,0	1/1:27,3,0
c96372_g1_i2	c96372_g1_i2|m.114339:1439:2314:+;	2114	T	A	TTG	TAG	L	_	1/1:4,3,0	./.:0,0,0	./.:0,0,0	./.:0,0,0	1/1:4,3,0	1/1:27,3,0
c96372_g1_i2	c96372_g1_i2|m.114339:1439:2314:+;	2115	G	T	TTG	TTT	L	F	1/1:4,3,0	./.:0,0,0	./.:0,0,0	./.:0,0,0	1/1:4,3,0	1/1:27,3,0
c96432_g2_i1	c96432_g2_i1|m.114739:3:323:+;	25	G	A	GTA	ATA	V	I	1/1:77,6,0	./.:0,0,0	./.:0,0,0	./.:0,0,0	1/1:8,3,0	1/1:42,3,0
c96433_g3_i2	c96433_g3_i2|m.114757:2:430:+;	386	C	A	TCG	TAG	S	_	0/0:3,0,255	0/1:75,18,255	0/1:132,0,255	0/1:168,0,255	0/0:0,3,255	0/0:10,223,255
c96448_g2_i2	c96448_g2_i2|m.114819:1:660:+;	353	A	G	GAA	GGA	E	G	0/0:0,115,255	0/1:161,0,255	0/1:114,0,255	0/1:52,0,255	0/0:0,126,255	0/0:0,210,255
c96449_g1_i1	c96449_g1_i1|m.114823:2:1612:+;	298	C	T	CCT	TCT	P	S	0/0:0,3,3	0/1:61,0,32	0/1:58,0,32	0/1:112,0,4	0/0:0,20,78	0/0:0,9,69
c96467_g2_i4	c96467_g2_i4|m.114961:1:2037:+;	253	G	T	GGC	TGC	G	C	0/0:0,255,255	0/1:121,0,255	0/1:58,0,255	0/1:30,0,255	0/0:0,79,255	0/0:0,132,255
c96467_g2_i4	c96467_g2_i4|m.114961:1:2037:+;	1287	G	C	GAG	GAC	E	D	0/1:94,0,255	0/0:0,191,255	0/0:0,30,255	0/0:0,152,255	0/1:72,0,255	0/1:27,0,255
c96471_g2_i1	c96471_g2_i1|m.114993:193:885:+;	604	C	T	CGG	TGG	R	W	0/0:0,47,255	0/1:122,0,165	0/1:77,0,185	0/1:39,0,255	0/0:0,30,255	0/0:0,60,255
c96510_g2_i3	c96510_g2_i3|m.115305:3:353:+;	149	G	A	CGT	CAT	R	H	./.:0,0,0	1/1:115,15,0	1/1:99,21,0	1/1:46,9,0	./.:0,0,0	./.:0,0,0
c96527_g2_i1	c96527_g2_i1|m.115443:545:1051:+;	620	T	C	CTG	CCG	L	P	0/0:0,9,118	0/1:10,0,175	0/1:33,0,27	0/1:18,0,33	0/0:0,3,42	0/0:0,17,255
c96529_g1_i3	c96529_g1_i3|m.115462:3:413:+;	181	A	T	ACC	TCC	T	S	0/1:23,0,161	0/0:0,3,245	0/0:0,11,255	0/0:0,24,255	0/1:59,0,223	0/1:35,0,185
c96529_g1_i3	c96529_g1_i3|m.115462:3:413:+;	209	T	C	CTG	CCG	L	P	0/1:23,0,145	0/0:0,6,255	0/0:0,16,255	0/0:0,37,255	0/1:13,0,215	0/1:23,0,237
c96574_g7_i1	c96574_g7_i1|m.115853:3:395:+;	253	C	T	CCC	TCC	P	S	0/0:0,46,255	0/1:229,0,255	0/1:85,0,255	0/1:10,0,255	0/0:0,141,255	0/0:0,255,255
c96581_g1_i1	c96581_g1_i1|m.115882:3:1577:+;	1364	G	A	CGC	CAC	R	H	0/0:0,63,255	0/1:216,0,169	0/1:119,0,255	0/1:27,0,255	0/0:0,17,255	0/0:0,90,255
c96605_g2_i1	c96605_g2_i1|m.116068:64:435:+;	173	T	G	ATC	AGC	I	S	0/1:255,0,236	0/0:0,9,117	0/0:0,3,42	0/0:0,6,84	0/1:30,0,107	0/1:160,0,255
c96624_g2_i1	c96624_g2_i1|m.116204:1:3660:+;	322	A	G	ACA	GCA	T	A	0/0:0,54,255	0/1:103,0,255	0/1:149,0,255	0/1:119,0,255	0/0:0,9,255	0/0:0,47,255
c96631_g2_i1	c96631_g2_i1|m.116294:3:2495:+;	110	C	T	ACG	ATG	T	M	0/1:27,0,255	0/0:0,96,255	0/0:0,102,255	0/0:0,78,255	0/1:127,0,255	0/1:196,0,255
c96641_g1_i1	c96641_g1_i1|m.116359:1:1302:+;	263	G	C	CGG	CCG	R	P	0/0:0,3,40	0/1:64,0,31	0/1:34,0,34	0/1:14,0,54	0/0:0,15,146	0/0:0,9,89
c96641_g1_i1	c96641_g1_i1|m.116358:476:2821:+;	1390	G	A	GGA	AGA	G	R	0/0:0,255,255	0/1:120,0,255	0/1:67,0,255	0/1:75,0,255	0/0:0,255,255	0/0:0,244,255
c96645_g3_i1	c96645_g3_i1|m.116385:180:1259:+;	795	C	A	TGC	TGA	C	_	0/1:10,0,223	0/0:0,63,255	0/0:0,8,255	0/0:0,100,255	0/1:145,0,255	0/1:117,0,255
c96646_g1_i1	c96646_g1_i1|m.116387:122:853:+;	802	G	A	GGG	AGG	G	R	0/1:61,0,255	0/0:0,255,255	0/0:0,255,255	0/0:0,255,255	0/1:31,0,255	0/1:109,0,255
c96669_g1_i1	c96669_g1_i1|m.116608:1:918:+;	284	A	G	GAC	GGC	D	G	0/1:93,0,255	0/0:0,36,255	0/0:0,51,255	0/0:0,93,255	0/1:42,0,255	0/1:50,0,255
c96670_g1_i1	c96670_g1_i1|m.116612:539:1990:+;	1447	C	T	CCG	TCG	P	S	0/0:0,28,96	0/1:63,0,118	0/1:36,0,107	0/1:41,0,70	0/0:0,65,111	0/0:0,30,112
c96685_g1_i3	c96685_g1_i3|m.116782:953:1534:+;	1230	C	G	CAC	CAG	H	Q	0/1:77,0,144	0/0:0,31,112	0/0:0,32,110	0/0:0,18,160	0/1:11,0,146	0/1:138,0,154
c96717_g1_i1	c96717_g1_i1|m.117047:357:3293:+;	2459	T	C	ATG	ACG	M	T	0/0:0,255,255	0/1:94,0,255	0/1:39,0,255	0/1:39,0,255	0/0:0,211,255	0/0:0,255,255
c96755_g1_i1	c96755_g1_i1|m.117382:2:610:+;	589	T	C	TGG	CGG	W	R	0/0:0,27,194	0/1:94,0,138	0/1:44,0,201	0/1:47,0,182	0/0:0,65,255	0/0:0,21,182
c96774_g1_i1	c96774_g1_i1|m.117524:3:2456:+;	509	G	T	AGC	ATC	S	I	0/1:226,0,255	0/0:0,255,255	0/0:0,255,255	0/0:0,255,255	0/1:129,0,255	0/1:78,0,255
c96774_g1_i1	c96774_g1_i1|m.117524:3:2456:+;	689	G	A	AGG	AAG	R	K	0/1:174,0,255	0/0:0,255,255	0/0:0,255,255	0/0:0,255,255	0/1:10,0,255	0/1:140,0,255
c96774_g1_i1	c96774_g1_i1|m.117524:3:2456:+;	2168	T	C	ATG	ACG	M	T	0/0:0,185,255	0/1:44,0,255	0/1:193,0,255	0/1:103,0,255	0/0:0,202,255	0/0:0,255,255
c96774_g2_i1	c96774_g2_i1|m.117529:1:3267:+;	1799	G	A	CGA	CAA	R	Q	0/1:122,0,255	0/0:0,255,255	0/0:0,255,255	0/0:0,255,255	0/1:122,0,255	0/1:105,0,255
c96788_g3_i1	c96788_g3_i1|m.117687:2:1612:+;	161	G	T	GGC	GTC	G	V	0/1:72,0,237	0/0:0,6,148	0/0:0,34,254	0/0:0,23,195	0/1:34,0,180	0/1:128,0,156
c96834_g2_i3	c96834_g2_i3|m.118026:1049:1711:+;	1546	G	C	GGC	CGC	G	R	0/1:30,0,66	0/0:0,6,17	0/0:0,3,4	0/0:0,3,31	0/1:49,0,48	0/1:6,3,0
c96835_g1_i1	c96835_g1_i1|m.118037:234:1058:+;	950	T	C	TTC	TCC	F	S	0/1:48,0,255	0/0:0,53,255	0/0:0,88,255	0/0:0,200,255	0/1:106,0,255	0/1:27,0,255
c96835_g1_i1	c96835_g1_i1|m.118037:234:1058:+;	953	T	C	ATT	ACT	I	T	0/1:46,0,255	0/0:0,53,255	0/0:0,95,255	0/0:0,205,255	0/1:102,0,255	0/1:23,0,255
c96835_g1_i1	c96835_g1_i1|m.118037:234:1058:+;	1006	G	A	GAT	AAT	D	N	0/1:117,0,255	0/0:0,22,255	0/0:2,0,255	0/0:0,152,255	0/1:95,0,255	0/1:78,0,255
c96835_g1_i1	c96835_g1_i1|m.118037:234:1058:+;	1007	A	C	GAT	GCT	D	A	0/1:114,0,255	0/0:0,17,255	0/0:0,2,255	0/0:0,150,255	0/1:105,0,255	0/1:81,0,255
c96835_g1_i1	c96835_g1_i1|m.118037:234:1058:+;	1010	T	C	CTC	CCC	L	P	0/1:99,0,255	0/0:0,48,255	0/0:0,27,255	0/0:0,163,255	0/1:91,0,255	0/1:72,0,255
c96838_g1_i1	c96838_g1_i1|m.118046:670:2154:+;	2127	T	G	TTT	TTG	F	L	0/0:2,4,0	0/1:81,0,157	0/1:17,0,168	0/1:57,0,124	0/0:0,14,170	0/0:0,9,158
c96846_g2_i1	c96846_g2_i1|m.118105:145:1809:+;	625	G	A	GTC	ATC	V	I	0/0:0,255,255	0/1:20,0,255	0/1:63,0,255	0/1:67,0,255	0/0:0,43,255	0/0:0,11,255
c96846_g2_i1	c96846_g2_i1|m.118105:145:1809:+;	1537	C	A	CTC	ATC	L	I	0/0:0,255,255	0/1:32,0,255	0/1:207,0,255	0/1:129,0,255	0/0:0,255,255	0/0:0,6,255
c96850_g1_i2	c96850_g1_i2|m.118125:9:692:+;	49	T	A	TGT	AGT	C	S	1/1:11,12,0	./.:0,0,0	./.:0,0,0	./.:0,0,0	1/1:7,3,0	1/1:7,3,0
c96859_g2_i3	c96859_g2_i3|m.118212:3:1691:+;	248	C	T	GCA	GTA	A	V	0/1:23,0,150	0/0:0,3,96	0/0:0,44,193	0/0:0,57,170	0/1:28,0,121	0/1:11,0,97
c96868_g3_i2	c96868_g3_i2|m.118307:1405:2745:+;	1649	A	T	GAT	GTT	D	V	1/1:8,9,0	0/0:0,5,8	0/0:0,176,28	0/0:0,38,24	1/1:24,24,0	1/1:27,29,0
c96879_g5_i1	c96879_g5_i1|m.118398:2:970:+;	442	A	C	ACT	CCT	T	P	0/0:0,12,136	0/1:42,3,0	0/1:36,0,36	0/1:22,0,103	0/0:0,18,144	0/0:0,12,84
c96887_g1_i1	c96887_g1_i1|m.118431:3:1577:+;	653	C	T	CCG	CTG	P	L	0/1:145,0,217	0/0:0,15,181	0/0:0,24,255	0/0:0,54,255	0/1:22,0,163	0/1:89,0,165
c96887_g1_i1	c96887_g1_i1|m.118431:3:1577:+;	685	A	G	ACG	GCG	T	A	0/0:0,48,255	0/1:60,0,137	0/1:151,0,61	0/1:181,0,255	0/0:0,12,142	0/0:0,12,117
c96887_g1_i2	c96887_g1_i2|m.118436:3:1694:+;	743	C	A	GCG	GAG	A	E	0/0:0,33,255	0/1:21,0,163	0/1:54,0,225	0/1:24,0,255	0/0:0,39,255	0/0:0,33,255
c96894_g1_i11	c96894_g1_i11|m.118511:2:1018:+;	868	C	T	CCT	TCT	P	S	1/1:131,2,0	0/1:131,0,26	0/1:110,0,27	0/1:109,0,42	1/1:147,17,0	1/1:142,4,0
c96894_g1_i11	c96894_g1_i11|m.118511:2:1018:+;	872	C	A	ACT	AAT	T	N	1/1:131,2,0	0/1:131,0,26	0/1:110,0,27	0/1:109,0,42	1/1:147,17,0	1/1:142,4,0
c96930_g2_i1	c96930_g2_i1|m.118709:2:946:+;	748	T	C	TGT	CGT	C	R	0/0:0,56,255	0/1:255,0,255	0/1:32,0,255	0/1:213,0,255	0/0:0,54,255	0/0:0,126,255
c96931_g1_i1	c96931_g1_i1|m.118710:3:1220:+;	716	C	T	TCA	TTA	S	L	0/1:24,0,162	0/0:0,3,151	0/0:0,72,202	0/0:0,87,204	0/1:16,0,167	0/1:21,0,143
c96941_g1_i2	c96941_g1_i2|m.118824:39:1118:+;	335	T	A	ATT	AAT	I	N	0/0:0,175,255	0/1:254,0,255	0/1:205,0,255	0/1:111,0,255	0/0:0,172,255	0/0:0,129,255
c96961_g1_i2	c96961_g1_i2|m.118996:3:713:+;	248	G	A	AGT	AAT	S	N	0/1:255,0,255	0/0:0,69,255	0/0:0,39,255	0/0:0,9,113	0/1:73,0,255	0/1:245,0,255
c96980_g2_i1	c96980_g2_i1|m.119194:3:1721:+;	427	C	G	CCG	GCG	P	A	0/1:60,0,255	0/0:0,232,255	0/0:0,250,255	0/0:5,0,255	0/1:84,0,255	0/1:55,0,255
c96997_g2_i1	c96997_g2_i1|m.119268:3:1514:+;	631	G	A	GGG	AGG	G	R	0/0:0,19,255	0/1:55,0,255	0/1:79,0,255	0/1:43,0,255	0/0:0,255,255	0/0:0,167,255
c96997_g2_i1	c96997_g2_i1|m.119268:3:1514:+;	1433	G	A	CGG	CAG	R	Q	0/1:255,0,255	0/0:0,113,255	0/0:0,255,255	0/0:0,255,255	0/1:131,0,255	0/1:139,0,255
c97008_g1_i1	c97008_g1_i1|m.119343:288:2351:+;	353	G	A	CGC	CAC	R	H	0/0:0,6,26	0/1:14,0,17	0/1:23,0,3	0/1:14,0,11	0/0:0,12,65	0/0:0,41,45
c97019_g1_i1	c97019_g1_i1|m.119405:1:1560:+;	115	C	A	CCC	ACC	P	T	0/1:78,0,52	0/0:0,21,203	0/0:0,15,145	0/0:0,21,175	0/1:72,0,171	0/1:18,0,184
c97019_g1_i1	c97019_g1_i1|m.119405:1:1560:+;	118	C	T	CGC	TGC	R	C	0/1:78,0,58	0/0:0,18,162	0/0:0,18,155	0/0:0,21,175	0/1:69,0,175	0/1:18,0,184
c97039_g1_i1	c97039_g1_i1|m.119524:1:3555:+;	688	C	T	CTC	TTC	L	F	0/0:0,19,255	0/1:144,0,255	0/1:49,0,255	0/1:14,0,255	0/0:0,105,255	0/0:0,223,255
c97039_g1_i1	c97039_g1_i1|m.119524:1:3555:+;	1739	G	A	AGG	AAG	R	K	0/0:0,68,255	0/1:35,0,255	0/1:52,0,255	0/1:12,0,255	0/0:0,235,255	0/0:0,255,255
c97042_g1_i3	c97042_g1_i3|m.119538:2:2197:+;	2183	T	C	ATC	ACC	I	T	1/1:98,4,0	0/1:53,0,96	0/1:128,0,118	0/1:204,0,51	1/1:118,9,0	1/1:227,30,0
c97048_g5_i3	c97048_g5_i3|m.119565:88:705:+;	553	T	C	TTT	CTT	F	L	0/1:71,0,108	0/0:0,3,255	0/0:0,30,255	0/0:0,3,212	0/1:34,0,255	0/1:26,0,254
c97052_g1_i1	c97052_g1_i1|m.119581:38:925:+;	883	C	T	CGG	TGG	R	W	0/1:21,0,173	0/0:0,33,249	0/0:0,39,255	0/0:0,60,255	0/1:141,0,186	0/1:9,0,174
c97058_g1_i1	c97058_g1_i1|m.119643:303:1700:+;	743	C	T	TCG	TTG	S	L	0/1:48,0,255	0/0:0,24,255	0/0:0,2,255	0/0:0,248,255	0/1:65,0,255	0/1:110,0,255
c97058_g1_i1	c97058_g1_i1|m.119643:303:1700:+;	1096	G	T	GCG	TCG	A	S	0/0:0,15,157	0/1:42,3,0	0/1:6,0,255	0/1:31,0,140	0/0:0,15,255	0/0:0,24,240
c97079_g1_i3	c97079_g1_i3|m.119805:53:403:+;c97079_g1_i3|m.119806:1:327:+;	308	C	A	TCA	TAA	S	_	0/1:50,0,255	0/0:0,78,255	0/0:0,42,255	0/0:0,54,255	0/1:48,0,143	0/1:95,0,255
c97104_g4_i2	c97104_g4_i2|m.119970:2:1738:+;	667	C	T	CAC	TAC	H	Y	1/1:42,3,0	./.:0,0,0	./.:0,0,0	./.:0,0,0	1/1:71,9,0	1/1:186,13,0
c97136_g2_i1	c97136_g2_i1|m.120234:446:3112:+;	2695	C	G	CTT	GTT	L	V	0/0:0,116,255	0/1:81,0,255	0/1:106,0,255	0/1:80,0,255	0/0:0,255,255	0/0:0,255,255
c97149_g1_i2	c97149_g1_i2|m.120309:2:814:+;	490	C	G	CGG	GGG	R	G	0/0:0,7,31	0/1:15,0,38	0/1:9,0,46	0/1:37,0,37	0/0:0,4,14	0/0:0,18,60
c97178_g1_i1	c97178_g1_i1|m.120528:240:2168:+;	586	G	C	GCG	CCG	A	P	0/1:30,0,94	0/0:0,3,255	0/0:0,54,255	0/0:0,107,255	0/1:255,0,255	0/1:255,0,255
c97186_g1_i2	c97186_g1_i2|m.120609:262:2628:+;	1493	A	T	CAT	CTT	H	L	0/1:116,0,166	0/0:0,103,255	0/0:0,90,255	0/0:0,111,255	0/1:83,0,235	0/1:12,0,255
c97203_g2_i1	c97203_g2_i1|m.120718:2:706:+;	226	A	T	AGG	TGG	R	W	1/1:33,22,0	0/0:0,78,10	0/0:0,27,1	0/0:0,44,9	1/1:12,7,0	1/1:14,11,0
c97222_g2_i1	c97222_g2_i1|m.120866:324:1061:+;	518	C	A	ACA	AAA	T	K	0/0:0,42,255	0/1:255,0,104	0/1:141,0,255	0/1:95,0,148	0/0:0,30,255	0/0:0,84,255
c97224_g1_i1	c97224_g1_i1|m.120875:243:1718:+;	454	C	T	CGC	TGC	R	C	0/0:0,15,157	0/1:87,0,255	0/1:147,0,255	0/1:90,0,255	0/0:0,154,255	0/0:0,114,255
c97228_g2_i1	c97228_g2_i1|m.120902:393:1409:+;	1319	G	T	CGA	CTA	R	L	0/0:0,255,255	0/1:201,0,255	0/1:136,0,255	0/1:141,0,255	0/0:0,93,255	0/0:0,126,255
c97241_g1_i1	c97241_g1_i1|m.120995:383:1864:+;	613	T	C	TGA	CGA	_	R	0/0:0,63,255	0/1:102,0,255	0/1:36,0,255	0/1:105,0,255	0/0:0,255,255	0/0:0,232,255
c97246_g1_i1	c97246_g1_i1|m.121024:221:1615:+;	1612	G	A	GTG	ATG	V	M	0/1:135,0,255	0/0:0,181,255	0/0:0,28,195	0/0:0,48,235	0/1:13,0,66	0/1:118,0,114
c97279_g1_i2	c97279_g1_i2|m.121314:56:358:+;	316	T	G	TTT	GTT	F	V	./.:0,0,0	1/1:97,5,0	1/1:20,9,0	1/1:59,6,0	./.:0,0,0	./.:0,0,0
c97296_g4_i1	c97296_g4_i1|m.121435:182:517:+;	257	T	G	GTC	GGC	V	G	0/0:0,136,178	0/1:8,0,39	0/1:11,0,83	0/1:44,0,72	0/0:0,84,122	0/0:0,64,96
c97296_g4_i1	c97296_g4_i1|m.121435:182:517:+;	511	C	T	CCG	TCG	P	S	0/1:68,0,255	0/0:1,0,255	0/0:0,114,255	0/0:0,6,255	0/1:106,0,255	0/1:50,0,255
c97319_g1_i2	c97319_g1_i2|m.121606:2:1702:+;	340	G	T	GCC	TCC	A	S	0/1:175,0,255	0/0:0,255,255	0/0:0,93,255	0/0:0,255,255	0/1:255,0,255	0/1:25,0,255
c97320_g1_i2	c97320_g1_i2|m.121617:596:931:+;	844	T	G	TTC	GTC	F	V	0/0:0,0,108	0/1:88,0,106	0/1:111,0,168	0/1:40,0,99	0/0:0,4,159	0/0:0,30,96
c97334_g2_i1	c97334_g2_i1|m.121753:2:334:+;	172	T	C	TAA	CAA	_	Q	0/1:4,3,0	0/0:0,33,12	0/0:0,7,5	0/0:0,12,9	0/1:0,1,0	0/1:64,3,0
c97334_g2_i2	c97334_g2_i2|m.121756:340:2163:+;	554	C	T	TCG	TTG	S	L	0/0:0,6,77	0/1:82,0,255	0/1:119,0,255	0/1:12,0,255	0/0:0,12,242	0/0:0,129,255
c97334_g3_i1	c97334_g3_i1|m.121761:1:1524:+;	374	G	A	CGA	CAA	R	Q	0/1:45,0,251	0/0:0,255,255	0/0:0,255,255	0/0:0,255,255	0/1:134,0,255	0/1:9,0,255
c97338_g1_i3	c97338_g1_i3|m.121776:229:732:+;	553	A	G	AAC	GAC	N	D	1/1:16,15,0	./.:0,0,0	./.:0,0,0	./.:0,0,0	1/1:8,6,0	1/1:14,15,0
c97338_g1_i3	c97338_g1_i3|m.121776:229:732:+;	571	T	C	TCT	CCT	S	P	1/1:9,9,0	./.:0,0,0	./.:0,0,0	./.:0,0,0	1/1:15,9,0	1/1:18,21,0
c97395_g1_i1	c97395_g1_i1|m.122258:826:1902:+;	1714	C	G	CAG	GAG	Q	E	0/1:139,0,255	0/0:0,255,255	0/0:0,255,255	0/0:0,123,255	0/1:205,0,255	0/1:182,0,255
c97395_g1_i1	c97395_g1_i1|m.122258:826:1902:+;	1822	G	T	GGT	TGT	G	C	0/1:114,0,255	0/0:0,151,255	0/0:0,255,255	0/0:0,17,255	0/1:118,0,255	0/1:85,0,255
c97439_g1_i1	c97439_g1_i1|m.122533:190:2040:+;	247	G	A	GCC	ACC	A	T	0/1:165,0,255	0/0:0,57,255	0/0:0,255,255	0/0:0,255,255	0/1:64,0,255	0/1:250,0,255
c97447_g1_i1	c97447_g1_i1|m.122592:368:1489:+;	1148	G	A	CGT	CAT	R	H	0/1:71,0,255	0/0:0,255,255	0/0:0,178,255	0/0:0,175,255	0/1:255,0,255	0/1:199,0,255
c97485_g1_i1	c97485_g1_i1|m.122827:939:1412:+;	1043	A	G	CAT	CGT	H	R	0/0:0,60,255	0/1:88,0,237	0/1:30,0,234	0/1:109,0,255	0/0:0,226,255	0/0:0,9,135
c97517_g5_i1	c97517_g5_i1|m.123167:502:855:+;	814	G	A	GTC	ATC	V	I	0/0:0,160,255	0/1:238,0,255	0/1:13,0,255	0/1:142,0,255	0/0:0,160,255	0/0:0,255,255
c97520_g1_i1	c97520_g1_i1|m.123175:3:1031:+;	617	C	T	ACA	ATA	T	I	0/0:0,117,255	0/1:67,0,255	0/1:12,0,255	0/1:52,0,255	0/0:0,102,255	0/0:0,84,255
c97520_g1_i2	c97520_g1_i2|m.123177:2:994:+;	277	T	C	TTC	CTC	F	L	0/0:0,123,255	0/1:7,0,255	0/1:9,0,255	0/1:32,0,255	0/0:0,16,255	0/0:0,76,255
c97520_g1_i2	c97520_g1_i2|m.123177:2:994:+;	826	G	A	GCA	ACA	A	T	0/0:0,11,255	0/1:37,0,255	0/1:41,0,255	0/1:79,0,255	0/0:0,120,255	0/0:0,59,255
c97521_g4_i4	c97521_g4_i4|m.123225:1441:2154:+;	1726	T	C	TGG	CGG	W	R	./.:0,0,0	1/1:23,3,0	1/1:12,3,0	1/1:5,0,0	./.:0,0,0	./.:0,0,0
c97598_g2_i2	c97598_g2_i2|m.123963:3:1286:+;	296	C	T	GCG	GTG	A	V	0/1:157,0,248	0/0:0,26,238	0/0:0,217,255	0/0:0,54,255	0/1:42,0,255	0/1:111,0,255
c97606_g1_i1	c97606_g1_i1|m.124072:3:2681:+;	2264	C	T	GCG	GTG	A	V	0/1:69,0,255	0/0:0,19,255	0/0:0,100,255	0/0:0,177,255	0/1:191,0,255	0/1:154,0,255
c97610_g1_i1	c97610_g1_i1|m.124106:2:430:+;	208	T	A	TGT	AGT	C	S	0/0:0,15,137	0/1:46,0,255	0/1:27,0,120	0/1:24,0,165	0/0:0,15,183	0/0:0,42,255
c97618_g1_i2	c97618_g1_i2|m.124169:1:1212:+;c97618_g1_i2|m.124170:432:1451:+;	497	G	C	CGG	CCG	R	P	0/1:128,0,43	1/1:255,255,0	1/1:255,164,0	1/1:255,136,0	0/1:255,0,27	0/1:255,0,129
c97628_g1_i1	c97628_g1_i1|m.124264:532:4245:+;	2346	A	T	AGA	AGT	R	S	0/1:67,0,255	0/0:0,205,255	0/0:0,151,255	0/0:4,0,255	0/1:78,0,255	0/1:44,0,255
c97643_g2_i1	c97643_g2_i1|m.124448:3:635:+;	560	T	C	CTC	CCC	L	P	0/0:0,3,42	0/1:24,3,0	0/1:40,3,0	0/1:21,0,107	0/0:0,33,255	0/0:0,6,77
c97647_g4_i2	c97647_g4_i2|m.124493:2652:4664:+;	2942	T	C	TTG	TCG	L	S	0/0:0,27,214	0/1:24,0,140	0/1:96,0,255	0/1:27,0,132	0/0:0,15,166	0/0:0,12,132
c97647_g4_i2	c97647_g4_i2|m.124493:2652:4664:+;	3365	C	T	CCT	CTT	P	L	0/0:0,72,255	0/1:169,0,241	0/1:72,0,255	0/1:98,0,129	0/0:0,42,255	0/0:0,36,255
c97659_g2_i1	c97659_g2_i1|m.124578:103:1827:+;	499	G	T	GGT	TGT	G	C	0/0:0,6,84	0/1:27,0,255	0/1:134,0,255	0/1:135,0,255	0/0:0,153,255	0/0:0,21,255
c97662_g1_i1	c97662_g1_i1|m.124621:3:1403:+;	440	C	T	TCG	TTG	S	L	0/0:0,69,255	0/1:101,0,255	0/1:18,0,255	0/1:126,0,255	0/0:0,108,255	0/0:0,123,255
c97664_g1_i1	c97664_g1_i1|m.124629:3:704:+;	227	G	C	CGG	CCG	R	P	0/1:15,0,255	0/0:0,6,48	0/0:0,9,118	0/0:0,7,255	0/1:21,0,185	0/1:58,0,149
c97664_g1_i1	c97664_g1_i1|m.124629:3:704:+;	539	C	T	GCG	GTG	A	V	0/0:0,10,255	0/1:33,0,53	0/1:27,0,101	0/1:5,0,133	0/0:0,21,211	0/0:0,27,255
c97667_g1_i1	c97667_g1_i1|m.124649:98:1540:+;	1246	C	A	CGC	AGC	R	S	0/0:0,120,255	0/1:37,0,255	0/1:114,0,255	0/1:127,0,255	0/0:0,255,255	0/0:0,255,255
c97667_g1_i1	c97667_g1_i1|m.124649:98:1540:+;	1283	A	G	GAG	GGG	E	G	0/0:0,111,255	0/1:19,0,255	0/1:87,0,255	0/1:81,0,255	0/0:0,255,255	0/0:0,255,255
c97682_g1_i1	c97682_g1_i1|m.124761:358:2655:+;	2612	C	A	GCC	GAC	A	D	1/1:101,9,0	0/1:61,0,86	0/1:218,0,58	0/1:249,0,12	1/1:255,107,0	1/1:255,63,0
c97691_g1_i1	c97691_g1_i1|m.124827:152:1978:+;	239	C	T	CCC	CTC	P	L	0/1:195,0,255	0/0:0,196,255	0/0:0,107,255	0/0:0,223,255	0/1:132,0,255	0/1:56,0,255
c97707_g3_i1	c97707_g3_i1|m.124959:345:662:+;	401	G	C	CGG	CCG	R	P	0/0:0,12,152	0/1:27,0,255	0/1:67,0,255	0/1:48,0,255	0/0:0,148,255	0/0:0,33,255
c97725_g1_i1	c97725_g1_i1|m.125067:276:1853:+;	680	T	C	ATA	ACA	I	T	0/0:0,4,255	0/1:149,0,255	0/1:100,0,255	0/1:11,0,255	0/0:0,147,255	0/0:0,103,255
c97737_g1_i1	c97737_g1_i1|m.125134:3:1925:+;	1808	T	C	ATA	ACA	I	T	0/0:0,27,255	0/1:33,0,75	0/1:37,1,0	0/1:75,0,33	0/0:0,42,255	0/0:0,6,54
c97756_g1_i2	c97756_g1_i2|m.125299:3:1850:+;	1150	C	T	CGA	TGA	R	_	0/1:54,0,176	0/0:0,3,42	0/0:0,15,255	0/0:0,51,255	0/1:36,0,131	0/1:137,0,52
c97756_g1_i2	c97756_g1_i2|m.125299:3:1850:+;	1236	G	A	TGG	TGA	W	_	0/0:0,45,220	0/1:37,1,0	0/1:3,0,92	0/1:45,0,219	0/0:0,24,115	0/0:0,24,116
c97770_g2_i1	c97770_g2_i1|m.125451:1:585:+;	535	G	A	GCA	ACA	A	T	0/1:38,0,255	0/0:0,38,255	0/0:0,22,255	0/0:0,133,255	0/1:110,0,211	0/1:108,0,255
c97802_g1_i1	c97802_g1_i1|m.125718:1:1146:+;	280	G	T	GCG	TCG	A	S	0/1:68,0,255	0/0:0,158,255	0/0:0,118,255	0/0:0,111,255	0/1:44,0,255	0/1:145,0,255
c97830_g2_i3	c97830_g2_i3|m.125987:1:555:+;	149	G	C	AGC	ACC	S	T	0/0:0,6,44	0/1:39,0,11	0/1:33,0,0	0/1:33,0,60	0/0:0,18,153	0/0:0,42,114
c97836_g1_i1	c97836_g1_i1|m.126029:188:1723:+;	331	C	T	CGA	TGA	R	_	0/1:13,0,131	0/0:0,9,255	0/0:0,47,255	0/0:0,21,175	0/1:16,0,92	0/1:21,0,255
c97836_g1_i1	c97836_g1_i1|m.126029:188:1723:+;	565	C	T	CGA	TGA	R	_	0/0:0,63,255	0/1:65,0,255	0/1:71,0,255	0/1:52,0,161	0/0:0,30,255	0/0:6,0,255
c97836_g1_i1	c97836_g1_i1|m.126029:188:1723:+;	880	G	A	GAG	AAG	E	K	0/0:0,84,255	0/1:141,0,255	0/1:214,0,255	0/1:66,0,255	0/0:0,24,251	0/0:0,30,255
c97850_g3_i1	c97850_g3_i1|m.126122:356:1612:+;	1096	A	T	ATT	TTT	I	F	0/0:0,65,255	0/1:108,0,255	0/1:57,0,255	0/1:142,0,255	0/0:0,220,255	0/0:0,181,255
c97850_g3_i1	c97850_g3_i1|m.126122:356:1612:+;	1552	C	A	CCG	ACG	P	T	0/0:0,20,255	0/1:15,0,255	0/1:50,0,255	0/1:255,0,255	0/0:0,160,255	0/0:0,117,255
c97850_g3_i1	c97850_g3_i1|m.126122:356:1612:+;	1570	T	C	TAC	CAC	Y	H	0/0:0,21,255	0/1:41,0,255	0/1:14,0,255	0/1:246,0,255	0/0:0,117,255	0/0:0,102,255
c97867_g1_i1	c97867_g1_i1|m.126267:1:2175:+;	926	T	A	GTG	GAG	V	E	0/0:0,6,84	0/1:135,0,255	0/1:63,0,105	0/1:142,0,255	0/0:0,15,255	0/0:0,3,255
c97883_g1_i1	c97883_g1_i1|m.126387:2:811:+;	337	C	T	CAC	TAC	H	Y	0/1:27,0,255	0/0:0,48,255	0/0:0,2,255	0/0:0,180,255	0/1:255,0,255	0/1:255,0,255
c97895_g1_i1	c97895_g1_i1|m.126477:165:1910:+;	1375	G	A	GTG	ATG	V	M	0/0:0,6,77	0/1:36,0,36	0/1:27,0,115	0/1:48,0,198	0/0:0,3,42	0/0:0,9,117
c97901_g3_i2	c97901_g3_i2|m.126534:1404:1760:+;	1433	C	T	ACG	ATG	T	M	0/0:0,90,255	0/1:18,0,255	0/1:23,0,255	0/1:59,0,255	0/0:3,0,255	0/0:0,80,255
c97902_g1_i4	c97902_g1_i4|m.126551:1079:1993:+;	1150	T	C	TTT	CTT	F	L	0/0:0,183,255	0/1:67,0,255	0/1:143,0,255	0/1:60,0,255	0/0:0,93,255	0/0:0,84,255
c97903_g1_i1	c97903_g1_i1|m.126558:98:646:+;	266	A	G	GAA	GGA	E	G	0/1:20,0,255	0/0:0,54,255	0/0:0,1,132	0/0:0,25,205	0/1:12,0,111	0/1:42,0,251
c97903_g1_i1	c97903_g1_i1|m.126558:98:646:+;	590	G	A	TGC	TAC	C	Y	0/0:0,12,59	0/1:25,0,55	0/1:11,0,103	0/1:16,0,176	0/0:0,15,129	0/0:0,9,102
c97911_g1_i1	c97911_g1_i1|m.126623:206:1060:+;	493	C	T	CGC	TGC	R	C	0/0:0,255,255	0/1:99,0,255	0/1:43,0,255	0/1:33,0,255	0/0:0,255,255	0/0:0,255,255
c97911_g1_i1	c97911_g1_i1|m.126623:206:1060:+;	610	C	T	CGC	TGC	R	C	0/0:0,88,255	0/1:182,0,255	0/1:180,0,255	0/1:255,0,255	0/0:0,255,255	0/0:0,255,255
c97911_g1_i1	c97911_g1_i1|m.126623:206:1060:+;	793	C	T	CAA	TAA	Q	_	0/1:223,0,255	0/0:0,161,255	0/0:0,255,255	0/0:0,255,255	0/1:173,0,255	0/1:116,0,255
c97911_g1_i1	c97911_g1_i1|m.126623:206:1060:+;	826	G	A	GGA	AGA	G	R	0/1:196,0,255	0/0:0,56,255	0/0:0,255,255	0/0:0,109,255	0/1:207,0,255	0/1:117,0,255
c97911_g1_i1	c97911_g1_i1|m.126623:206:1060:+;	922	G	C	GAT	CAT	D	H	0/1:199,0,255	0/0:0,108,255	0/0:0,255,255	0/0:0,255,255	0/1:250,0,255	0/1:202,0,255
c97914_g1_i1	c97914_g1_i1|m.126685:1136:1531:+;	1175	A	G	CAC	CGC	H	R	0/1:24,0,255	0/0:0,114,255	0/0:0,48,255	0/0:0,63,255	0/1:30,0,255	0/1:15,0,228
c97915_g1_i1	c97915_g1_i1|m.126687:471:2093:+;	1131	G	C	CAG	CAC	Q	H	0/0:0,9,105	0/1:135,0,255	0/1:166,0,255	0/1:20,0,255	0/0:0,8,255	0/0:0,255,255
c97924_g1_i1	c97924_g1_i1|m.126763:1244:1912:+;	1775	G	C	GGC	GCC	G	A	0/0:0,108,255	0/1:221,0,255	0/1:255,0,255	0/1:41,0,255	0/0:0,217,255	0/0:0,255,255
c97925_g3_i2	c97925_g3_i2|m.126775:2354:3208:+;	2788	G	T	GGC	TGC	G	C	0/0:0,21,221	0/1:148,0,222	0/1:127,0,60	0/1:191,0,140	0/0:0,24,214	0/0:0,18,190
c97925_g3_i2	c97925_g3_i2|m.126775:2354:3208:+;	2812	G	A	GGT	AGT	G	S	0/0:0,21,222	0/1:27,0,255	0/1:100,0,69	0/1:233,0,144	0/0:0,30,255	0/0:0,21,203
c97954_g1_i2	c97954_g1_i2|m.127027:166:1383:+;	1369	A	G	ACT	GCT	T	A	0/0:0,6,77	0/1:112,0,206	0/1:21,0,185	0/1:68,0,33	0/0:0,6,84	0/0:0,12,128
c97958_g1_i1	c97958_g1_i1|m.127055:350:958:+;	380	G	A	CGT	CAT	R	H	0/0:0,127,255	0/1:226,0,255	0/1:44,0,255	0/1:123,0,255	0/0:0,217,255	0/0:0,226,255
c97958_g1_i1	c97958_g1_i1|m.127055:350:958:+;	469	A	T	ACC	TCC	T	S	0/0:0,169,255	0/1:29,0,255	0/1:103,0,255	0/1:77,0,255	0/0:0,148,255	0/0:0,193,255
c97970_g1_i1	c97970_g1_i1|m.127104:3:302:+;	231	G	T	TGG	TGT	W	C	0/1:255,0,255	0/0:0,72,255	0/0:0,188,255	0/0:0,255,255	0/1:189,0,255	0/1:38,0,255
c97973_g2_i1	c97973_g2_i1|m.127137:300:2330:+;	809	G	A	CGG	CAG	R	Q	0/1:39,0,255	0/0:0,57,255	0/0:0,45,255	0/0:0,15,255	0/1:125,0,255	0/1:132,0,255
c97977_g3_i1	c97977_g3_i1|m.127167:3:1904:+;	1671	C	G	AGC	AGG	S	R	0/1:44,0,255	0/0:0,255,255	0/0:0,255,255	0/0:0,255,255	0/1:255,0,255	0/1:30,0,255
c97991_g2_i2	c97991_g2_i2|m.127307:1:1968:+;	1433	T	C	ATC	ACC	I	T	0/0:0,40,131	0/1:21,0,147	0/1:121,0,152	0/1:14,0,132	0/0:0,9,145	0/0:0,27,154
c98003_g1_i1	c98003_g1_i1|m.127388:2:1858:+;	1288	C	T	CAT	TAT	H	Y	0/0:0,136,255	0/1:18,0,212	0/1:13,0,186	0/1:125,0,255	0/0:0,6,75	0/0:0,36,255
c98005_g2_i1	c98005_g2_i1|m.127396:657:1298:+;	1121	T	C	ATG	ACG	M	T	0/1:30,0,255	0/0:0,134,255	0/0:0,122,255	0/0:0,110,255	0/1:57,0,255	0/1:77,0,255
c98005_g2_i4	c98005_g2_i4|m.127409:657:1265:+;	1083	A	G	TGA	TGG	_	W	0/1:168,0,113	0/0:0,0,255	0/0:0,22,233	0/0:0,96,255	0/1:5,0,255	0/1:25,0,239
c98028_g2_i2	c98028_g2_i2|m.127548:3:689:+;	232	C	T	CCA	TCA	P	S	0/0:0,255,255	0/1:115,0,255	0/1:255,0,255	0/1:255,0,255	0/0:0,166,255	0/0:0,123,255
c98033_g1_i3	c98033_g1_i3|m.127572:1171:1590:+;	1301	G	A	GGC	GAC	G	D	0/0:0,36,199	0/1:255,0,255	0/1:15,0,210	0/1:22,0,255	0/0:0,22,255	0/0:0,41,255
c98035_g1_i1	c98035_g1_i1|m.127581:2:415:+;	292	T	C	TGA	CGA	_	R	0/0:0,48,255	0/1:16,0,255	0/1:208,0,255	0/1:221,0,255	0/0:0,255,255	0/0:0,163,255
c98039_g3_i1	c98039_g3_i1|m.127637:2:1915:+;	259	G	A	GGG	AGG	G	R	0/0:0,72,255	0/1:30,0,255	0/1:22,0,255	0/1:15,0,255	0/0:0,51,255	0/0:0,54,255
c98051_g6_i1	c98051_g6_i1|m.127726:224:1231:+;	670	T	C	TGA	CGA	_	R	0/0:0,209,255	0/1:65,0,255	0/1:126,0,255	0/1:78,0,255	0/0:0,69,255	0/0:0,84,255
c98115_g1_i2	c98115_g1_i2|m.128105:2:427:+;	280	T	G	TGT	GGT	C	G	0/0:0,54,255	0/1:139,0,255	0/1:9,0,206	0/1:255,0,255	0/0:0,60,255	0/0:0,2,255
c98122_g1_i1	c98122_g1_i1|m.128129:3:2831:+;	386	G	A	AGT	AAT	S	N	0/0:0,66,255	0/1:62,0,255	0/1:59,0,255	0/1:208,0,255	0/0:0,69,255	0/0:0,75,255
c98122_g1_i1	c98122_g1_i1|m.128129:3:2831:+;	1349	G	C	AGT	ACT	S	T	0/1:168,0,255	0/0:0,255,255	0/0:0,135,255	0/0:0,160,255	0/1:89,0,255	0/1:71,0,255
c98132_g1_i4	c98132_g1_i4|m.128198:405:818:+;	663	A	C	GAA	GAC	E	D	0/1:0,1,50	0/0:0,16,23	0/0:0,15,8	0/0:0,8,5	0/1:41,0,14	0/1:28,4,0
c98147_g1_i1	c98147_g1_i1|m.128319:440:2128:+;	1769	G	C	AGT	ACT	S	T	0/0:0,180,255	0/1:180,0,255	0/1:154,0,255	0/1:111,0,255	0/0:0,133,255	0/0:0,235,255
c98149_g2_i1	c98149_g2_i1|m.128338:296:1261:+;	709	C	A	CTC	ATC	L	I	1/1:255,71,0	0/1:255,0,31	0/1:255,0,105	0/1:255,0,200	1/1:255,197,0	1/1:255,228,0
c98160_g3_i2	c98160_g3_i2|m.128407:3:464:+;	68	T	C	TTT	TCT	F	S	0/0:0,121,166	0/1:12,1,0	0/1:15,0,68	0/1:58,0,126	0/0:0,119,136	0/0:0,44,64
c98163_g1_i5	c98163_g1_i5|m.128418:497:826:+;	753	G	C	TGG	TGC	W	C	0/0:0,49,255	0/1:44,0,255	0/1:13,0,173	0/1:12,0,179	0/0:0,45,255	0/0:0,6,255
c98169_g1_i1	c98169_g1_i1|m.128477:2139:2450:+;	2250	C	G	CAC	CAG	H	Q	0/1:69,0,255	0/0:0,209,255	0/0:0,33,255	0/0:0,217,255	0/1:152,0,255	0/1:83,0,255
c98174_g1_i1	c98174_g1_i1|m.128521:55:1104:+;	400	G	A	GTC	ATC	V	I	0/0:0,72,255	0/1:43,0,255	0/1:51,0,255	0/1:32,0,255	0/0:0,87,255	0/0:0,190,255
c98174_g1_i1	c98174_g1_i1|m.128521:55:1104:+;	1015	C	T	CCT	TCT	P	S	0/0:0,135,255	0/1:17,0,255	0/1:55,0,255	0/1:255,0,255	0/0:0,196,255	0/0:0,255,255
c98185_g3_i1	c98185_g3_i1|m.128614:193:603:+;	352	G	A	GGG	AGG	G	R	0/0:0,11,255	0/1:34,0,255	0/1:72,0,255	0/1:87,0,255	0/0:0,78,255	0/0:0,126,255
c98190_g1_i1	c98190_g1_i1|m.128686:1:1581:+;	827	T	A	CTT	CAT	L	H	0/0:0,18,255	0/1:39,0,255	0/1:165,0,255	0/1:183,0,255	0/0:0,90,255	0/0:0,66,255
c98194_g1_i1	c98194_g1_i1|m.128692:179:1501:+;	451	C	G	CGC	GGC	R	G	0/0:0,12,148	0/1:42,3,0	0/1:15,0,233	0/1:4,0,255	0/0:0,33,255	0/0:0,27,255
c98197_g2_i2	c98197_g2_i2|m.128711:2:1558:+;	1192	T	C	TGA	CGA	_	R	0/0:0,48,38	0/1:18,0,41	0/1:12,0,85	0/1:18,0,20	0/0:0,32,80	0/0:8,24,52
c98210_g1_i2	c98210_g1_i2|m.128884:3:4361:+;	3798	G	A	TGG	TGA	W	_	0/1:255,0,255	0/0:0,255,255	0/0:0,255,255	0/0:0,255,255	0/1:65,0,255	0/1:255,0,255
c98228_g1_i5	c98228_g1_i5|m.129058:526:1368:+;	1160	C	T	GCT	GTT	A	V	0/0:0,20,255	0/1:220,0,255	0/1:52,0,255	0/1:39,0,255	0/0:0,87,255	0/0:0,193,255
c98233_g1_i2	c98233_g1_i2|m.129084:90:887:+;	461	G	A	AGA	AAA	R	K	0/0:0,21,212	0/1:24,3,0	0/1:7,0,255	0/1:31,0,91	0/0:0,18,181	0/0:0,30,239
c98233_g1_i2	c98233_g1_i2|m.129084:90:887:+;	482	A	T	TAG	TTG	_	L	0/0:0,24,243	0/1:24,3,0	0/1:13,0,224	0/1:19,0,51	0/0:0,21,212	0/0:0,33,255
c98243_g1_i1	c98243_g1_i1|m.129153:1:1404:+;	166	T	C	TGG	CGG	W	R	0/1:70,3,0	0/0:0,12,158	0/0:0,18,90	0/0:0,27,154	0/1:36,0,85	0/1:35,0,40
c98264_g2_i1	c98264_g2_i1|m.129351:1229:1981:+;	1273	G	A	GAC	AAC	D	N	0/0:0,255,255	0/1:214,0,255	0/1:59,0,255	0/1:134,0,255	0/0:0,172,255	0/0:0,255,255
c98264_g2_i1	c98264_g2_i1|m.129351:1229:1981:+;	1359	G	A	TGG	TGA	W	_	0/0:0,255,255	0/1:33,0,255	0/1:108,0,255	0/1:98,0,255	0/0:0,169,255	0/0:0,255,255
c98276_g5_i1	c98276_g5_i1|m.129475:532:1473:+;	1379	C	T	ACG	ATG	T	M	0/1:90,0,174	1/1:169,24,0	1/1:40,3,0	1/1:38,2,0	0/1:0,3,42	0/1:38,0,21
c98288_g3_i1	c98288_g3_i1|m.129518:3:1910:+;	1271	G	A	AGC	AAC	S	N	0/1:65,0,134	0/0:0,78,255	0/0:0,18,255	0/0:0,255,255	0/1:75,0,255	0/1:31,0,255
c98290_g1_i2	c98290_g1_i2|m.129527:113:1936:+;	670	C	T	CTC	TTC	L	F	0/0:0,6,3	0/1:61,0,75	0/1:11,0,11	0/1:7,0,10	0/0:0,71,63	0/0:3,10,0
c98318_g1_i1	c98318_g1_i1|m.129808:1:2733:+;	580	A	G	AGG	GGG	R	G	0/1:197,0,255	1/1:198,18,0	1/1:248,30,0	1/1:255,45,0	0/1:85,0,255	0/1:177,0,240
c98318_g1_i1	c98318_g1_i1|m.129808:1:2733:+;	1666	C	A	CCC	ACC	P	T	0/1:248,0,204	0/0:0,24,215	0/0:0,75,255	0/0:0,90,255	0/1:255,0,76	0/1:255,0,148
c98318_g1_i1	c98318_g1_i1|m.129808:1:2733:+;	2461	A	G	ACG	GCG	T	A	0/1:121,0,255	1/1:102,15,0	1/1:255,39,0	1/1:255,39,0	0/1:64,0,255	0/1:140,0,255
c98329_g3_i1	c98329_g3_i1|m.129903:54:1322:+;	452	C	A	CCT	CAT	P	H	0/1:134,0,255	0/0:0,62,255	0/0:0,144,255	0/0:0,14,255	0/1:42,0,255	0/1:7,0,255
c98353_g1_i1	c98353_g1_i1|m.130182:377:3160:+;	1524	C	A	GAC	GAA	D	E	0/0:0,54,255	0/1:52,0,255	0/1:145,0,255	0/1:92,0,255	0/0:0,57,255	0/0:0,87,255
c98353_g1_i1	c98353_g1_i1|m.130182:377:3160:+;	2818	A	T	AGA	TGA	R	_	0/0:0,60,255	0/1:15,0,255	0/1:9,0,255	0/1:171,0,255	0/0:0,65,255	0/0:0,160,255
c98380_g1_i1	c98380_g1_i1|m.130546:474:3347:+;	3153	G	C	TAG	TAC	_	Y	0/0:0,27,255	0/1:255,0,255	0/1:255,0,255	0/1:255,0,255	0/0:0,198,255	0/0:0,79,255
c98399_g1_i1	c98399_g1_i1|m.130715:2:697:+;	202	G	A	GCT	ACT	A	T	0/1:57,0,163	0/0:0,15,181	0/0:0,15,158	0/0:0,9,119	0/1:65,0,72	0/1:113,0,60
c98401_g1_i1	c98401_g1_i1|m.130748:274:4335:+;	394	A	G	ACC	GCC	T	A	0/1:42,0,224	0/0:0,102,255	0/0:0,151,255	0/0:0,129,255	0/1:13,0,213	0/1:28,0,197
c98401_g1_i1	c98401_g1_i1|m.130748:274:4335:+;	3520	G	A	GAA	AAA	E	K	0/1:219,0,255	0/0:0,255,255	0/0:0,255,255	0/0:0,255,255	0/1:169,0,255	0/1:41,0,255
c98409_g3_i2	c98409_g3_i2|m.130790:109:672:+;	171	T	A	AAT	AAA	N	K	0/0:5,0,255	0/1:22,0,255	0/1:37,0,255	0/1:117,0,255	0/0:4,0,255	0/0:0,255,255
c98413_g1_i1	c98413_g1_i1|m.130872:2:1393:+;	1153	T	C	TGT	CGT	C	R	0/1:187,0,255	0/0:0,131,255	0/0:0,255,255	0/0:0,255,255	0/1:188,0,255	0/1:108,0,255
c98413_g1_i1	c98413_g1_i1|m.130872:2:1393:+;	1189	C	T	CCC	TCC	P	S	0/1:197,0,255	0/0:0,201,255	0/0:0,255,255	0/0:0,255,255	0/1:102,0,255	0/1:38,0,255
c98413_g1_i1	c98413_g1_i1|m.130872:2:1393:+;	1195	A	G	AAA	GAA	K	E	0/1:196,0,255	0/0:0,240,255	0/0:0,255,255	0/0:0,255,255	0/1:80,0,255	0/1:33,0,255
c98413_g1_i1	c98413_g1_i1|m.130872:2:1393:+;	1238	G	C	TGC	TCC	C	S	0/1:195,0,255	0/0:0,205,255	0/0:0,255,255	0/0:0,255,255	0/1:129,0,255	0/1:85,0,255
c98454_g1_i2	c98454_g1_i2|m.131181:1:435:+;	418	G	A	GCA	ACA	A	T	0/0:0,3,40	0/1:37,0,255	0/1:125,0,228	0/1:44,0,129	0/0:0,15,146	0/0:0,18,255
c98455_g2_i1	c98455_g2_i1|m.131186:2:1372:+;	1105	G	A	GTC	ATC	V	I	0/1:129,0,219	0/0:0,20,229	0/0:0,9,47	0/0:0,15,169	0/1:75,0,222	0/1:77,0,141
c98456_g1_i1	c98456_g1_i1|m.131189:247:1278:+;	604	C	T	CGG	TGG	R	W	0/0:0,255,255	0/1:161,0,255	0/1:255,0,255	0/1:250,0,255	0/0:0,19,255	0/0:0,255,255
c98464_g1_i6	c98464_g1_i6|m.131249:63:464:+;	304	A	G	AAG	GAG	K	E	0/1:90,0,133	0/0:0,123,255	0/0:0,36,255	0/0:0,14,255	0/1:33,0,255	0/1:22,0,255
c98464_g1_i6	c98464_g1_i6|m.131249:63:464:+;	313	A	G	AGG	GGG	R	G	0/1:82,0,158	0/0:0,70,255	0/0:0,27,255	0/0:0,27,255	0/1:13,0,255	0/1:22,0,255
c98466_g2_i3	c98466_g2_i3|m.131273:142:1737:+;	1078	G	A	GCC	ACC	A	T	0/0:0,4,3	1/1:6,7,0	1/1:29,4,0	1/1:15,6,0	0/0:0,12,8	0/0:0,9,3
c98470_g4_i3	c98470_g4_i3|m.131292:359:1165:+;	709	G	C	GCA	CCA	A	P	0/1:42,0,123	0/0:0,7,105	0/0:0,148,211	0/0:0,204,255	0/1:32,0,133	0/1:128,0,184
c98491_g1_i1	c98491_g1_i1|m.131477:2:1378:+;	1369	A	T	ATG	TTG	M	L	0/1:65,0,255	0/0:0,72,255	0/0:0,24,255	0/0:0,78,255	0/1:30,0,255	0/1:156,0,255
c98499_g1_i1	c98499_g1_i1|m.131516:2:955:+;	805	A	G	AGG	GGG	R	G	0/0:14,28,255	0/1:83,0,221	0/1:74,0,255	0/1:34,0,255	0/0:0,28,255	0/0:2,0,255
c98511_g1_i1	c98511_g1_i1|m.131607:1:993:+;	802	A	G	ACG	GCG	T	A	0/0:0,12,148	0/1:194,0,255	0/1:255,0,255	0/1:79,0,196	0/0:0,31,255	0/0:0,50,255
c98515_g1_i1	c98515_g1_i1|m.131635:404:1468:+;	853	C	T	CGA	TGA	R	_	0/0:0,255,255	0/1:103,0,255	0/1:172,0,255	0/1:254,0,255	0/0:0,160,255	0/0:0,255,255
c98518_g1_i1	c98518_g1_i1|m.131660:2:3847:+;	1581	G	T	AAG	AAT	K	N	0/1:255,0,206	0/0:0,9,255	0/0:0,45,255	0/0:0,3,255	0/1:85,0,226	0/1:212,0,252
c98518_g1_i1	c98518_g1_i1|m.131660:2:3847:+;	2659	T	G	TGA	GGA	_	G	0/1:118,0,255	0/0:0,255,255	0/0:0,102,255	0/0:0,138,255	0/1:48,0,255	0/1:179,0,255
c98523_g1_i1	c98523_g1_i1|m.131682:3:1100:+;	1022	G	A	AGT	AAT	S	N	0/1:40,0,255	0/0:0,57,255	0/0:0,208,255	0/0:0,255,255	0/1:220,0,255	0/1:235,0,255
c98524_g1_i2	c98524_g1_i2|m.131695:1:1149:+;	1147	T	C	TAA	CAA	_	Q	0/0:0,63,255	0/1:36,4,0	0/1:112,0,255	0/1:165,0,8	0/0:0,39,255	0/0:0,61,255
c98529_g2_i1	c98529_g2_i1|m.131733:3:2321:+;	812	C	G	GCA	GGA	A	G	0/0:0,20,255	0/1:255,0,255	0/1:85,0,255	0/1:249,0,255	0/0:0,20,255	0/0:0,16,255
c98529_g4_i1	c98529_g4_i1|m.131740:2:706:+;	85	G	C	GGC	CGC	G	R	1/1:255,241,0	0/1:147,0,56	0/1:159,0,33	0/1:173,0,105	1/1:147,58,0	1/1:255,255,0
c98559_g1_i1	c98559_g1_i1|m.132002:2:4864:+;	1216	G	A	GTT	ATT	V	I	0/1:226,0,255	0/0:0,255,255	0/0:0,95,255	0/0:0,255,255	0/1:17,0,255	0/1:229,0,255
c98559_g1_i1	c98559_g1_i1|m.132002:2:4864:+;	2038	A	G	ATG	GTG	M	V	0/0:0,255,255	0/1:83,0,255	0/1:226,0,255	0/1:15,0,255	0/0:0,255,255	0/0:0,255,255
c98571_g1_i1	c98571_g1_i1|m.132089:373:1797:+;	1670	T	C	GTG	GCG	V	A	0/1:56,0,133	0/0:0,169,125	0/0:0,137,105	0/0:0,255,144	0/1:18,0,84	0/1:52,0,77
c98572_g1_i1	c98572_g1_i1|m.132094:1820:2425:+;	1831	T	C	TGC	CGC	C	R	0/1:16,0,255	0/0:0,35,255	0/0:0,51,255	0/0:0,20,255	0/1:47,0,90	0/1:36,0,255
c98599_g2_i2	c98599_g2_i2|m.132345:3:437:+;	232	A	C	ACA	CCA	T	P	0/0:0,6,77	0/1:17,0,34	0/1:31,6,0	0/1:31,0,75	0/0:0,9,104	0/0:0,3,42
c98664_g1_i1	c98664_g1_i1|m.132803:338:3643:+;	2710	G	A	GTT	ATT	V	I	0/0:0,196,255	0/1:28,0,255	0/1:110,0,255	0/1:245,0,255	0/0:0,108,255	0/0:0,113,255
c98677_g5_i3	c98677_g5_i3|m.132948:90:503:+;	467	T	C	ATG	ACG	M	T	0/1:92,0,23	0/0:0,3,30	0/0:0,6,77	0/0:0,6,44	0/1:12,3,0	0/1:12,3,0
c98691_g1_i2	c98691_g1_i2|m.133078:375:1475:+;	788	C	T	TCG	TTG	S	L	0/0:0,66,255	0/1:10,0,255	0/1:85,0,255	0/1:223,0,255	0/0:0,152,255	0/0:0,196,255
c98749_g1_i1	c98749_g1_i1|m.133462:642:1877:+;	896	A	G	AAC	AGC	N	S	0/1:115,0,255	0/0:0,181,255	0/0:0,157,255	0/0:0,135,255	0/1:33,0,255	0/1:64,0,255
c98792_g2_i5	c98792_g2_i5|m.133738:2:2836:+;	2830	A	G	AAG	GAG	K	E	0/0:0,66,255	0/1:215,0,255	0/1:122,0,255	0/1:183,0,255	0/0:0,50,255	0/0:0,252,255
c98799_g1_i3	c98799_g1_i3|m.133793:165:3167:+;	899	G	A	CGT	CAT	R	H	0/1:55,0,255	0/0:0,7,255	0/0:0,108,255	0/0:0,6,255	0/1:162,0,255	0/1:185,0,255
c98805_g1_i1	c98805_g1_i1|m.133848:221:3679:+;	525	C	A	TGC	TGA	C	_	0/1:255,0,255	0/0:0,210,255	0/0:0,249,255	0/0:0,63,255	0/1:246,0,255	0/1:165,0,255
c98881_g2_i4	c98881_g2_i4|m.134549:324:713:+;	604	A	G	ACC	GCC	T	A	0/0:0,12,36	0/1:38,3,0	0/1:0,1,0	0/1:42,3,0	0/0:0,6,45	0/0:0,18,15
c98884_g1_i2	c98884_g1_i2|m.134578:2:2005:+;	233	C	G	CCT	CGT	P	R	0/1:66,0,255	0/0:0,90,255	0/0:0,175,255	0/0:0,111,255	0/1:203,0,255	0/1:90,0,255
c98884_g1_i2	c98884_g1_i2|m.134578:2:2005:+;	841	C	G	CGA	GGA	R	G	0/1:100,0,255	0/0:0,3,255	0/0:0,132,255	0/0:0,123,255	0/1:119,0,255	0/1:120,0,255
c98911_g2_i1	c98911_g2_i1|m.134799:3:455:+;	104	C	G	CCC	CGC	P	R	0/1:66,0,252	0/0:0,255,255	0/0:0,57,255	0/0:0,255,255	0/1:61,0,255	0/1:255,0,255
c98949_g1_i1	c98949_g1_i1|m.135140:133:2025:+;	888	T	A	GAT	GAA	D	E	0/1:59,0,255	0/0:0,168,255	0/0:0,135,255	0/0:0,123,255	0/1:71,0,255	0/1:19,0,255
c98949_g1_i1	c98949_g1_i1|m.135140:133:2025:+;	898	T	C	TGT	CGT	C	R	0/1:28,0,255	0/0:0,114,255	0/0:0,135,255	0/0:0,126,255	0/1:76,0,255	0/1:35,0,255
c98958_g1_i1	c98958_g1_i1|m.135202:3:3299:+;	542	T	C	TTA	TCA	L	S	0/0:0,39,255	0/1:117,0,255	0/1:33,0,255	0/1:204,0,255	0/0:0,132,255	0/0:0,255,255
c98958_g1_i1	c98958_g1_i1|m.135202:3:3299:+;	602	A	G	CAT	CGT	H	R	0/1:28,0,107	0/0:0,113,255	0/0:0,130,255	0/0:0,214,255	0/1:103,0,255	0/1:104,0,255
c98958_g1_i1	c98958_g1_i1|m.135202:3:3299:+;	689	T	A	CTG	CAG	L	Q	0/0:0,33,255	0/1:151,0,255	0/1:101,0,255	0/1:89,0,255	0/0:0,84,255	0/0:0,255,255
c98973_g1_i1	c98973_g1_i1|m.135279:267:683:+;	509	G	A	AGC	AAC	S	N	0/1:138,0,255	0/0:0,42,255	0/0:0,25,255	0/0:0,91,255	0/1:128,0,255	0/1:39,0,255
c98974_g1_i1	c98974_g1_i1|m.135281:3:2045:+;	1588	G	T	GCA	TCA	A	S	0/0:0,7,255	0/1:83,0,255	0/1:142,0,255	0/1:146,0,255	0/0:0,148,255	0/0:0,160,255
c98976_g2_i2	c98976_g2_i2|m.135292:330:2264:+;	2240	C	T	CCT	CTT	P	L	0/0:0,6,74	0/1:62,0,255	0/1:33,0,255	0/1:255,0,255	0/0:0,151,255	0/0:0,96,255
c98980_g1_i2	c98980_g1_i2|m.135325:971:1672:+;	1300	C	A	CGC	AGC	R	S	0/0:0,7,255	0/1:12,0,255	0/1:255,0,255	0/1:11,0,255	0/0:0,83,255	0/0:0,208,255
c98981_g1_i2	c98981_g1_i2|m.135328:1:528:+;	510	G	T	AAG	AAT	K	N	0/0:0,12,127	0/1:11,0,173	0/1:40,0,208	0/1:35,0,210	0/0:0,36,204	0/0:0,27,185
c99044_g2_i1	c99044_g2_i1|m.135863:255:2378:+;	1516	G	A	GCT	ACT	A	T	0/0:0,60,255	0/1:126,0,255	0/1:255,0,255	0/1:41,0,255	0/0:0,14,255	0/0:0,17,255
c99044_g2_i1	c99044_g2_i1|m.135863:255:2378:+;	1954	C	T	CGG	TGG	R	W	0/1:152,0,255	0/0:0,42,255	0/0:0,169,255	0/0:0,255,255	0/1:158,0,255	0/1:197,0,255
c99046_g2_i4	c99046_g2_i4|m.135876:60:1619:+;	242	A	G	AAG	AGG	K	R	0/0:0,63,121	0/1:41,0,119	0/1:70,0,61	0/1:14,0,26	0/0:0,30,93	0/0:0,17,167
c99052_g1_i2	c99052_g1_i2|m.135919:297:3035:+;	506	G	A	AGG	AAG	R	K	0/0:0,147,255	0/1:191,0,149	0/1:29,0,231	0/1:122,0,0	0/0:0,255,255	0/0:0,154,224
c99052_g1_i2	c99052_g1_i2|m.135919:297:3035:+;	745	A	G	AAG	GAG	K	E	0/1:255,0,255	0/0:0,52,255	0/0:0,27,255	0/0:0,29,255	0/1:255,0,255	0/1:181,0,255
c99052_g1_i2	c99052_g1_i2|m.135919:297:3035:+;	752	C	A	GCC	GAC	A	D	0/1:255,0,255	0/0:0,60,255	0/0:0,66,255	0/0:0,66,255	0/1:255,0,255	0/1:255,0,255
c99052_g1_i2	c99052_g1_i2|m.135919:297:3035:+;	800	G	C	CGT	CCT	R	P	0/0:0,255,255	0/1:255,0,255	0/1:151,0,255	0/1:242,0,24	0/0:0,232,255	0/0:0,175,255
c99052_g1_i2	c99052_g1_i2|m.135919:297:3035:+;	812	C	T	ACC	ATC	T	I	0/0:0,255,255	0/1:255,0,255	0/1:185,0,255	0/1:255,0,91	0/0:0,219,255	0/0:0,145,255
c99052_g1_i2	c99052_g1_i2|m.135919:297:3035:+;	920	C	A	TCG	TAG	S	_	0/1:255,0,255	0/0:0,46,255	0/0:0,255,255	0/0:0,78,255	0/1:255,0,255	0/1:220,0,255
c99052_g1_i2	c99052_g1_i2|m.135919:297:3035:+;	1499	C	T	GCG	GTG	A	V	0/0:0,33,255	0/1:255,0,255	0/1:191,0,255	0/1:61,0,255	0/0:0,255,255	0/0:0,184,255
c99058_g1_i1	c99058_g1_i1|m.135966:1275:2549:+;	1718	C	T	CCG	CTG	P	L	0/0:0,15,163	0/1:18,0,255	0/1:224,0,255	0/1:32,0,255	0/0:0,255,255	0/0:0,32,255
c99068_g2_i2	c99068_g2_i2|m.136093:2:1828:+;	1766	G	A	AGC	AAC	S	N	0/0:0,9,87	0/1:64,0,245	0/1:77,0,241	0/1:152,0,241	0/0:0,21,255	0/0:0,28,255
c99077_g1_i1	c99077_g1_i1|m.136139:1247:3250:+;	2537	G	C	AGA	ACA	R	T	0/0:0,101,255	0/1:182,0,255	0/1:251,0,255	0/1:218,0,255	0/0:0,90,255	0/0:0,53,255
c99077_g1_i1	c99077_g1_i1|m.136139:1247:3250:+;	3229	T	C	TGG	CGG	W	R	0/0:0,38,230	0/1:91,0,186	0/1:63,0,176	0/1:17,0,155	0/0:0,96,255	0/0:0,35,217
c99131_g2_i1	c99131_g2_i1|m.136739:3:1661:+;	517	C	T	CCG	TCG	P	S	0/0:0,255,255	0/1:56,0,255	0/1:16,0,255	0/1:237,0,255	0/0:0,25,255	0/0:0,117,255
c99131_g2_i1	c99131_g2_i1|m.136739:3:1661:+;	878	C	T	TCG	TTG	S	L	0/0:0,133,255	0/1:70,0,232	0/1:32,0,255	0/1:38,0,255	0/0:0,102,255	0/0:0,18,255
c99131_g2_i1	c99131_g2_i1|m.136739:3:1661:+;	1148	C	T	GCC	GTC	A	V	0/1:80,0,255	0/0:0,81,255	0/0:0,172,255	0/0:0,156,255	0/1:58,0,255	0/1:255,0,255
c99131_g2_i1	c99131_g2_i1|m.136739:3:1661:+;	1463	C	T	ACT	ATT	T	I	0/1:75,0,255	0/0:0,10,255	0/0:0,3,255	0/0:0,211,255	0/1:45,0,255	0/1:193,0,255
c99148_g5_i1	c99148_g5_i1|m.136929:1:963:+;c99148_g5_i1|m.136928:2:1129:+;	763	G	A	GGG	AGG	G	R	0/0:0,30,242	0/1:89,0,157	0/1:94,0,156	0/1:135,0,255	0/0:0,51,255	0/0:0,108,255
c99161_g2_i1	c99161_g2_i1|m.137071:687:1790:+;c99161_g2_i1|m.137070:1:1854:+;	920	C	T	GCG	GTG	A	V	0/1:21,0,179	0/0:0,0,255	0/0:0,21,232	0/0:0,15,166	0/1:15,0,228	0/1:42,3,0
c99167_g4_i1	c99167_g4_i1|m.137123:3:746:+;	391	A	G	AGA	GGA	R	G	0/1:46,0,255	0/0:0,27,255	0/0:0,3,40	0/0:0,12,138	0/1:27,0,116	0/1:27,0,137
c99185_g2_i5	c99185_g2_i5|m.137282:117:2603:+;	2369	T	G	GTT	GGT	V	G	0/1:25,0,18	0/0:0,11,48	0/0:0,18,35	0/0:0,9,35	0/1:23,3,0	0/1:79,0,26
c99203_g1_i2	c99203_g1_i2|m.137462:225:1394:+;	1303	G	C	GAA	CAA	E	Q	0/1:70,0,255	0/0:0,85,255	0/0:0,248,255	0/0:0,255,255	0/1:193,0,255	0/1:255,0,255
c99203_g1_i2	c99203_g1_i2|m.137462:225:1394:+;	1319	G	A	CGC	CAC	R	H	0/0:0,151,255	0/1:87,0,255	0/1:201,0,255	0/1:178,0,255	0/0:0,39,255	0/0:0,3,255
c99205_g2_i1	c99205_g2_i1|m.137479:2:2074:+;	1951	C	T	CAA	TAA	Q	_	0/0:0,30,255	0/1:77,0,255	0/1:191,0,255	0/1:255,0,255	0/0:0,58,255	0/0:0,255,255
c99205_g2_i1	c99205_g2_i1|m.137479:2:2074:+;	1952	A	G	CAA	CGA	Q	R	0/0:0,30,255	0/1:114,0,255	0/1:196,0,255	0/1:255,0,255	0/0:0,58,255	0/0:0,255,255
c99223_g1_i1	c99223_g1_i1|m.137608:2:688:+;	571	G	A	GGA	AGA	G	R	0/1:132,0,255	0/0:0,255,255	0/0:0,86,255	0/0:0,181,255	0/1:227,0,255	0/1:255,0,255
c99239_g1_i1	c99239_g1_i1|m.137663:374:1876:+;	1711	A	G	AGC	GGC	S	G	0/1:28,0,107	0/0:0,255,255	0/0:0,178,255	0/0:0,255,255	0/1:69,0,255	0/1:172,0,255
c99250_g1_i1	c99250_g1_i1|m.137741:1:1509:+;	152	A	T	GAC	GTC	D	V	0/0:0,15,179	0/1:34,0,255	0/1:45,0,228	0/1:51,0,243	0/0:0,42,252	0/0:0,36,255
c99256_g2_i1	c99256_g2_i1|m.137784:2:949:+;	865	T	C	TAT	CAT	Y	H	0/0:0,3,42	0/1:255,0,255	0/1:89,0,69	0/1:63,0,104	0/0:0,9,105	0/0:0,6,77
c99263_g1_i1	c99263_g1_i1|m.137828:2:943:+;	871	G	C	GGC	CGC	G	R	0/0:0,6,165	0/1:19,1,0	0/1:45,0,33	0/1:7,0,105	0/0:0,12,67	0/0:0,3,4
c99263_g1_i1	c99263_g1_i1|m.137828:2:943:+;	874	G	C	GGA	CGA	G	R	0/0:0,1,146	0/1:19,1,0	0/1:45,0,33	0/1:13,0,110	0/0:0,9,45	0/0:0,3,4
c99281_g1_i1	c99281_g1_i1|m.137963:96:2642:+;	385	C	T	CGC	TGC	R	C	0/0:0,132,255	0/1:69,0,255	0/1:33,0,255	0/1:114,0,255	0/0:0,117,255	0/0:0,62,255
c99281_g1_i1	c99281_g1_i1|m.137963:96:2642:+;	452	G	A	CGG	CAG	R	Q	0/0:0,108,255	0/1:97,0,255	0/1:110,0,255	0/1:86,0,255	0/0:0,105,255	0/0:0,1,255
c99281_g1_i1	c99281_g1_i1|m.137963:96:2642:+;	1769	G	A	CGG	CAG	R	Q	0/0:0,229,255	0/1:157,0,255	0/1:180,0,255	0/1:74,0,255	0/0:0,255,255	0/0:0,14,255
c99281_g1_i1	c99281_g1_i1|m.137963:96:2642:+;	2069	G	A	CGC	CAC	R	H	0/0:0,255,255	0/1:177,0,255	0/1:186,0,255	0/1:255,0,255	0/0:0,255,255	0/0:0,19,255
c99281_g1_i1	c99281_g1_i1|m.137963:96:2642:+;	2381	T	C	TTG	TCG	L	S	0/0:0,255,255	0/1:255,0,255	0/1:179,0,255	0/1:255,0,255	0/0:0,255,255	0/0:0,106,255
c99281_g1_i1	c99281_g1_i1|m.137963:96:2642:+;	2402	T	A	CTT	CAT	L	H	0/0:0,255,255	0/1:203,0,255	0/1:198,0,255	0/1:255,0,255	0/0:0,255,255	0/0:0,53,255
c99281_g1_i1	c99281_g1_i1|m.137963:96:2642:+;	2414	C	T	CCA	CTA	P	L	0/0:0,255,255	0/1:237,0,255	0/1:184,0,255	0/1:255,0,255	0/0:0,255,255	0/0:0,91,255
c99281_g1_i1	c99281_g1_i1|m.137963:96:2642:+;	2488	C	T	CAC	TAC	H	Y	0/0:0,255,255	0/1:199,0,255	0/1:75,0,255	0/1:255,0,255	0/0:0,255,255	0/0:0,16,255
c99322_g1_i1	c99322_g1_i1|m.138297:72:1094:+;	551	G	A	CGA	CAA	R	Q	0/0:0,166,255	0/1:255,0,255	0/1:255,0,255	0/1:204,0,255	0/0:0,211,255	0/0:0,25,255
c99322_g1_i1	c99322_g1_i1|m.138297:72:1094:+;	713	A	G	GAC	GGC	D	G	0/0:0,255,255	0/1:242,0,255	0/1:32,0,255	0/1:183,0,255	0/0:0,183,255	0/0:0,255,255
c99331_g2_i2	c99331_g2_i2|m.138345:1:1257:+;	398	C	T	GCG	GTG	A	V	0/1:70,0,33	0/0:0,90,255	0/0:0,144,255	0/0:0,63,255	0/1:197,0,255	0/1:124,0,255
c99350_g2_i2	c99350_g2_i2|m.138486:144:647:+;	403	A	C	ATG	CTG	M	L	0/1:120,0,207	0/0:0,51,255	0/0:0,90,255	0/0:0,105,255	0/1:24,0,255	0/1:169,0,255
c99356_g4_i1	c99356_g4_i1|m.138554:3:350:+;	290	G	T	TGG	TTG	W	L	0/0:0,9,16	0/1:57,0,89	0/1:24,0,132	0/1:60,0,137	0/0:0,3,42	0/0:0,12,146
c99363_g1_i1	c99363_g1_i1|m.138611:2:1666:+;	1390	A	C	ATG	CTG	M	L	0/0:0,9,119	0/1:12,0,107	0/1:30,0,82	0/1:30,0,94	0/0:0,6,77	0/0:0,3,255
c99407_g1_i2	c99407_g1_i2|m.139008:1:312:+;	233	C	T	GCG	GTG	A	V	0/0:0,3,42	0/1:16,0,185	0/1:34,0,36	0/1:40,3,0	0/0:0,6,77	0/0:0,18,167
c99408_g1_i1	c99408_g1_i1|m.139033:95:2314:+;	2257	A	C	AAT	CAT	N	H	0/0:0,242,255	0/1:147,0,255	0/1:203,0,255	0/1:232,0,255	0/0:0,255,255	0/0:0,255,255
c99408_g1_i1	c99408_g1_i1|m.139033:95:2314:+;	2300	G	A	CGT	CAT	R	H	0/0:0,113,255	0/1:83,0,255	0/1:242,0,255	0/1:199,0,255	0/0:0,255,255	0/0:0,255,255
c99425_g1_i1	c99425_g1_i1|m.139170:146:1402:+;	1126	C	A	CAA	AAA	Q	K	0/1:111,0,255	0/0:0,118,255	0/0:0,81,255	0/0:0,84,255	0/1:75,0,255	0/1:179,0,255
c99442_g1_i1	c99442_g1_i1|m.139294:395:1117:+;	967	A	G	AGT	GGT	S	G	0/0:0,87,114	0/1:4,1,0	0/1:5,1,0	0/1:33,0,1	0/0:0,21,22	0/0:0,18,85
c99459_g1_i1	c99459_g1_i1|m.139403:1:1731:+;	1239	G	T	AAG	AAT	K	N	0/1:72,0,255	0/0:0,61,255	0/0:0,255,255	0/0:0,255,255	0/1:23,0,255	0/1:15,0,255
c99461_g1_i1	c99461_g1_i1|m.139410:1:2097:+;	1924	G	A	GTC	ATC	V	I	0/1:134,0,255	0/0:0,6,84	0/0:0,12,148	0/0:0,15,177	0/1:69,0,104	0/1:12,0,237
c99497_g2_i1	c99497_g2_i1|m.139693:2:1483:+;	656	A	G	CAT	CGT	H	R	0/0:0,222,255	0/1:174,0,255	0/1:76,0,255	0/1:7,0,255	0/0:0,50,255	0/0:0,101,255
c99533_g1_i1	c99533_g1_i1|m.140011:346:816:+;	800	A	T	AAG	ATG	K	M	0/0:0,3,30	0/1:37,3,0	0/1:33,0,6	0/1:69,0,74	0/0:0,6,7	0/0:0,18,17
c99534_g1_i2	c99534_g1_i2|m.140044:2:604:+;	581	G	T	TGG	TTG	W	L	0/0:0,21,203	0/1:51,0,219	0/1:21,0,176	0/1:91,0,186	0/0:0,15,169	0/0:0,39,255
c99550_g1_i1	c99550_g1_i1|m.140124:105:1046:+;	477	G	A	ATG	ATA	M	I	0/0:6,0,255	0/1:179,0,255	0/1:71,0,255	0/1:110,0,255	0/0:0,48,255	0/0:0,87,255
c99550_g1_i1	c99550_g1_i1|m.140124:105:1046:+;	674	T	C	GTA	GCA	V	A	0/0:0,0,255	0/1:211,0,255	0/1:66,0,255	0/1:45,0,255	0/0:0,48,255	0/0:0,108,255
c99550_g2_i2	c99550_g2_i2|m.140131:3:1064:+;	572	T	C	ATG	ACG	M	T	0/0:0,15,255	0/1:116,0,255	0/1:107,0,255	0/1:181,0,255	0/0:0,57,255	0/0:0,135,255
c99550_g2_i2	c99550_g2_i2|m.140131:3:1064:+;	584	A	T	CAC	CTC	H	L	0/0:0,15,255	0/1:111,0,255	0/1:106,0,255	0/1:171,0,255	0/0:0,63,255	0/0:0,141,255
c99550_g2_i2	c99550_g2_i2|m.140131:3:1064:+;	605	T	A	CTT	CAT	L	H	0/0:0,26,255	0/1:88,0,255	0/1:110,0,255	0/1:115,0,255	0/0:0,60,255	0/0:0,108,255
c99563_g1_i1	c99563_g1_i1|m.140265:274:1311:+;	649	G	A	GAA	AAA	E	K	0/0:0,47,49	1/1:12,21,0	1/1:44,5,0	1/1:24,13,0	0/0:0,27,21	0/0:0,12,18
c99563_g1_i1	c99563_g1_i1|m.140265:274:1311:+;	659	C	T	CCG	CTG	P	L	0/0:0,49,48	1/1:14,22,0	1/1:47,11,0	1/1:25,12,0	0/0:0,23,7	0/0:0,12,17
c99571_g1_i1	c99571_g1_i1|m.140347:706:1746:+;	1108	G	C	GTC	CTC	V	L	0/0:0,48,255	0/1:55,0,197	0/1:23,0,255	0/1:29,0,255	0/0:0,72,255	0/0:0,48,255
c99571_g3_i2	c99571_g3_i2|m.140355:3:530:+;	61	T	G	TTC	GTC	F	V	0/0:0,33,146	0/1:22,0,68	0/1:14,0,41	0/1:14,0,120	0/0:0,11,72	0/0:0,18,148
c99571_g3_i2	c99571_g3_i2|m.140355:3:530:+;	62	T	C	TTC	TCC	F	S	0/0:0,33,146	0/1:22,0,68	0/1:14,0,40	0/1:9,0,118	0/0:0,14,89	0/0:0,18,148
c99603_g1_i3	c99603_g1_i3|m.140705:414:863:+;	580	C	A	CTG	ATG	L	M	0/1:36,0,36	0/0:0,6,75	0/0:0,12,111	0/0:0,9,104	0/1:63,0,82	0/1:63,0,92
c99607_g1_i4	c99607_g1_i4|m.140727:1053:1475:+;	1307	T	G	GTG	GGG	V	G	0/1:6,3,0	0/0:0,3,29	0/0:0,3,8	0/0:0,6,26	0/1:34,2,0	0/1:4,3,0
c99611_g1_i1	c99611_g1_i1|m.140751:259:1140:+;	307	C	G	CCA	GCA	P	A	0/0:0,255,255	0/1:99,0,255	0/1:86,0,255	0/1:255,0,255	0/0:0,193,255	0/0:0,113,255
c99611_g1_i1	c99611_g1_i1|m.140751:259:1140:+;	320	G	A	CGT	CAT	R	H	0/1:96,0,255	0/0:0,135,255	0/0:0,132,255	0/0:0,255,255	0/1:253,0,255	0/1:229,0,255
c99611_g1_i1	c99611_g1_i1|m.140751:259:1140:+;	490	G	A	GTG	ATG	V	M	0/0:0,255,255	0/1:222,0,255	0/1:50,0,255	0/1:23,0,255	0/0:0,226,255	0/0:0,162,255
c99646_g4_i3	c99646_g4_i3|m.141001:1:1122:+;	133	C	A	CCG	ACG	P	T	0/1:39,0,200	0/0:0,6,77	0/0:0,18,187	0/0:0,18,173	0/1:47,0,52	0/1:50,0,165
c99662_g2_i3	c99662_g2_i3|m.141125:277:837:+;	666	C	G	GAC	GAG	D	E	1/1:36,24,0	0/0:0,34,8	0/0:0,44,28	0/0:0,57,12	1/1:41,15,0	1/1:26,17,0
c99662_g2_i3	c99662_g2_i3|m.141125:277:837:+;	667	C	A	CTC	ATC	L	I	1/1:35,30,0	0/0:0,32,8	0/0:0,44,28	0/0:0,57,12	1/1:41,15,0	1/1:27,17,0
c99662_g2_i3	c99662_g2_i3|m.141125:277:837:+;	683	A	G	CAG	CGG	Q	R	1/1:35,24,0	0/0:0,67,9	0/0:0,32,22	0/0:0,59,5	1/1:49,15,0	1/1:12,21,0
c99685_g1_i1	c99685_g1_i1|m.141324:107:1513:+;	646	A	C	ATA	CTA	I	L	0/0:0,66,255	0/1:55,0,255	0/1:91,0,255	0/1:83,0,255	0/0:0,93,255	0/0:0,148,255
c99690_g3_i1	c99690_g3_i1|m.141350:489:4766:+;	1402	C	T	CTC	TTC	L	F	0/0:0,255,255	0/1:58,0,255	0/1:166,0,255	0/1:145,0,255	0/0:0,255,255	0/0:0,255,255
c99690_g3_i1	c99690_g3_i1|m.141350:489:4766:+;	1652	A	T	CAG	CTG	Q	L	0/0:0,255,255	0/1:56,0,255	0/1:98,0,255	0/1:169,0,255	0/0:0,111,255	0/0:0,255,255
c99698_g1_i3	c99698_g1_i3|m.141445:307:1071:+;	919	G	A	GCC	ACC	A	T	0/0:0,27,255	0/1:18,0,209	0/1:24,0,165	0/1:21,0,189	0/0:0,21,223	0/0:0,39,255
c99698_g1_i3	c99698_g1_i3|m.141445:307:1071:+;	938	G	A	TGT	TAT	C	Y	0/0:0,21,223	0/1:21,0,184	0/1:24,0,153	0/1:27,0,137	0/0:0,24,251	0/0:0,36,255
c99705_g3_i3	c99705_g3_i3|m.141507:1142:3880:+;	1234	C	T	CGA	TGA	R	_	0/0:0,63,244	0/1:37,0,109	0/1:4,0,95	0/1:51,0,49	0/0:0,22,247	0/0:0,10,212
c99706_g1_i6	c99706_g1_i6|m.141535:213:1328:+;	1238	C	A	CCA	CAA	P	Q	0/0:0,7,30	1/1:25,8,0	1/1:48,9,0	1/1:21,45,0	0/0:0,9,4	0/0:0,15,3
c99717_g1_i8	c99717_g1_i8|m.141636:291:1268:+;	881	T	C	ATC	ACC	I	T	0/1:38,0,204	0/0:0,125,130	0/0:0,55,101	0/0:0,81,118	0/1:37,0,132	0/1:60,0,89
c99717_g1_i8	c99717_g1_i8|m.141636:291:1268:+;	956	C	T	GCG	GTG	A	V	0/1:49,0,145	0/0:0,150,200	0/0:0,117,179	0/0:0,105,209	0/1:50,0,159	0/1:24,0,167
c99717_g1_i8	c99717_g1_i8|m.141636:291:1268:+;	1181	G	A	CGT	CAT	R	H	0/1:183,0,255	0/0:0,63,255	0/0:0,122,255	0/0:0,45,255	0/1:55,0,255	0/1:48,0,255
c99719_g1_i1	c99719_g1_i1|m.141644:2:1168:+;	940	G	A	GGC	AGC	G	S	0/0:0,255,255	0/1:173,0,255	0/1:158,0,255	0/1:181,0,255	0/0:0,24,255	0/0:0,86,255
c99721_g1_i4	c99721_g1_i4|m.141658:2:685:+;	664	C	A	CTC	ATC	L	I	0/0:0,57,255	0/1:63,0,79	0/1:18,0,156	0/1:7,0,243	0/0:0,3,42	0/0:0,6,77
c99726_g1_i1	c99726_g1_i1|m.141708:213:710:+;	572	C	A	CCT	CAT	P	H	0/0:0,102,255	0/1:10,0,112	0/1:12,0,105	0/1:31,0,75	0/0:0,19,255	0/0:0,255,255
c99746_g2_i1	c99746_g2_i1|m.141878:1:1032:+;	63	G	T	GAG	GAT	E	D	0/0:0,45,212	0/1:9,0,160	0/1:91,0,188	0/1:116,0,174	0/0:0,78,223	0/0:0,12,184
c99746_g2_i1	c99746_g2_i1|m.141878:1:1032:+;	338	T	A	GTC	GAC	V	D	0/1:215,0,255	0/0:0,6,221	0/0:0,148,255	0/0:0,214,255	0/1:99,0,255	0/1:181,0,255
c99781_g4_i1	c99781_g4_i1|m.142172:201:563:+;	415	C	T	CGG	TGG	R	W	0/0:0,3,42	0/1:42,3,0	0/1:36,0,36	0/1:40,3,0	0/0:0,3,40	0/0:0,9,118
c99787_g1_i1	c99787_g1_i1|m.142252:406:1467:+;	1081	A	C	AAG	CAG	K	Q	0/1:78,0,255	0/0:0,40,255	0/0:0,13,255	0/0:0,255,255	0/1:236,0,255	0/1:64,0,255
c99813_g5_i4	c99813_g5_i4|m.142466:2:1036:+;	1016	T	G	GTT	GGT	V	G	1/1:43,6,0	./.:0,0,0	./.:0,0,0	./.:0,0,0	1/1:42,3,0	1/1:42,3,0
c99817_g2_i1	c99817_g2_i1|m.142480:1:2034:+;	644	G	A	AGC	AAC	S	N	0/1:97,0,255	0/0:0,12,255	0/0:0,54,255	0/0:0,39,255	0/1:29,0,255	0/1:224,0,255
c99819_g1_i2	c99819_g1_i2|m.142488:3:2660:+;	224	A	T	CAG	CTG	Q	L	0/1:255,0,255	0/0:0,8,255	0/0:0,84,255	0/0:0,36,255	0/1:44,0,184	0/1:219,0,255
c99819_g1_i2	c99819_g1_i2|m.142488:3:2660:+;	1789	A	T	ATA	TTA	I	L	0/0:0,255,255	0/1:8,0,255	0/1:115,0,255	0/1:184,0,255	0/0:0,66,255	0/0:0,132,255
c99846_g1_i1	c99846_g1_i1|m.142785:3:665:+;	386	G	T	CGA	CTA	R	L	0/0:0,214,255	0/1:222,0,255	0/1:248,0,255	0/1:190,0,255	0/0:0,166,255	0/0:0,87,255
c99877_g1_i1	c99877_g1_i1|m.143008:1:1839:+;	202	C	T	CCT	TCT	P	S	0/0:0,42,255	0/1:98,0,255	0/1:116,0,255	0/1:54,0,255	0/0:0,148,255	0/0:0,175,255
c99879_g2_i1	c99879_g2_i1|m.143013:2:718:+;	319	G	C	GAA	CAA	E	Q	0/0:0,61,255	0/1:121,0,206	0/1:105,0,255	0/1:104,0,255	0/0:0,53,255	0/0:1,0,255
c99879_g2_i1	c99879_g2_i1|m.143013:2:718:+;	419	C	G	GCG	GGG	A	G	0/0:0,57,255	0/1:118,0,255	0/1:224,0,255	0/1:97,0,255	0/0:0,99,255	0/0:0,119,255
c99879_g2_i1	c99879_g2_i1|m.143013:2:718:+;	530	A	T	GAG	GTG	E	V	0/0:0,60,197	0/1:22,0,128	0/1:13,0,255	0/1:53,0,255	0/0:0,18,255	0/0:0,165,255
c99888_g1_i2	c99888_g1_i2|m.143058:3:662:+;	202	T	C	TCT	CCT	S	P	0/0:0,3,24	0/1:28,0,107	0/1:15,0,54	0/1:30,6,0	0/0:0,18,182	0/0:0,6,246
c99889_g3_i7	c99889_g3_i7|m.143068:207:1523:+;	383	C	A	CCT	CAT	P	H	0/0:0,135,255	0/1:57,0,255	0/1:22,0,255	0/1:20,0,255	0/0:0,117,255	0/0:0,138,255
c99889_g3_i7	c99889_g3_i7|m.143068:207:1523:+;	1011	C	A	TGC	TGA	C	_	0/1:39,0,197	0/0:0,6,241	0/0:0,108,198	0/0:0,126,239	0/1:19,0,112	0/1:91,0,156
c99889_g3_i7	c99889_g3_i7|m.143068:207:1523:+;	1267	A	G	AAG	GAG	K	E	0/1:75,0,255	0/0:0,24,234	0/0:0,57,227	0/0:0,63,156	0/1:154,0,255	0/1:87,0,215
c99893_g3_i2	c99893_g3_i2|m.143111:305:1696:+;	551	G	A	CGC	CAC	R	H	0/0:0,42,255	0/1:101,0,227	0/1:73,0,238	0/1:15,0,214	0/0:0,12,145	0/0:0,36,255
c99906_g1_i1	c99906_g1_i1|m.143182:3:1997:+;	179	C	T	TCG	TTG	S	L	0/0:0,117,255	0/1:252,0,255	0/1:123,0,255	0/1:167,0,255	0/0:0,34,255	0/0:0,71,255
c99906_g1_i1	c99906_g1_i1|m.143182:3:1997:+;	274	A	G	ACG	GCG	T	A	0/1:238,0,255	0/0:0,126,255	0/0:0,4,255	0/0:0,34,255	0/1:67,0,255	0/1:191,0,255
c99907_g1_i2	c99907_g1_i2|m.143191:1:2691:+;	467	T	G	CTC	CGC	L	R	0/0:0,63,255	0/1:79,0,214	0/1:111,0,255	0/1:62,0,255	0/0:0,39,255	0/0:0,63,255
c99911_g2_i1	c99911_g2_i1|m.143224:341:1096:+;	538	G	A	GCC	ACC	A	T	0/1:18,0,255	0/0:0,138,255	0/0:0,172,255	0/0:0,255,255	0/1:115,0,255	0/1:128,0,255
c99935_g1_i2	c99935_g1_i2|m.143425:368:1102:+;	805	C	T	CAC	TAC	H	Y	0/0:0,36,19	1/1:19,72,0	1/1:35,72,0	1/1:14,152,0	0/0:6,136,0	0/0:0,34,5
c99935_g1_i3	c99935_g1_i3|m.143427:368:1132:+;	785	A	C	CAA	CCA	Q	P	0/0:0,55,143	0/1:25,0,65	0/1:64,0,40	0/1:9,0,85	0/0:0,205,171	0/0:0,13,104
c99955_g2_i1	c99955_g2_i1|m.143571:3:416:+;	270	T	G	ATT	ATG	I	M	0/0:0,3,42	0/1:170,0,253	0/1:110,0,218	0/1:95,0,221	0/0:0,30,255	0/0:0,27,247
c100017_g1_i1	c100017_g1_i1|m.144238:141:1808:+;	1384	G	T	GAA	TAA	E	_	0/0:0,124,255	0/1:74,0,255	0/1:131,0,255	0/1:137,0,255	0/0:0,72,255	0/0:0,24,255
c100105_g1_i1	c100105_g1_i1|m.145056:1:672:+;c100105_g1_i1|m.145054:233:1753:+;	256	C	A	CCG	ACG	P	T	0/0:0,36,247	0/1:87,0,191	0/1:57,0,255	0/1:17,0,162	0/0:0,42,255	0/0:0,27,255
c100127_g2_i2	c100127_g2_i2|m.145288:2284:2598:+;	2511	G	C	AAG	AAC	K	N	0/0:0,235,255	0/1:26,0,255	0/1:57,0,255	0/1:104,0,255	0/0:0,99,255	0/0:0,255,255
c100144_g2_i1	c100144_g2_i1|m.145475:3:6986:+;	6491	T	C	ATC	ACC	I	T	0/1:93,0,255	0/0:0,255,255	0/0:0,255,255	0/0:0,255,255	0/1:80,0,255	0/1:52,0,255
c100152_g1_i1	c100152_g1_i1|m.145536:1:435:+;	289	T	C	TGC	CGC	C	R	0/1:70,0,255	0/0:0,20,255	0/0:0,63,255	0/0:0,55,255	0/1:104,0,179	0/1:15,0,255
c100162_g1_i1	c100162_g1_i1|m.145590:3:359:+;	235	A	G	ACG	GCG	T	A	0/0:0,8,174	0/1:99,0,133	0/1:40,0,255	0/1:20,0,246	0/0:0,24,255	0/0:0,6,69
c100162_g1_i1	c100162_g1_i1|m.145590:3:359:+;	296	A	C	GAG	GCG	E	A	0/0:0,3,110	0/1:86,9,0	0/1:4,0,196	0/1:19,0,195	0/0:0,18,207	0/0:0,3,42
c100163_g1_i1	c100163_g1_i1|m.145599:106:1614:+;	214	G	T	GGC	TGC	G	C	0/1:110,0,255	0/0:0,45,253	0/0:0,0,255	0/0:3,0,255	0/1:39,0,211	0/1:40,0,244
c100193_g3_i1	c100193_g3_i1|m.145810:3:758:+;	10	C	A	CCA	ACA	P	T	0/1:68,0,95	0/0:0,12,188	0/0:0,24,175	0/0:0,39,207	0/1:44,0,83	0/1:20,0,33
c100196_g1_i7	c100196_g1_i7|m.145847:156:788:+;	548	G	A	CGC	CAC	R	H	0/0:0,15,85	0/1:62,0,143	0/1:24,0,77	0/1:24,0,119	0/0:0,30,211	0/0:0,48,220
c100233_g3_i1	c100233_g3_i1|m.146269:2:370:+;	181	G	A	GGT	AGT	G	S	0/0:0,102,255	0/1:91,0,255	0/1:35,0,255	0/1:174,0,255	0/0:0,184,255	0/0:0,101,255
c100266_g2_i1	c100266_g2_i1|m.146577:1:297:+;	145	A	G	ATC	GTC	I	V	1/1:9,9,0	0/0:0,60,45	0/0:0,75,29	0/0:0,105,32	1/1:98,16,0	1/1:24,104,0
c100272_g3_i2	c100272_g3_i2|m.146602:255:1331:+;	511	T	C	TCG	CCG	S	P	0/1:77,0,191	0/0:0,44,255	0/0:0,21,246	0/0:0,8,255	0/1:18,0,255	0/1:31,0,147
c100272_g3_i2	c100272_g3_i2|m.146602:255:1331:+;	514	C	G	CTG	GTG	L	V	0/1:72,0,231	0/0:0,60,255	0/0:0,39,249	0/0:0,11,255	0/1:18,0,255	0/1:31,0,153
c100272_g3_i2	c100272_g3_i2|m.146602:255:1331:+;	531	C	G	ATC	ATG	I	M	0/1:102,0,240	0/0:0,47,255	0/0:0,15,224	0/0:0,8,255	0/1:26,0,255	0/1:64,0,146
c100277_g1_i1	c100277_g1_i1|m.146616:3:1835:+;	1283	T	C	ATA	ACA	I	T	0/0:0,255,255	0/1:255,0,255	0/1:213,0,255	0/1:45,0,255	0/0:0,226,255	0/0:0,46,255
c100290_g2_i1	c100290_g2_i1|m.146766:1414:2937:+;	2644	G	A	GCC	ACC	A	T	0/0:0,60,255	0/1:255,0,255	0/1:178,0,255	0/1:45,0,255	0/0:0,255,255	0/0:0,255,255
c100307_g1_i1	c100307_g1_i1|m.146918:2:1261:+;	580	T	C	TCT	CCT	S	P	0/0:0,255,255	0/1:215,0,255	0/1:46,0,255	0/1:155,0,255	0/0:0,168,255	0/0:0,255,255
c100307_g1_i1	c100307_g1_i1|m.146918:2:1261:+;	772	C	T	CGC	TGC	R	C	0/0:0,252,255	0/1:130,0,255	0/1:165,0,255	0/1:167,0,255	0/0:0,227,255	0/0:0,255,255
c100345_g2_i1	c100345_g2_i1|m.147346:371:1447:+;	871	G	A	GGT	AGT	G	S	0/0:0,251,255	0/1:117,0,255	0/1:64,0,255	0/1:40,0,255	0/0:0,255,255	0/0:0,183,255
c100348_g1_i1	c100348_g1_i1|m.147378:3:716:+;	689	G	C	AGG	ACG	R	T	0/0:0,152,255	0/1:56,0,255	0/1:22,0,255	0/1:55,0,255	0/0:0,102,255	0/0:0,141,255
c100354_g1_i1	c100354_g1_i1|m.147466:425:2452:+;	898	C	G	CGA	GGA	R	G	0/1:69,0,255	0/0:0,183,255	0/0:0,95,255	0/0:0,71,255	0/1:240,0,255	0/1:35,0,255
c100369_g1_i1	c100369_g1_i1|m.147610:448:2487:+;	2213	A	T	AAT	ATT	N	I	0/0:0,78,255	0/1:143,0,255	0/1:63,0,255	0/1:69,0,255	0/0:0,255,255	0/0:0,126,255
c100378_g1_i1	c100378_g1_i1|m.147678:236:1948:+;	1642	T	A	TCC	ACC	S	T	0/1:101,0,255	0/0:0,47,255	0/0:0,255,255	0/0:0,255,255	0/1:61,0,247	0/1:103,0,255
c100378_g1_i1	c100378_g1_i1|m.147678:236:1948:+;	1841	C	T	CCC	CTC	P	L	0/1:157,0,255	0/0:0,74,255	0/0:0,220,255	0/0:0,235,255	0/1:88,0,255	0/1:136,0,255
c100393_g1_i2	c100393_g1_i2|m.147778:183:1793:+;	1667	C	T	GCT	GTT	A	V	0/1:129,0,255	0/0:0,178,255	0/0:3,0,255	0/0:0,178,255	0/1:61,0,255	0/1:42,0,255
c100418_g1_i1	c100418_g1_i1|m.147989:100:1344:+;	332	G	A	CGG	CAG	R	Q	0/1:18,0,155	0/0:0,27,255	0/0:0,30,255	0/0:0,72,255	0/1:15,0,68	0/1:95,0,147
c100418_g1_i1	c100418_g1_i1|m.147989:100:1344:+;	951	T	A	GAT	GAA	D	E	0/1:87,0,229	0/0:0,15,255	0/0:0,57,255	0/0:0,117,255	0/1:54,0,174	0/1:101,0,255
c100425_g1_i2	c100425_g1_i2|m.148039:2087:2575:+;	2251	G	A	GGC	AGC	G	S	0/0:0,105,255	0/1:104,0,255	0/1:94,0,255	0/1:85,0,255	0/0:0,157,255	0/0:0,148,255
c100430_g1_i3	c100430_g1_i3|m.148102:2406:2726:+;	2698	A	T	ACC	TCC	T	S	0/0:0,138,255	0/1:13,0,255	0/1:69,0,255	0/1:16,0,255	0/0:0,5,255	0/0:0,2,255
c100450_g1_i1	c100450_g1_i1|m.148313:2:481:+;	148	G	A	GGT	AGT	G	S	0/1:49,0,102	0/0:0,57,255	0/0:0,39,255	0/0:0,11,255	0/1:16,0,212	0/1:74,0,255
c100450_g1_i1	c100450_g1_i1|m.148313:2:481:+;	457	C	A	CAT	AAT	H	N	1/1:60,6,0	0/1:94,0,30	0/1:73,0,15	0/1:143,0,19	1/1:102,9,0	1/1:42,3,0
c100450_g4_i2	c100450_g4_i2|m.148316:81:473:+;	220	G	T	GAG	TAG	E	_	0/1:31,1,0	0/0:0,7,5	0/0:0,21,22	0/0:0,30,37	0/1:3,3,0	0/1:26,0,34
c100470_g1_i4	c100470_g1_i4|m.148455:477:3554:+;	500	T	C	CTG	CCG	L	P	0/1:129,0,72	1/1:5,3,0	1/1:190,30,0	1/1:202,6,0	0/1:144,0,4	0/1:60,0,28
c100479_g1_i1	c100479_g1_i1|m.148506:1:693:+;	236	T	C	GTC	GCC	V	A	./.:0,0,0	1/1:7,6,0	1/1:7,6,0	1/1:11,9,0	./.:0,0,0	./.:0,0,0
c100498_g1_i1	c100498_g1_i1|m.148768:467:1924:+;	1699	C	T	CGA	TGA	R	_	0/0:0,99,255	0/1:160,0,255	0/1:73,0,255	0/1:47,0,255	0/0:0,87,255	0/0:0,99,255
c100512_g1_i1	c100512_g1_i1|m.148874:1:375:+;	145	G	A	GGC	AGC	G	S	0/0:0,39,253	0/1:36,0,67	0/1:11,0,103	0/1:49,0,199	0/0:0,28,247	0/0:0,25,255
c100517_g1_i1	c100517_g1_i1|m.148913:587:1669:+;	798	G	A	TGG	TGA	W	_	0/1:214,0,255	0/0:0,48,255	0/0:0,33,255	0/0:0,15,255	0/1:122,0,255	0/1:21,0,182
c100517_g1_i1	c100517_g1_i1|m.148913:587:1669:+;	884	C	T	GCT	GTT	A	V	0/0:0,82,255	0/1:24,0,255	0/1:31,0,255	0/1:125,0,252	0/0:0,63,255	0/0:0,30,255
c100517_g1_i1	c100517_g1_i1|m.148913:587:1669:+;	1126	G	A	GTG	ATG	V	M	0/0:0,0,255	0/1:51,0,255	0/1:160,0,255	0/1:69,0,255	0/0:0,81,255	0/0:0,45,255
c100517_g1_i1	c100517_g1_i1|m.148913:587:1669:+;	1645	G	A	GTT	ATT	V	I	0/1:52,0,176	0/0:0,6,77	0/0:0,27,184	0/0:0,30,191	0/1:60,0,113	0/1:33,0,68
c100517_g2_i1	c100517_g2_i1|m.148916:2:847:+;	629	G	T	AGC	ATC	S	I	0/0:0,19,255	0/1:38,0,225	0/1:62,0,255	0/1:159,0,255	0/0:0,123,255	0/0:0,21,175
c100520_g1_i1	c100520_g1_i1|m.148934:585:4145:+;	1454	G	T	CGC	CTC	R	L	0/0:0,255,255	0/1:42,3,0	0/1:69,0,255	0/1:239,0,255	0/0:0,42,255	0/0:0,18,204
c100520_g1_i1	c100520_g1_i1|m.148934:585:4145:+;	1933	T	G	TCC	GCC	S	A	0/0:0,62,255	0/1:24,0,75	0/1:63,0,240	0/1:74,0,255	0/0:6,30,243	0/0:0,6,77
c100520_g1_i1	c100520_g1_i1|m.148934:585:4145:+;	2089	G	C	GAA	CAA	E	Q	0/0:0,255,255	0/1:30,0,107	0/1:125,0,255	0/1:225,0,255	0/0:0,42,255	0/0:0,6,77
c100520_g1_i1	c100520_g1_i1|m.148934:585:4145:+;	2419	A	T	ACG	TCG	T	S	0/0:0,75,255	0/1:63,0,65	0/1:83,0,215	0/1:255,0,255	0/0:0,12,255	0/0:0,21,220
c100533_g1_i1	c100533_g1_i1|m.149025:3:923:+;	824	G	C	CGG	CCG	R	P	0/1:236,0,255	0/0:0,234,255	0/0:0,85,255	0/0:0,56,255	0/1:191,0,255	0/1:255,0,255
c100533_g3_i10	c100533_g3_i10|m.149039:2:979:+;	871	G	A	GCC	ACC	A	T	0/1:45,0,71	0/0:0,181,214	0/0:0,211,221	0/0:0,16,65	0/1:10,0,89	0/1:29,0,109
c100543_g1_i1	c100543_g1_i1|m.149151:2:2287:+;	323	C	A	GCG	GAG	A	E	0/1:38,0,188	0/0:0,96,255	0/0:0,9,117	0/0:0,9,117	0/1:59,0,73	0/1:39,0,192
c100543_g1_i1	c100543_g1_i1|m.149151:2:2287:+;	385	C	G	CGC	GGC	R	G	0/0:0,21,206	0/1:84,0,255	0/1:65,0,64	0/1:33,0,75	0/0:0,15,140	0/0:0,12,153
c100550_g4_i1	c100550_g4_i1|m.149219:1:2505:+;	721	G	T	GCT	TCT	A	S	0/0:0,39,255	0/1:28,0,255	0/1:65,0,255	0/1:48,0,255	0/0:0,93,255	0/0:0,235,255
c100550_g4_i1	c100550_g4_i1|m.149219:1:2505:+;	812	A	C	TAC	TCC	Y	S	0/0:0,30,255	0/1:97,0,255	0/1:167,0,255	0/1:39,0,255	0/0:0,75,255	0/0:0,226,255
c100550_g4_i1	c100550_g4_i1|m.149219:1:2505:+;	837	G	T	ATG	ATT	M	I	0/0:0,39,255	0/1:75,0,255	0/1:141,0,255	0/1:93,0,255	0/0:0,33,255	0/0:0,253,255
c100566_g1_i1	c100566_g1_i1|m.149376:299:3166:+;	2434	C	T	CTT	TTT	L	F	0/1:255,0,255	0/0:0,255,255	0/0:0,217,255	0/0:0,104,255	0/1:212,0,255	0/1:91,0,255
c100566_g1_i1	c100566_g1_i1|m.149376:299:3166:+;	2551	C	T	CGA	TGA	R	_	0/1:214,0,255	0/0:0,255,255	0/0:0,175,255	0/0:0,255,255	0/1:25,0,255	0/1:41,0,255
c100587_g1_i3	c100587_g1_i3|m.149522:173:958:+;	760	T	C	TTT	CTT	F	L	0/0:0,18,87	0/1:9,0,49	0/1:2,0,54	0/1:37,0,106	0/0:0,12,39	0/0:0,8,44
c100596_g2_i1	c100596_g2_i1|m.149614:567:1160:+;	1037	G	A	CGA	CAA	R	Q	0/1:91,0,33	1/1:170,129,0	1/1:147,141,0	1/1:72,8,0	0/1:54,0,155	0/1:132,0,9
c100602_g1_i3	c100602_g1_i3|m.149670:1:909:+;	399	G	C	TGG	TGC	W	C	0/1:73,0,202	0/0:0,78,255	0/0:0,190,255	0/0:0,75,255	0/1:123,0,255	0/1:112,0,255
c100602_g1_i3	c100602_g1_i3|m.149670:1:909:+;	524	C	T	TCT	TTT	S	F	0/0:0,45,246	0/1:49,0,255	0/1:163,0,255	0/1:242,0,147	0/0:0,72,255	0/0:0,81,255
c100602_g1_i5	c100602_g1_i5|m.149672:1:306:+;	133	A	G	AGA	GGA	R	G	0/1:18,0,56	0/0:0,27,84	0/0:0,105,161	0/0:0,39,125	0/1:16,0,80	0/1:19,0,89
c100609_g1_i11	c100609_g1_i11|m.149792:116:748:+;	586	A	G	AGG	GGG	R	G	./.:0,0,0	1/1:18,3,0	1/1:33,9,0	1/1:30,6,0	./.:0,0,0	./.:0,0,0
c100610_g1_i2	c100610_g1_i2|m.149820:344:1315:+;	754	A	G	AGT	GGT	S	G	0/1:72,0,255	0/0:0,99,255	0/0:0,6,255	0/0:0,120,255	0/1:67,0,255	0/1:153,0,255
c100610_g1_i2	c100610_g1_i2|m.149820:344:1315:+;	1141	C	G	CTG	GTG	L	V	0/1:255,0,125	1/1:255,232,0	1/1:255,72,0	1/1:255,208,0	0/1:255,0,212	0/1:255,0,149
c100614_g2_i2	c100614_g2_i2|m.149846:2:4519:+;	3613	T	C	TGA	CGA	_	R	0/1:41,0,255	0/0:0,10,255	0/0:0,68,255	0/0:0,81,255	0/1:10,0,255	0/1:62,0,255
c100621_g1_i1	c100621_g1_i1|m.149935:3:701:+;	278	G	A	CGA	CAA	R	Q	0/1:170,0,204	0/0:0,21,255	0/0:0,21,184	0/0:0,69,255	0/1:60,0,255	0/1:160,0,255
c100624_g2_i4	c100624_g2_i4|m.150000:861:1784:+;	1543	C	T	CGC	TGC	R	C	0/0:0,105,255	0/1:11,0,255	0/1:89,0,255	0/1:63,0,255	0/0:0,69,255	0/0:0,69,255
c100628_g2_i1	c100628_g2_i1|m.150016:413:3946:+;	3282	T	A	AAT	AAA	N	K	0/1:12,0,94	0/0:0,3,42	0/0:0,12,153	0/0:0,9,119	0/1:29,0,104	0/1:77,6,0
c100628_g2_i1	c100628_g2_i1|m.150016:413:3946:+;	3283	A	G	ACA	GCA	T	A	0/1:12,0,94	0/0:0,3,42	0/0:0,12,153	0/0:0,9,119	0/1:29,0,104	0/1:77,6,0
c100635_g2_i1	c100635_g2_i1|m.150081:3:1175:+;	817	G	C	GCG	CCG	A	P	0/0:0,30,255	0/1:19,0,255	0/1:59,0,255	0/1:127,0,255	0/0:0,129,255	0/0:0,196,255
c100694_g1_i1	c100694_g1_i1|m.150626:2:1156:+;	622	C	T	CAA	TAA	Q	_	0/0:0,255,255	0/1:25,0,255	0/1:120,0,255	0/1:241,0,255	0/0:0,88,255	0/0:0,10,255
c100700_g3_i1	c100700_g3_i1|m.150689:1:318:+;	100	A	C	ACT	CCT	T	P	0/0:0,9,118	0/1:40,3,0	0/1:34,0,36	0/1:18,0,36	0/0:0,6,77	0/0:0,6,77
c100700_g3_i1	c100700_g3_i1|m.150689:1:318:+;	101	C	T	ACT	ATT	T	I	0/0:0,12,142	0/1:40,3,0	0/1:34,0,36	0/1:15,0,63	0/0:0,6,77	0/0:0,6,77
c100717_g1_i1	c100717_g1_i1|m.150800:3:1835:+;	178	T	C	TAC	CAC	Y	H	0/0:0,24,238	0/1:197,0,255	0/1:140,0,255	0/1:218,0,255	0/0:0,122,255	0/0:0,142,255
c100717_g1_i1	c100717_g1_i1|m.150800:3:1835:+;	1615	C	T	CAG	TAG	Q	_	0/0:0,6,82	0/1:169,0,255	0/1:68,0,255	0/1:137,0,255	0/0:0,79,255	0/0:0,1,255
c100728_g2_i1	c100728_g2_i1|m.150887:274:1218:+;	880	G	C	GCC	CCC	A	P	0/0:0,12,145	0/1:47,0,255	0/1:83,0,255	0/1:151,0,255	0/0:0,120,255	0/0:0,226,255
c100729_g1_i3	c100729_g1_i3|m.150905:218:1117:+;	223	G	T	GGT	TGT	G	C	0/0:0,48,189	0/1:34,0,15	0/1:30,0,185	0/1:20,0,144	0/0:0,41,197	0/0:0,36,125
c100744_g1_i1	c100744_g1_i1|m.150986:1:2289:+;	220	G	A	GAT	AAT	D	N	0/0:0,15,124	0/1:48,0,228	0/1:12,0,247	0/1:43,0,182	0/0:0,160,243	0/0:0,184,249
c100766_g1_i1	c100766_g1_i1|m.151208:143:2455:+;	484	C	T	CGT	TGT	R	C	0/0:0,15,170	0/1:21,0,145	0/1:24,0,166	0/1:48,0,192	0/0:0,21,235	0/0:0,12,125
c100766_g1_i1	c100766_g1_i1|m.151208:143:2455:+;	2161	G	A	GTT	ATT	V	I	0/0:0,36,255	0/1:35,0,255	0/1:10,0,255	0/1:112,0,255	0/0:0,51,255	0/0:0,69,255
c100766_g1_i1	c100766_g1_i1|m.151208:143:2455:+;	2179	C	T	CGC	TGC	R	C	0/0:0,39,255	0/1:47,0,255	0/1:37,0,255	0/1:75,0,255	0/0:0,48,255	0/0:0,75,255
c100768_g1_i3	c100768_g1_i3|m.151238:2:925:+;	11	A	G	CAA	CGA	Q	R	1/1:62,6,0	0/1:68,0,31	0/1:0,3,40	0/1:0,3,42	1/1:40,3,0	1/1:127,12,0
c100768_g1_i3	c100768_g1_i3|m.151238:2:925:+;	154	G	A	GGC	AGC	G	S	1/1:46,12,0	0/1:57,0,10	0/1:45,0,3	0/1:0,5,22	1/1:64,6,0	1/1:119,5,0
c100779_g1_i1	c100779_g1_i1|m.151327:199:1668:+;	1122	G	C	CAG	CAC	Q	H	0/1:119,0,255	0/0:0,90,255	0/0:0,63,255	0/0:0,54,255	0/1:81,0,255	0/1:155,0,255
c100797_g1_i1	c100797_g1_i1|m.151511:495:941:+;	887	C	T	TCA	TTA	S	L	0/0:0,15,17	0/1:49,0,127	0/1:43,0,44	0/1:29,0,34	0/0:0,36,117	0/0:0,33,199
c100826_g1_i1	c100826_g1_i1|m.151828:118:1929:+;	209	A	G	AAC	AGC	N	S	0/1:48,0,198	0/0:0,163,255	0/0:0,187,255	0/0:0,75,255	0/1:61,0,255	0/1:42,0,255
c100826_g1_i1	c100826_g1_i1|m.151828:118:1929:+;	769	A	T	ATG	TTG	M	L	0/0:0,255,255	0/1:174,0,255	0/1:112,0,255	0/1:177,0,255	0/0:0,98,255	0/0:0,255,255
c100826_g1_i1	c100826_g1_i1|m.151828:118:1929:+;	814	G	A	GTA	ATA	V	I	0/0:0,106,255	0/1:166,0,255	0/1:255,0,255	0/1:255,0,255	0/0:0,28,255	0/0:0,255,255
c100828_g1_i1	c100828_g1_i1|m.151841:359:682:+;	592	C	T	CCG	TCG	P	S	0/1:66,0,255	0/0:0,93,255	0/0:0,42,255	0/0:0,99,255	0/1:40,0,255	0/1:72,0,238
c100828_g1_i1	c100828_g1_i1|m.151841:359:682:+;	599	G	A	CGA	CAA	R	Q	0/1:75,0,255	0/0:0,78,255	0/0:0,24,240	0/0:0,93,255	0/1:52,0,255	0/1:77,0,205
c100843_g1_i1	c100843_g1_i1|m.151968:200:568:+;	377	G	A	CGA	CAA	R	Q	0/1:88,0,93	0/0:0,102,44	0/0:0,143,46	0/0:0,162,19	0/1:77,0,94	0/1:131,0,120
c100856_g1_i3	c100856_g1_i3|m.152138:194:700:+;	409	G	C	GCT	CCT	A	P	0/0:0,26,255	0/1:52,0,255	0/1:20,0,255	0/1:36,0,255	0/0:0,36,255	0/0:4,0,210
c100861_g1_i1	c100861_g1_i1|m.152152:2290:2820:+;	2300	C	T	GCG	GTG	A	V	0/0:0,9,105	0/1:125,0,111	0/1:21,0,184	0/1:51,0,156	0/0:0,3,211	0/0:0,2,172
c100869_g1_i1	c100869_g1_i1|m.152266:2:2896:+;	2179	A	G	ATC	GTC	I	V	0/0:0,153,255	0/1:144,0,255	0/1:48,0,255	0/1:182,0,255	0/0:0,1,255	0/0:0,37,255
c100872_g1_i2	c100872_g1_i2|m.152316:2:1534:+;	1447	G	A	GGA	AGA	G	R	0/0:0,6,46	0/1:114,7,0	0/1:14,0,130	0/1:34,0,56	0/0:0,20,152	0/0:0,9,11
c100874_g1_i1	c100874_g1_i1|m.152322:278:1060:+;c100874_g1_i1|m.152323:1:516:+;	331	G	T	GGC	TGC	G	C	0/1:79,0,255	0/0:0,27,255	0/0:0,99,255	0/0:0,169,255	0/1:73,0,255	0/1:74,0,255
c100888_g3_i2	c100888_g3_i2|m.152418:1:1335:+;	175	G	A	GTG	ATG	V	M	0/0:0,3,42	0/1:36,0,36	0/1:68,0,33	0/1:77,0,145	0/0:0,15,164	0/0:0,21,139
c100888_g3_i2	c100888_g3_i2|m.152418:1:1335:+;	362	T	C	GTA	GCA	V	A	0/0:0,2,54	0/1:31,0,87	0/1:29,0,91	0/1:8,0,114	0/0:2,0,56	0/0:0,3,58
c100905_g3_i1	c100905_g3_i1|m.152551:691:1005:+;	851	T	C	ATG	ACG	M	T	0/0:0,78,255	0/1:89,0,255	0/1:55,0,210	0/1:9,0,139	0/0:0,19,255	0/0:0,23,255
c100905_g3_i1	c100905_g3_i1|m.152551:691:1005:+;	904	A	G	AGG	GGG	R	G	0/0:0,54,255	0/1:61,0,255	0/1:27,0,137	0/1:12,0,107	0/0:0,18,207	0/0:0,23,255
c100919_g1_i1	c100919_g1_i1|m.152665:262:1761:+;	1037	T	C	CTG	CCG	L	P	0/0:0,151,255	0/1:10,0,255	0/1:21,0,255	0/1:34,0,255	0/0:0,172,255	0/0:7,0,255
c100948_g1_i2	c100948_g1_i2|m.152944:1136:1996:+;	1165	C	A	CTA	ATA	L	I	0/0:0,48,255	0/1:14,0,255	0/1:45,0,255	0/1:22,0,255	0/0:0,117,255	0/0:0,32,255
c100948_g1_i2	c100948_g1_i2|m.152944:1136:1996:+;	1285	G	T	GGG	TGG	G	W	0/0:0,54,255	0/1:27,0,255	0/1:107,0,255	0/1:61,0,255	0/0:0,48,255	0/0:0,199,255
c100950_g1_i6	c100950_g1_i6|m.152965:207:647:+;	500	T	G	TTA	TGA	L	_	0/0:0,15,87	0/1:64,0,25	0/1:31,0,17	0/1:52,0,101	0/0:0,33,221	0/0:0,9,92
c100950_g1_i6	c100950_g1_i6|m.152965:207:647:+;	565	G	A	GTA	ATA	V	I	0/0:0,27,198	0/1:215,6,0	0/1:94,0,105	0/1:101,0,192	0/0:0,33,255	0/0:0,18,174
c100957_g1_i1	c100957_g1_i1|m.152995:1:2970:+;	37	G	T	GCA	TCA	A	S	1/1:61,6,0	./.:0,0,0	./.:0,0,0	./.:0,0,0	1/1:24,3,0	1/1:40,3,0
c100957_g1_i1	c100957_g1_i1|m.152995:1:2970:+;	43	G	C	GCG	CCG	A	P	1/1:61,6,0	./.:0,0,0	./.:0,0,0	./.:0,0,0	1/1:62,6,0	1/1:73,6,0
c100972_g3_i1	c100972_g3_i1|m.153157:3:1565:+;	869	A	T	GAA	GTA	E	V	0/1:85,0,210	0/0:0,75,255	0/0:0,25,255	0/0:0,11,254	0/1:74,0,217	0/1:39,0,218
c100982_g1_i1	c100982_g1_i1|m.153258:481:3225:+;	1247	C	T	GCG	GTG	A	V	0/1:104,0,255	0/0:0,255,255	0/0:0,255,255	0/0:0,167,255	0/1:66,0,255	0/1:255,0,255
c101002_g1_i1	c101002_g1_i1|m.153471:65:793:+;	197	G	C	AGA	ACA	R	T	0/0:0,90,255	0/1:152,0,255	0/1:177,0,255	0/1:206,0,255	0/0:0,166,255	0/0:0,90,255
c101006_g1_i5	c101006_g1_i5|m.153512:331:1557:+;	402	G	C	GAG	GAC	E	D	0/0:0,9,105	0/1:34,0,255	0/1:21,0,255	0/1:100,0,255	0/0:0,163,255	0/0:0,66,255
c101012_g2_i2	c101012_g2_i2|m.153564:507:1802:+;	1414	C	T	CCC	TCC	P	S	0/0:0,57,255	0/1:75,0,225	0/1:51,0,196	0/1:101,0,239	0/0:0,42,255	0/0:0,45,255
c101012_g2_i2	c101012_g2_i2|m.153564:507:1802:+;	1744	T	C	TGT	CGT	C	R	0/0:0,10,255	0/1:55,0,255	0/1:17,0,255	0/1:44,0,255	0/0:0,48,255	0/0:0,45,255
c101057_g1_i1	c101057_g1_i1|m.153974:383:1204:+;c101057_g1_i1|m.153973:1:1089:+;	406	G	T	GAT	TAT	D	Y	0/1:79,0,255	0/0:0,144,255	0/0:0,92,255	0/0:0,250,255	0/1:231,0,255	0/1:42,0,255
c101068_g4_i1	c101068_g4_i1|m.154053:189:1715:+;	210	G	C	CAG	CAC	Q	H	0/0:0,30,255	0/1:93,0,63	0/1:72,0,255	0/1:129,0,255	0/0:0,214,255	0/0:0,51,255
c101068_g4_i1	c101068_g4_i1|m.154053:189:1715:+;	367	C	A	CCT	ACT	P	T	0/0:0,75,255	0/1:199,0,90	0/1:126,0,255	0/1:255,0,255	0/0:0,151,255	0/0:0,148,255
c101068_g4_i1	c101068_g4_i1|m.154053:189:1715:+;	548	C	T	TCC	TTC	S	F	0/0:0,255,255	0/1:82,0,255	0/1:255,0,255	0/1:238,0,255	0/0:0,132,255	0/0:0,43,255
c101068_g4_i1	c101068_g4_i1|m.154053:189:1715:+;	1358	C	T	CCG	CTG	P	L	0/0:0,255,255	0/1:176,0,255	0/1:224,0,255	0/1:158,0,255	0/0:0,220,255	0/0:0,65,255
c101073_g1_i1	c101073_g1_i1|m.154122:259:2046:+;	1483	C	T	CGT	TGT	R	C	0/1:128,0,255	0/0:0,59,255	0/0:0,21,255	0/0:0,255,255	0/1:155,0,255	0/1:160,0,255
c101073_g1_i1	c101073_g1_i1|m.154122:259:2046:+;	1645	G	A	GTA	ATA	V	I	0/1:255,0,255	0/0:0,195,255	0/0:0,161,255	0/0:0,255,255	0/1:216,0,255	0/1:114,0,255
c101098_g3_i1	c101098_g3_i1|m.154377:144:929:+;	824	T	A	TTG	TAG	L	_	0/1:32,0,255	0/0:0,255,255	0/0:0,255,255	0/0:0,44,255	0/1:70,0,255	0/1:32,0,255
c101107_g1_i1	c101107_g1_i1|m.154415:1:2697:+;	322	G	A	GCC	ACC	A	T	0/1:49,0,255	0/0:0,27,255	0/0:0,82,255	0/0:0,235,255	0/1:34,0,255	0/1:41,0,255
c101107_g1_i1	c101107_g1_i1|m.154415:1:2697:+;	323	C	T	GCC	GTC	A	V	0/1:47,0,255	0/0:0,22,255	0/0:0,80,255	0/0:0,229,255	0/1:42,0,255	0/1:45,0,255
c101188_g1_i1	c101188_g1_i1|m.155061:3:1349:+;	782	T	C	ATG	ACG	M	T	0/0:0,36,255	0/1:90,0,255	0/1:158,0,255	0/1:72,0,255	0/0:0,5,255	0/0:0,148,255
c101203_g2_i4	c101203_g2_i4|m.155174:3:500:+;	376	G	C	GTC	CTC	V	L	0/0:0,12,33	0/1:19,0,71	0/1:43,0,83	0/1:9,0,152	0/0:0,12,76	0/0:0,27,146
c101224_g2_i1	c101224_g2_i1|m.155373:106:726:+;	631	T	G	TTG	GTG	L	V	0/1:72,0,29	0/0:0,18,78	0/0:0,33,58	0/0:0,25,99	0/1:31,0,31	0/1:3,0,48
c101241_g3_i1	c101241_g3_i1|m.155561:1:657:+;	415	T	A	TGC	AGC	C	S	0/0:0,6,84	0/1:56,0,255	0/1:23,0,255	0/1:33,0,255	0/0:0,57,255	0/0:0,163,255
c101245_g1_i3	c101245_g1_i3|m.155599:1:1401:+;	956	A	G	TAT	TGT	Y	C	0/0:0,255,255	0/1:80,0,255	0/1:15,0,255	0/1:62,0,255	0/0:0,255,255	0/0:0,241,255
c101255_g1_i2	c101255_g1_i2|m.155668:148:834:+;	490	A	G	ATA	GTA	I	V	0/0:0,255,255	0/1:208,0,255	0/1:133,0,255	0/1:102,0,255	0/0:0,27,255	0/0:0,255,255
c101262_g2_i5	c101262_g2_i5|m.155716:3:554:+;	272	G	C	TGT	TCT	C	S	0/0:0,12,8	1/1:9,110,0	1/1:26,34,0	1/1:26,73,0	0/0:2,59,0	0/0:1,62,0
c101265_g1_i7	c101265_g1_i7|m.155748:224:1228:+;	343	C	A	CTC	ATC	L	I	0/0:0,129,180	0/1:57,0,72	0/1:24,0,140	0/1:71,0,85	0/0:0,21,93	0/0:0,1,156
c101267_g1_i1	c101267_g1_i1|m.155751:3:4391:+;	2249	A	G	CAG	CGG	Q	R	0/1:176,0,255	0/0:0,93,255	0/0:1,0,255	0/0:0,161,255	0/1:61,0,255	0/1:140,0,255
c101267_g1_i1	c101267_g1_i1|m.155751:3:4391:+;	3877	C	T	CGT	TGT	R	C	0/0:0,48,255	0/1:30,0,255	0/1:45,0,255	0/1:182,0,255	0/0:0,255,255	0/0:0,255,255
c101273_g2_i2	c101273_g2_i2|m.155829:3:671:+;	346	G	A	GCG	ACG	A	T	0/0:0,160,255	0/1:69,0,255	0/1:72,0,255	0/1:39,0,255	0/0:0,113,255	0/0:0,108,255
c101274_g1_i1	c101274_g1_i1|m.155831:388:2244:+;	2044	A	G	ATC	GTC	I	V	0/0:0,132,255	0/1:255,0,255	0/1:14,0,255	0/1:175,0,255	0/0:0,188,255	0/0:0,255,255
c101274_g1_i4	c101274_g1_i4|m.155840:14:403:+;	95	A	T	TAT	TTT	Y	F	0/1:106,0,127	0/0:0,6,77	0/0:0,9,105	0/0:0,15,147	0/1:5,0,94	0/1:36,0,36
c101275_g1_i1	c101275_g1_i1|m.155841:3:1943:+;	710	G	A	CGC	CAC	R	H	0/0:0,24,255	0/1:63,0,104	0/1:30,0,107	0/1:9,0,255	0/0:0,15,172	0/0:0,30,255
c101286_g1_i1	c101286_g1_i1|m.155940:611:1423:+;	1099	A	T	ATT	TTT	I	F	0/1:255,0,255	0/0:4,0,255	0/0:0,13,255	0/0:0,58,255	0/1:73,0,255	0/1:6,0,255
c101286_g1_i1	c101286_g1_i1|m.155940:611:1423:+;	1264	T	G	TTG	GTG	L	V	0/0:0,105,255	0/1:26,0,255	0/1:37,0,255	0/1:39,0,255	0/0:0,23,255	0/0:0,99,255
c101286_g1_i1	c101286_g1_i1|m.155940:611:1423:+;	1375	T	C	TCT	CCT	S	P	0/0:0,69,255	0/1:109,0,255	0/1:9,0,255	0/1:193,0,255	0/0:0,45,255	0/0:0,60,255
c101300_g2_i1	c101300_g2_i1|m.156060:2:616:+;	271	C	A	CAA	AAA	Q	K	0/0:0,35,255	0/1:241,0,255	0/1:162,0,255	0/1:143,0,255	0/0:0,255,255	0/0:0,4,255
c101300_g2_i1	c101300_g2_i1|m.156060:2:616:+;	310	C	T	CGC	TGC	R	C	0/0:0,91,255	0/1:173,0,255	0/1:116,0,255	0/1:142,0,255	0/0:0,255,255	0/0:0,55,255
c101311_g1_i1	c101311_g1_i1|m.156142:276:2492:+;	1139	A	G	CAA	CGA	Q	R	0/0:0,255,255	0/1:62,0,255	0/1:226,0,255	0/1:255,0,255	0/0:0,151,255	0/0:0,255,255
c101311_g1_i1	c101311_g1_i1|m.156142:276:2492:+;	1780	G	T	GAT	TAT	D	Y	0/0:0,255,255	0/1:96,0,255	0/1:129,0,255	0/1:63,0,255	0/0:0,213,255	0/0:0,255,255
c101311_g1_i1	c101311_g1_i1|m.156142:276:2492:+;	1826	T	G	GTT	GGT	V	G	0/0:0,255,255	0/1:22,0,255	0/1:28,0,255	0/1:72,0,255	0/0:0,255,255	0/0:0,255,255
c101346_g1_i1	c101346_g1_i1|m.156478:1:1122:+;	17	G	A	CGC	CAC	R	H	0/0:0,63,225	0/1:45,0,144	0/1:6,0,135	0/1:23,0,141	0/0:0,169,228	0/0:0,255,246
c101362_g1_i1	c101362_g1_i1|m.156639:3:1844:+;	977	G	T	AGG	ATG	R	M	0/0:0,255,255	0/1:233,0,255	0/1:8,0,255	0/1:96,0,255	0/0:0,132,255	0/0:0,123,255
c101362_g1_i1	c101362_g1_i1|m.156639:3:1844:+;	1097	T	G	CTT	CGT	L	R	0/0:0,227,255	0/1:255,0,255	0/1:160,0,255	0/1:37,0,255	0/0:0,0,255	0/0:0,157,255
c101380_g1_i1	c101380_g1_i1|m.156808:394:3057:+;	1609	G	T	GCT	TCT	A	S	0/0:0,27,255	0/1:246,0,255	0/1:209,0,255	0/1:184,0,255	0/0:0,111,255	0/0:0,238,255
c101397_g2_i4	c101397_g2_i4|m.156938:2:1222:+;	101	A	G	CAA	CGA	Q	R	0/0:0,12,88	0/1:136,0,176	0/1:42,0,144	0/1:117,0,60	0/0:0,255,249	0/0:0,10,150
c101417_g2_i1	c101417_g2_i1|m.157076:2:3124:+;	2197	T	C	TGA	CGA	_	R	0/0:0,133,255	0/1:46,0,255	0/1:80,0,255	0/1:65,0,255	0/0:0,202,255	0/0:0,56,255
c101417_g3_i2	c101417_g3_i2|m.157079:2:3124:+;	1429	T	A	TTC	ATC	F	I	0/1:44,0,255	0/0:0,60,255	0/0:0,114,255	0/0:0,255,255	0/1:72,0,255	0/1:159,0,255
c101417_g3_i2	c101417_g3_i2|m.157079:2:3124:+;	2134	G	A	GGT	AGT	G	S	0/1:53,0,255	0/0:0,78,255	0/0:0,120,255	0/0:0,255,255	0/1:82,0,255	0/1:23,0,255
c101417_g3_i2	c101417_g3_i2|m.157079:2:3124:+;	2809	A	G	AAC	GAC	N	D	0/1:21,0,255	0/0:0,48,255	0/0:0,97,255	0/0:0,73,255	0/1:41,0,255	0/1:39,0,255
c101424_g1_i2	c101424_g1_i2|m.157176:285:1070:+;	724	G	C	GCG	CCG	A	P	0/1:9,0,221	0/0:0,21,143	0/0:0,27,255	0/0:0,17,255	0/1:41,0,226	0/1:9,0,192
c101428_g3_i1	c101428_g3_i1|m.157199:363:704:+;	475	C	G	CAT	GAT	H	D	0/0:0,255,255	0/1:71,0,255	0/1:141,0,255	0/1:169,0,255	0/0:0,4,255	0/0:0,108,255
c101430_g1_i1	c101430_g1_i1|m.157204:184:1926:+;	530	T	C	CTC	CCC	L	P	0/1:23,0,255	0/0:0,17,255	0/0:0,164,255	0/0:0,7,255	0/1:57,0,255	0/1:36,0,255
c101463_g1_i1	c101463_g1_i1|m.157403:1111:2697:+;	2680	A	G	ATG	GTG	M	V	0/0:0,11,39	0/1:74,0,87	0/1:11,0,9	0/1:23,0,119	0/0:0,20,28	0/0:0,99,201
c101485_g2_i4	c101485_g2_i4|m.157568:3:368:+;	163	C	T	CGG	TGG	R	W	0/0:33,33,33	0/1:110,0,24	0/1:19,0,114	0/1:34,0,222	0/0:0,42,255	0/0:0,48,255
c101499_g2_i1	c101499_g2_i1|m.157715:3:524:+;	362	G	A	CGA	CAA	R	Q	0/1:31,0,255	0/0:0,8,255	0/0:0,34,255	0/0:0,154,255	0/1:70,0,255	0/1:80,0,255
c101509_g1_i1	c101509_g1_i1|m.157816:2:1675:+;	753	A	T	GAA	GAT	E	D	0/1:255,0,255	0/0:0,125,255	0/0:0,255,255	0/0:0,255,255	0/1:255,0,255	0/1:68,0,255
c101509_g1_i1	c101509_g1_i1|m.157816:2:1675:+;	756	A	C	TGA	TGC	_	C	0/1:255,0,255	0/0:0,153,255	0/0:0,255,255	0/0:0,255,255	0/1:255,0,255	0/1:42,0,255
c101509_g1_i1	c101509_g1_i1|m.157816:2:1675:+;	757	A	T	AAA	TAA	K	_	0/1:255,0,255	0/0:0,139,255	0/0:0,255,255	0/0:0,255,255	0/1:255,0,255	0/1:42,0,255
c101509_g1_i1	c101509_g1_i1|m.157816:2:1675:+;	758	A	C	AAA	ACA	K	T	0/1:255,0,255	0/0:0,112,255	0/0:0,255,255	0/0:0,255,255	0/1:255,0,255	0/1:26,0,255
c101509_g1_i1	c101509_g1_i1|m.157816:2:1675:+;	759	A	T	AAA	AAT	K	N	0/1:255,0,255	0/0:0,62,255	0/0:0,255,255	0/0:0,255,255	0/1:255,0,255	0/1:34,0,255
c101521_g1_i2	c101521_g1_i2|m.157919:3:485:+;	376	G	C	GCC	CCC	A	P	0/1:49,0,58	0/0:0,12,22	0/0:0,56,190	0/0:0,1,70	0/1:4,0,54	0/1:21,0,76
c101521_g1_i5	c101521_g1_i5|m.157922:3:1520:+;	1304	G	C	TGG	TCG	W	S	0/0:0,255,255	0/1:39,0,255	0/1:109,0,255	0/1:218,0,255	0/0:0,103,255	0/0:0,255,255
c101523_g4_i1	c101523_g4_i1|m.157952:1:1710:+;	1321	G	A	GTT	ATT	V	I	./.:0,0,0	0/1:21,0,191	0/1:19,0,181	0/1:42,3,0	./.:0,0,0	./.:0,0,0
c101540_g3_i1	c101540_g3_i1|m.158148:1:1890:+;	472	C	G	CCG	GCG	P	A	0/0:0,33,255	0/1:70,0,207	0/1:51,0,240	0/1:170,0,136	0/0:0,6,77	0/0:0,21,231
c101543_g3_i1	c101543_g3_i1|m.158158:1:3015:+;	3010	G	A	GCC	ACC	A	T	0/0:0,3,255	0/1:255,0,6	0/1:84,0,160	0/1:15,0,206	0/0:0,15,169	0/0:0,6,84
c101550_g1_i2	c101550_g1_i2|m.158236:1:1122:+;c101550_g1_i2|m.158235:3:1229:+;	1042	G	A	GCG	ACG	A	T	0/0:3,0,227	0/1:121,0,255	0/1:255,0,255	0/1:195,0,255	0/0:0,7,217	0/0:0,161,255
c101550_g1_i2	c101550_g1_i2|m.158236:1:1122:+;c101550_g1_i2|m.158235:3:1229:+;	1045	C	T	CCG	TCG	P	S	0/0:0,6,253	0/1:113,0,255	0/1:166,0,255	0/1:230,0,255	0/0:0,46,243	0/0:0,178,255
c101553_g2_i3	c101553_g2_i3|m.158281:1085:2629:+;	1909	C	T	CCA	TCA	P	S	0/0:0,178,255	0/1:22,0,165	0/1:83,0,255	0/1:117,0,255	0/0:0,60,255	0/0:0,105,255
c101553_g2_i3	c101553_g2_i3|m.158281:1085:2629:+;	1940	C	G	ACG	AGG	T	R	0/0:0,157,255	0/1:54,0,163	0/1:30,0,255	0/1:84,0,255	0/0:0,66,255	0/0:0,114,255
c101553_g2_i3	c101553_g2_i3|m.158281:1085:2629:+;	1946	T	C	GTC	GCC	V	A	0/0:0,144,255	0/1:88,0,160	0/1:30,0,255	0/1:94,0,255	0/0:0,63,255	0/0:0,111,255
c101557_g2_i1	c101557_g2_i1|m.158350:257:1198:+;	994	C	G	CTA	GTA	L	V	0/0:0,255,255	0/1:69,0,255	0/1:189,0,255	0/1:53,0,255	0/0:0,208,255	0/0:0,255,255
c101569_g2_i1	c101569_g2_i1|m.158518:759:3275:+;	2381	C	T	GCA	GTA	A	V	0/1:18,0,255	0/0:0,244,255	0/0:0,118,255	0/0:0,116,255	0/1:124,0,255	0/1:255,0,255
c101588_g1_i2	c101588_g1_i2|m.158696:150:626:+;	498	C	G	GAC	GAG	D	E	0/0:0,9,118	0/1:35,0,199	0/1:84,0,104	0/1:12,0,232	0/0:0,72,255	0/0:0,3,15
c101588_g1_i2	c101588_g1_i2|m.158696:150:626:+;	499	C	G	CAG	GAG	Q	E	0/0:0,9,118	0/1:35,0,199	0/1:84,0,104	0/1:12,0,232	0/0:0,72,255	0/0:0,3,15
c101588_g1_i2	c101588_g1_i2|m.158696:150:626:+;	501	G	C	CAG	CAC	Q	H	0/0:0,9,118	0/1:35,0,199	0/1:81,0,107	0/1:15,0,231	0/0:0,75,255	0/0:0,3,15
c101588_g1_i2	c101588_g1_i2|m.158696:150:626:+;	502	G	C	GAC	CAC	D	H	0/0:0,9,118	0/1:35,0,199	0/1:81,0,107	0/1:15,0,231	0/0:0,75,255	0/0:0,3,15
c101588_g1_i2	c101588_g1_i2|m.158696:150:626:+;	505	C	G	CCG	GCG	P	A	0/0:0,9,118	0/1:35,0,199	0/1:81,0,107	0/1:18,0,235	0/0:0,75,255	0/0:0,3,15
c101614_g1_i1	c101614_g1_i1|m.158973:247:1206:+;	356	C	T	CCG	CTG	P	L	0/0:3,0,255	0/1:39,0,255	0/1:77,0,255	0/1:101,0,255	0/0:0,54,255	0/0:0,27,250
c101614_g1_i1	c101614_g1_i1|m.158973:247:1206:+;	374	C	T	GCG	GTG	A	V	0/0:0,22,255	0/1:88,0,255	0/1:131,0,255	0/1:39,0,255	0/0:0,55,255	0/0:0,81,255
c101614_g1_i1	c101614_g1_i1|m.158973:247:1206:+;	608	G	T	TGC	TTC	C	F	0/1:255,0,255	0/0:0,22,255	0/0:0,21,255	0/0:0,79,255	0/1:255,0,255	0/1:114,0,255
c101618_g4_i1	c101618_g4_i1|m.159002:1:810:+;	323	T	C	CTG	CCG	L	P	0/0:0,3,42	0/1:27,0,115	0/1:27,0,115	0/1:142,0,99	0/0:0,33,255	0/0:0,51,255
c101666_g1_i2	c101666_g1_i2|m.159360:2:2866:+;	2572	T	C	TAG	CAG	_	Q	0/0:0,7,4	1/1:30,6,0	1/1:3,8,0	1/1:3,6,0	0/0:0,6,3	0/0:0,18,4
c101674_g1_i1	c101674_g1_i1|m.159509:221:3070:+;	2500	G	A	GCC	ACC	A	T	0/0:0,188,255	0/1:37,0,255	0/1:12,0,128	0/1:21,0,174	0/0:0,108,253	0/0:0,190,255
c101694_g4_i1	c101694_g4_i1|m.159726:3:1262:+;	310	A	C	AAA	CAA	K	Q	0/1:107,0,255	0/0:0,53,255	0/0:0,32,255	0/0:0,157,255	0/1:58,0,255	0/1:11,0,255
c101694_g4_i1	c101694_g4_i1|m.159726:3:1262:+;	1113	C	A	TTC	TTA	F	L	0/1:195,0,255	0/0:0,58,255	0/0:0,77,255	0/0:0,241,255	0/1:179,0,255	0/1:40,0,255
c101702_g2_i1	c101702_g2_i1|m.159792:2:2344:+;	1517	A	G	GAT	GGT	D	G	0/0:0,247,255	0/1:165,0,255	0/1:55,0,255	0/1:18,0,255	0/0:0,117,255	0/0:0,223,255
c101716_g1_i1	c101716_g1_i1|m.159899:766:2466:+;	2411	C	G	TCT	TGT	S	C	0/0:0,78,255	0/1:84,0,255	0/1:59,0,255	0/1:255,0,255	0/0:0,84,255	0/0:0,60,255
c101728_g2_i2	c101728_g2_i2|m.159962:405:2753:+;	499	G	A	GCC	ACC	A	T	0/0:0,151,255	0/1:89,0,255	0/1:161,0,255	0/1:91,0,255	0/0:0,93,255	0/0:0,205,255
c101739_g1_i2	c101739_g1_i2|m.160053:1:2181:+;	856	C	A	CAT	AAT	H	N	0/1:54,0,227	0/0:0,93,255	0/0:0,21,235	0/0:0,39,255	0/1:246,0,255	0/1:70,0,255
c101740_g1_i3	c101740_g1_i3|m.160064:258:935:+;	758	T	A	ATG	AAG	M	K	0/0:0,20,50	0/1:67,1,0	0/1:5,0,108	0/1:40,0,60	0/0:0,36,163	0/0:0,3,68
c101750_g4_i1	c101750_g4_i1|m.160164:191:1078:+;	553	A	G	AGT	GGT	S	G	0/0:0,30,255	0/1:58,0,255	0/1:13,0,255	0/1:83,0,255	0/0:0,66,255	0/0:0,193,255
c101751_g1_i1	c101751_g1_i1|m.160165:270:2852:+;	1838	C	T	TCG	TTG	S	L	0/1:156,0,255	0/0:0,72,255	0/0:0,176,255	0/0:0,102,255	0/1:255,0,255	0/1:154,0,255
c101755_g1_i2	c101755_g1_i2|m.160221:977:2806:+;	2344	T	C	TGG	CGG	W	R	0/0:0,24,245	0/1:17,0,255	0/1:102,0,255	0/1:79,0,255	0/0:0,23,255	0/0:0,6,255
c101755_g1_i2	c101755_g1_i2|m.160221:977:2806:+;	2632	G	C	GGG	CGG	G	R	0/0:0,12,126	0/1:17,0,130	0/1:73,0,128	0/1:26,0,255	0/0:0,69,255	0/0:0,33,255
c101774_g4_i1	c101774_g4_i1|m.160403:3:395:+;	287	C	G	TCG	TGG	S	W	0/1:255,0,255	0/0:0,41,255	0/0:0,17,255	0/0:0,95,255	0/1:109,0,255	0/1:255,0,255
c101793_g1_i1	c101793_g1_i1|m.160501:2:1291:+;	722	T	C	CTG	CCG	L	P	0/1:128,0,255	0/0:0,255,255	0/0:0,255,255	0/0:0,229,255	0/1:81,0,255	0/1:45,0,255
c101793_g1_i1	c101793_g1_i1|m.160501:2:1291:+;	1021	G	A	GCT	ACT	A	T	0/1:159,0,255	0/0:0,187,255	0/0:0,190,255	0/0:0,3,255	0/1:41,0,255	0/1:166,0,255
c101793_g1_i1	c101793_g1_i1|m.160501:2:1291:+;	1232	C	T	CCG	CTG	P	L	0/1:206,0,255	0/0:0,17,255	0/0:0,86,255	0/0:0,121,255	0/1:255,0,255	0/1:173,0,255
c101794_g1_i1	c101794_g1_i1|m.160503:2:1999:+;	223	C	G	CTC	GTC	L	V	0/0:0,3,42	0/1:36,0,36	0/1:107,0,30	0/1:33,3,0	0/0:0,6,77	0/0:0,9,119
c101804_g7_i1	c101804_g7_i1|m.160623:2:1702:+;	91	T	C	TGA	CGA	_	R	1/1:40,3,0	./.:0,0,0	./.:0,0,0	./.:0,0,0	1/1:42,3,0	1/1:41,12,0
c101804_g7_i1	c101804_g7_i1|m.160623:2:1702:+;	97	C	T	CCA	TCA	P	S	1/1:40,3,0	./.:0,0,0	./.:0,0,0	./.:0,0,0	1/1:42,3,0	1/1:41,12,0
c101817_g4_i11	c101817_g4_i11|m.160770:213:545:+;	449	C	G	CCT	CGT	P	R	0/0:0,11,255	0/1:147,0,255	0/1:34,0,255	0/1:255,0,255	0/0:0,118,255	0/0:4,0,255
c101826_g4_i1	c101826_g4_i1|m.160851:2:841:+;	269	G	A	CGC	CAC	R	H	0/1:210,0,255	0/0:0,123,255	0/0:0,184,255	0/0:0,95,255	0/1:27,0,255	0/1:80,0,255
c101837_g1_i2	c101837_g1_i2|m.160966:2:727:+;	559	C	T	CCA	TCA	P	S	0/0:0,6,75	0/1:108,0,112	0/1:62,0,117	0/1:15,0,75	0/0:0,18,158	0/0:0,18,164
c101872_g3_i3	c101872_g3_i3|m.161317:216:1790:+;	282	C	G	GAC	GAG	D	E	0/1:48,0,190	0/0:0,39,255	0/0:0,78,255	0/0:0,109,255	0/1:78,0,255	0/1:84,0,247
c101873_g1_i2	c101873_g1_i2|m.161325:2:1123:+;	910	G	T	GGC	TGC	G	C	0/1:182,0,255	0/0:0,108,255	0/0:0,255,255	0/0:0,197,255	0/1:255,0,255	0/1:214,0,255
c101890_g1_i3	c101890_g1_i3|m.161456:689:1774:+;	1765	A	G	ACG	GCG	T	A	0/1:91,0,255	0/0:0,255,255	0/0:0,222,255	0/0:0,210,255	0/1:78,0,255	0/1:131,0,240
c101892_g1_i2	c101892_g1_i2|m.161482:147:2066:+;	686	C	T	CCG	CTG	P	L	0/0:0,12,153	0/1:215,0,163	0/1:93,0,110	0/1:16,0,201	0/0:0,12,136	0/0:0,21,212
c101892_g1_i2	c101892_g1_i2|m.161482:147:2066:+;	785	C	T	GCG	GTG	A	V	0/0:0,12,153	0/1:84,0,194	0/1:58,0,172	0/1:57,0,166	0/0:0,24,230	0/0:0,0,226
c101892_g1_i2	c101892_g1_i2|m.161482:147:2066:+;	1438	C	G	CTG	GTG	L	V	0/0:0,24,255	0/1:27,0,255	0/1:10,0,132	0/1:14,0,255	0/0:0,102,255	0/0:0,135,255
c101925_g1_i1	c101925_g1_i1|m.161920:143:1573:+;	808	C	T	CGT	TGT	R	C	0/0:0,255,255	0/1:20,0,255	0/1:28,0,255	0/1:137,0,255	0/0:0,255,255	0/0:0,255,255
c101991_g1_i4	c101991_g1_i4|m.162508:2074:2373:+;	2099	T	C	GTC	GCC	V	A	1/1:218,33,0	0/1:34,0,88	0/1:34,0,14	0/1:31,0,45	1/1:166,15,0	1/1:77,6,0
c102004_g1_i1	c102004_g1_i1|m.162582:199:1767:+;	667	T	C	TCC	CCC	S	P	0/0:0,3,40	0/1:98,0,255	0/1:79,0,220	0/1:72,0,255	0/0:0,137,255	0/0:0,3,42
c102004_g1_i1	c102004_g1_i1|m.162582:199:1767:+;	1495	G	A	GTG	ATG	V	M	0/0:0,6,77	0/1:186,0,255	0/1:53,0,255	0/1:92,0,255	0/0:0,255,255	0/0:0,9,119
c102004_g1_i1	c102004_g1_i1|m.162582:199:1767:+;	1574	T	C	ATG	ACG	M	T	0/0:0,9,118	0/1:186,0,255	0/1:48,0,255	0/1:90,0,255	0/0:0,255,255	0/0:0,9,118
c102012_g1_i1	c102012_g1_i1|m.162680:2:1129:+;	25	G	A	GCA	ACA	A	T	0/0:0,6,77	0/1:113,0,175	0/1:47,0,65	0/1:12,0,168	0/0:0,27,191	0/0:0,24,182
c102012_g1_i2	c102012_g1_i2|m.162681:2:1510:+;	172	C	T	CGA	TGA	R	_	0/0:0,32,64	0/1:44,0,68	0/1:29,0,87	0/1:26,0,111	0/0:0,1,58	0/0:0,1,160
c102046_g1_i1	c102046_g1_i1|m.162920:276:3659:+;	562	G	C	GAG	CAG	E	Q	1/1:255,15,0	0/1:255,0,98	0/1:255,0,175	0/1:255,0,32	1/1:255,42,0	1/1:255,68,0
c102046_g1_i1	c102046_g1_i1|m.162920:276:3659:+;	671	C	A	CCA	CAA	P	Q	0/1:78,0,255	0/0:0,255,255	0/0:0,255,255	0/0:0,172,255	0/1:117,0,255	0/1:102,0,255
c102046_g1_i1	c102046_g1_i1|m.162920:276:3659:+;	3185	C	T	GCC	GTC	A	V	0/1:15,0,255	0/0:0,255,255	0/0:0,255,255	0/0:0,255,255	0/1:170,0,255	0/1:187,0,255
c102051_g4_i1	c102051_g4_i1|m.163035:1:369:+;	86	T	C	CTT	CCT	L	P	0/0:0,6,48	0/1:8,3,0	0/1:31,0,68	0/1:49,0,18	0/0:0,3,24	0/0:0,6,77
c102051_g4_i1	c102051_g4_i1|m.163035:1:369:+;	268	C	A	CTC	ATC	L	I	0/0:0,21,108	0/1:56,0,119	0/1:30,0,165	0/1:16,0,172	0/0:0,3,42	0/0:0,6,75
c102051_g4_i1	c102051_g4_i1|m.163035:1:369:+;	301	G	A	GGT	AGT	G	S	0/0:0,21,123	0/1:57,0,87	0/1:71,0,135	0/1:50,0,170	0/0:0,3,42	0/0:0,6,75
c102053_g1_i2	c102053_g1_i2|m.163075:3:755:+;	422	G	C	CGA	CCA	R	P	0/1:56,0,162	0/0:0,3,111	0/0:0,17,255	0/0:0,88,240	0/1:10,0,214	0/1:25,0,255
c102056_g1_i3	c102056_g1_i3|m.163107:1:747:+;	316	T	A	TCC	ACC	S	T	0/0:0,3,25	0/1:31,0,57	0/1:6,0,123	0/1:14,0,40	0/0:0,10,202	0/0:0,12,66
c102056_g1_i3	c102056_g1_i3|m.163107:1:747:+;	319	T	A	TCC	ACC	S	T	0/0:0,3,25	0/1:31,0,57	0/1:6,0,123	0/1:11,0,49	0/0:0,10,202	0/0:0,12,68
c102065_g2_i1	c102065_g2_i1|m.163178:1141:1653:+;	1644	C	G	TTC	TTG	F	L	0/1:104,0,177	./.:0,0,0	./.:0,0,0	./.:0,0,0	0/1:33,0,68	0/1:33,0,68
c102070_g1_i1	c102070_g1_i1|m.163246:119:2068:+;	488	G	T	CGC	CTC	R	L	0/1:60,0,186	0/0:0,48,255	0/0:0,42,255	0/0:0,84,255	0/1:7,0,255	0/1:105,0,255
c102087_g1_i6	c102087_g1_i6|m.163421:433:1971:+;	655	G	C	GCG	CCG	A	P	0/0:0,9,79	0/1:7,0,231	0/1:120,0,255	0/1:163,0,240	0/0:0,81,255	0/0:0,132,255
c102093_g2_i1	c102093_g2_i1|m.163512:492:2501:+;	529	A	G	AAG	GAG	K	E	0/0:0,255,255	0/1:166,0,255	0/1:54,0,255	0/1:26,0,255	0/0:0,1,255	0/0:0,255,255
c102113_g1_i1	c102113_g1_i1|m.163670:2:724:+;	512	C	T	ACG	ATG	T	M	0/0:0,30,255	0/1:53,0,255	0/1:156,0,219	0/1:104,0,255	0/0:0,24,235	0/0:3,0,237
c102115_g1_i1	c102115_g1_i1|m.163681:319:2439:+;	645	G	C	AAG	AAC	K	N	0/1:85,0,255	0/0:0,255,255	0/0:0,255,255	0/0:0,255,255	0/1:255,0,255	0/1:255,0,255
c102115_g1_i1	c102115_g1_i1|m.163681:319:2439:+;	1126	G	T	GGT	TGT	G	C	0/0:0,255,255	0/1:70,0,255	0/1:223,0,255	0/1:117,0,255	0/0:0,255,255	0/0:0,255,255
c102127_g1_i2	c102127_g1_i2|m.163769:1513:2766:+;	2697	C	G	GAC	GAG	D	E	0/1:15,0,68	0/0:0,33,255	0/0:0,45,255	0/0:0,33,255	0/1:14,0,75	0/1:23,3,0
c102129_g1_i3	c102129_g1_i3|m.163787:2:1858:+;	214	C	T	CGG	TGG	R	W	0/1:53,0,255	0/0:0,126,255	0/0:0,18,255	0/0:0,6,255	0/1:7,0,227	0/1:132,0,255
c102129_g1_i3	c102129_g1_i3|m.163787:2:1858:+;	1840	C	T	CGA	TGA	R	_	0/0:0,104,255	0/1:255,0,48	0/1:147,0,218	0/1:193,0,188	0/0:0,63,239	0/0:0,17,144
c102176_g1_i2	c102176_g1_i2|m.164251:421:2139:+;	1534	C	A	CTG	ATG	L	M	0/1:45,0,185	0/0:0,53,147	0/0:0,110,206	0/0:0,86,244	0/1:79,0,115	0/1:58,0,149
c102246_g2_i1	c102246_g2_i1|m.164848:487:1407:+;	1315	A	T	AAG	TAG	K	_	0/1:28,0,255	0/0:0,11,255	0/0:0,47,255	0/0:0,57,255	0/1:255,0,255	0/1:30,0,255
c102254_g1_i1	c102254_g1_i1|m.164881:1:744:+;	443	C	T	GCT	GTT	A	V	0/1:25,0,255	0/0:4,0,255	0/0:0,37,255	0/0:5,0,255	0/1:13,0,234	0/1:21,0,255
c102269_g1_i3	c102269_g1_i3|m.165046:3:1814:+;	1757	A	G	CAC	CGC	H	R	0/1:179,0,255	0/0:0,255,255	0/0:0,2,255	0/0:0,255,255	0/1:117,0,255	0/1:233,0,255
c102269_g1_i3	c102269_g1_i3|m.165046:3:1814:+;	1790	T	C	ATG	ACG	M	T	0/1:158,0,255	0/0:0,255,255	0/0:0,20,255	0/0:0,255,255	0/1:61,0,255	0/1:161,0,255
c102285_g6_i1	c102285_g6_i1|m.165178:156:1604:+;	835	G	A	GTC	ATC	V	I	0/1:255,0,255	0/0:0,255,255	0/0:0,248,255	0/0:0,6,255	0/1:10,0,255	0/1:38,0,255
c102316_g1_i1	c102316_g1_i1|m.165421:2:2134:+;	1258	C	G	CGC	GGC	R	G	0/0:0,6,84	0/1:69,0,255	0/1:85,0,255	0/1:57,0,255	0/0:0,69,255	0/0:0,33,255
c102324_g1_i1	c102324_g1_i1|m.165462:3:686:+;	434	G	C	AGC	ACC	S	T	0/1:225,0,255	0/0:0,157,255	0/0:0,191,255	0/0:0,255,255	0/1:155,0,255	0/1:177,0,255
c102326_g1_i4	c102326_g1_i4|m.165484:2:313:+;	26	C	A	GCG	GAG	A	E	0/1:39,0,30	0/0:0,12,74	0/0:0,9,72	0/0:0,12,66	0/1:111,0,13	0/1:31,0,51
c102326_g1_i4	c102326_g1_i4|m.165484:2:313:+;	247	G	T	GGA	TGA	G	_	0/1:53,0,207	0/0:0,36,144	0/0:0,51,216	0/0:0,54,208	0/1:99,0,123	0/1:34,0,192
c102339_g1_i1	c102339_g1_i1|m.165597:253:2772:+;	595	G	T	GCA	TCA	A	S	0/1:44,0,255	0/0:0,25,255	0/0:0,36,255	0/0:0,207,255	0/1:149,0,255	0/1:245,0,255
c102340_g3_i2	c102340_g3_i2|m.165615:1:1401:+;	1205	G	A	CGG	CAG	R	Q	0/1:255,0,255	0/0:0,255,255	0/0:0,255,255	0/0:0,255,255	0/1:9,0,255	0/1:80,0,255
c102342_g1_i1	c102342_g1_i1|m.165641:103:1173:+;	125	G	T	GGC	GTC	G	V	0/0:0,54,255	0/1:91,0,182	0/1:21,0,145	0/1:45,0,129	0/0:0,3,42	0/0:0,18,175
c102342_g1_i1	c102342_g1_i1|m.165641:103:1173:+;	190	A	G	AGC	GGC	S	G	0/0:0,226,255	0/1:141,0,255	0/1:38,0,219	0/1:25,0,114	0/0:0,9,118	0/0:0,24,208
c102399_g2_i1	c102399_g2_i1|m.166188:349:2214:+;	2138	T	C	GTG	GCG	V	A	0/0:0,35,168	0/1:57,0,113	0/1:28,0,55	0/1:31,0,88	0/0:0,241,193	0/0:0,208,194
c102508_g1_i2	c102508_g1_i2|m.167256:359:721:+;	539	A	G	CAA	CGA	Q	R	0/1:54,0,255	0/0:0,48,255	0/0:0,19,255	0/0:0,34,255	0/1:48,0,255	0/1:62,0,255
c102530_g2_i5	c102530_g2_i5|m.167474:707:1009:+;	785	A	G	TAT	TGT	Y	C	0/1:24,3,0	0/0:0,9,103	0/0:0,3,78	0/0:0,15,168	0/1:35,1,0	0/1:32,0,104
c102530_g2_i5	c102530_g2_i5|m.167474:707:1009:+;	826	G	A	GTT	ATT	V	I	0/1:24,3,0	0/0:0,18,146	0/0:0,2,36	0/0:0,18,169	0/1:19,1,0	0/1:42,0,102
c102533_g1_i2	c102533_g1_i2|m.167516:529:990:+;	680	G	A	AGC	AAC	S	N	0/0:0,111,255	0/1:37,0,255	0/1:158,0,255	0/1:239,0,255	0/0:0,160,255	0/0:0,126,255
c102576_g1_i1	c102576_g1_i1|m.167967:3:713:+;	345	A	T	AAA	AAT	K	N	0/1:134,0,155	0/0:0,141,127	0/0:0,5,95	0/0:0,113,113	0/1:55,0,100	0/1:5,0,86
c102580_g2_i1	c102580_g2_i1|m.168011:1:984:+;	277	G	T	GGT	TGT	G	C	0/0:0,27,249	0/1:84,0,149	0/1:18,0,201	0/1:54,0,164	0/0:0,12,145	0/0:0,60,255
c102587_g1_i1	c102587_g1_i1|m.168080:2:1216:+;	802	C	T	CGT	TGT	R	C	0/0:0,255,48	1/1:129,12,0	1/1:155,20,0	1/1:112,26,0	0/0:0,93,29	0/0:0,197,30
c102587_g1_i2	c102587_g1_i2|m.168081:539:1270:+;	1024	T	A	TCC	ACC	S	T	./.:0,0,0	0/1:107,0,30	0/1:44,0,104	0/1:21,0,188	./.:0,0,0	./.:0,0,0
c102632_g1_i7	c102632_g1_i7|m.168439:1:573:+;	226	G	A	GCC	ACC	A	T	1/1:14,6,0	./.:0,0,0	./.:0,0,0	./.:0,0,0	1/1:17,9,0	1/1:28,15,0
c102647_g5_i1	c102647_g5_i1|m.168576:2:1228:+;	14	C	G	CCA	CGA	P	R	0/1:18,0,156	0/0:0,24,186	0/0:0,9,105	0/0:0,9,105	0/1:33,0,68	0/1:18,0,156
c102649_g4_i2	c102649_g4_i2|m.168618:1:702:+;	569	G	A	AGC	AAC	S	N	0/0:0,255,255	0/1:101,0,52	0/1:145,0,182	0/1:148,0,165	0/0:0,129,236	0/0:0,225,255
c102677_g1_i1	c102677_g1_i1|m.168888:2:1243:+;	802	C	T	CGA	TGA	R	_	0/0:0,154,255	0/1:163,0,255	0/1:139,0,255	0/1:107,0,255	0/0:0,255,255	0/0:0,66,255
c102677_g1_i1	c102677_g1_i1|m.168888:2:1243:+;	877	G	A	GGC	AGC	G	S	0/0:0,111,255	0/1:116,0,255	0/1:109,0,255	0/1:157,0,255	0/0:0,226,255	0/0:0,57,255
c102678_g1_i2	c102678_g1_i2|m.168896:1058:3613:+;	1265	A	G	TAC	TGC	Y	C	0/1:49,5,0	0/0:0,53,67	0/0:0,11,5	0/0:0,19,72	0/1:24,2,0	0/1:11,0,99
c102683_g4_i2	c102683_g4_i2|m.168936:2198:2533:+;	2209	G	C	GGT	CGT	G	R	0/1:228,0,255	0/0:0,242,255	0/0:0,91,255	0/0:0,94,255	0/1:112,0,255	0/1:255,0,255
c102689_g1_i2	c102689_g1_i2|m.169007:266:1399:+;	1321	T	C	TAA	CAA	_	Q	0/0:0,87,80	0/1:115,0,150	0/1:141,0,163	0/1:33,0,94	0/0:0,11,70	0/0:0,79,108
c102689_g2_i1	c102689_g2_i1|m.169016:3:1595:+;	824	G	A	TGC	TAC	C	Y	0/0:0,9,118	0/1:84,0,255	0/1:255,0,255	0/1:143,0,255	0/0:0,66,255	0/0:0,114,255
c102700_g1_i1	c102700_g1_i1|m.169065:2:1609:+;	1315	G	C	GTC	CTC	V	L	0/0:0,27,227	0/1:9,0,229	0/1:33,0,68	0/1:33,0,57	0/0:0,15,168	0/0:0,21,203
c102700_g2_i1	c102700_g2_i1|m.169070:2:358:+;	251	T	A	ATC	AAC	I	N	0/0:0,36,255	0/1:10,0,255	0/1:21,0,183	0/1:67,0,105	0/0:0,33,255	0/0:0,51,255
c102702_g4_i1	c102702_g4_i1|m.169088:2:1453:+;	809	C	T	CCG	CTG	P	L	0/1:255,0,255	0/0:0,7,255	0/0:0,96,255	0/0:0,19,255	0/1:72,0,255	0/1:60,0,255
c102708_g1_i1	c102708_g1_i1|m.169120:365:1768:+;	631	G	A	GCT	ACT	A	T	0/0:0,255,255	0/1:12,0,255	0/1:42,0,255	0/1:20,0,255	0/0:0,255,255	0/0:0,244,255
c102708_g1_i1	c102708_g1_i1|m.169120:365:1768:+;	634	C	T	CGG	TGG	R	W	0/0:0,255,255	0/1:12,0,255	0/1:34,0,255	0/1:17,0,255	0/0:0,255,255	0/0:0,250,255
c102716_g1_i1	c102716_g1_i1|m.169219:357:3656:+;	1240	A	G	AGG	GGG	R	G	0/0:0,255,255	0/1:99,0,255	0/1:39,0,255	0/1:55,0,255	0/0:0,67,255	0/0:0,255,255
c102716_g1_i1	c102716_g1_i1|m.169219:357:3656:+;	2459	G	A	AGT	AAT	S	N	0/1:58,0,255	0/0:0,50,255	0/0:0,16,255	0/0:0,255,255	0/1:31,0,255	0/1:14,0,255
c102716_g1_i1	c102716_g1_i1|m.169219:357:3656:+;	2504	G	T	TGT	TTT	C	F	0/0:0,255,255	0/1:223,0,255	0/1:24,0,255	0/1:167,0,255	0/0:0,19,255	0/0:0,255,255
c102719_g1_i1	c102719_g1_i1|m.169255:2:505:+;	379	G	A	GAA	AAA	E	K	0/1:255,0,255	0/0:0,128,255	0/0:0,255,255	0/0:0,65,255	0/1:255,0,255	0/1:113,0,255
c102729_g1_i3	c102729_g1_i3|m.169364:646:2256:+;c102729_g1_i3|m.169363:452:2353:+;	1243	G	T	GCC	TCC	A	S	0/0:0,54,248	0/1:142,0,198	0/1:200,0,215	0/1:69,0,255	0/0:0,111,255	0/0:0,132,255
c102729_g1_i3	c102729_g1_i3|m.169364:646:2256:+;c102729_g1_i3|m.169363:452:2353:+;	1255	G	C	GGA	CGA	G	R	0/0:0,30,228	0/1:129,0,213	0/1:242,0,255	0/1:119,0,255	0/0:0,57,255	0/0:0,87,255
c102729_g1_i3	c102729_g1_i3|m.169364:646:2256:+;c102729_g1_i3|m.169363:452:2353:+;	1264	C	G	CGA	GGA	R	G	0/0:0,42,255	0/1:130,0,213	0/1:255,0,255	0/1:120,0,255	0/0:0,66,255	0/0:0,90,255
c102745_g1_i2	c102745_g1_i2|m.169495:192:1436:+;	1253	C	T	GCG	GTG	A	V	0/0:0,58,107	0/1:26,0,30	0/1:32,0,48	0/1:9,0,18	0/0:0,17,47	0/0:0,15,32
c102759_g1_i1	c102759_g1_i1|m.169611:501:986:+;	698	A	C	GAG	GCG	E	A	0/0:0,157,255	0/1:27,0,255	0/1:68,0,255	0/1:201,0,255	0/0:0,108,255	0/0:0,81,255
c102761_g1_i1	c102761_g1_i1|m.169619:3:1358:+;	1190	C	T	ACT	ATT	T	I	1/1:10,72,0	0/0:0,16,6	0/0:0,12,3	0/0:0,12,2	1/1:24,115,0	1/1:8,49,0
c102780_g1_i1	c102780_g1_i1|m.169798:347:2599:+;	766	G	C	GCT	CCT	A	P	0/0:0,255,255	0/1:69,0,255	0/1:185,0,255	0/1:47,0,255	0/0:0,198,255	0/0:0,255,255
c102780_g1_i1	c102780_g1_i1|m.169799:1312:2616:+;c102780_g1_i1|m.169798:347:2599:+;	1915	C	T	CGG	TGG	R	W	0/0:0,45,255	0/1:131,0,255	0/1:199,0,255	0/1:47,0,255	0/0:0,90,255	0/0:0,255,255
c102780_g1_i1	c102780_g1_i1|m.169799:1312:2616:+;c102780_g1_i1|m.169798:347:2599:+;	1918	G	T	GGC	TGC	G	C	0/0:0,36,255	0/1:144,0,255	0/1:213,0,255	0/1:76,0,255	0/0:0,106,255	0/0:0,255,255
c102790_g1_i2	c102790_g1_i2|m.169872:1343:2278:+;	1444	G	A	GAC	AAC	D	N	0/1:46,0,37	0/0:0,45,122	0/0:1,0,99	0/0:0,72,131	0/1:58,0,77	0/1:49,0,112
c102801_g2_i3	c102801_g2_i3|m.169962:135:995:+;	973	G	A	GTC	ATC	V	I	0/0:2,0,255	0/1:255,0,255	0/1:148,0,255	0/1:255,0,255	0/0:0,239,255	0/0:0,255,255
c102818_g1_i7	c102818_g1_i7|m.170117:3:425:+;	155	G	C	AGC	ACC	S	T	0/0:0,42,83	0/1:37,0,60	0/1:37,0,94	0/1:16,0,160	0/0:0,15,50	0/0:0,25,187
c102819_g1_i1	c102819_g1_i1|m.170124:3:1370:+;	517	C	T	CAG	TAG	Q	_	0/1:255,0,255	0/0:0,61,255	0/0:0,255,255	0/0:0,255,255	0/1:113,0,255	0/1:85,0,255
c102823_g1_i1	c102823_g1_i1|m.170150:65:1384:+;	796	C	T	CGT	TGT	R	C	0/1:96,0,255	0/0:0,255,255	0/0:0,126,255	0/0:0,80,255	0/1:29,0,255	0/1:20,0,255
c102831_g2_i1	c102831_g2_i1|m.170228:3:383:+;	299	A	G	CAT	CGT	H	R	0/1:73,6,0	0/0:0,14,255	0/0:0,2,255	0/0:0,42,255	0/1:112,0,255	0/1:32,0,255
c102833_g1_i6	c102833_g1_i6|m.170254:3:845:+;	751	T	C	TGA	CGA	_	R	0/0:0,21,170	0/1:32,0,125	0/1:15,0,188	0/1:9,0,255	0/0:0,2,235	0/0:0,27,255
c102856_g1_i4	c102856_g1_i4|m.170481:2:760:+;	250	T	C	TTT	CTT	F	L	0/1:9,0,188	0/0:0,3,4	0/0:0,24,102	0/0:0,21,101	0/1:34,0,94	0/1:50,0,100
c102861_g4_i1	c102861_g4_i1|m.170536:3:467:+;	164	G	T	CGG	CTG	R	L	0/0:0,5,255	0/1:24,0,255	0/1:175,0,255	0/1:62,0,255	0/0:0,78,255	0/0:0,76,255
c102868_g1_i2	c102868_g1_i2|m.170573:319:2091:+;	2030	T	G	ATA	AGA	I	R	0/0:0,12,14	1/1:29,16,0	1/1:39,31,0	1/1:33,38,0	0/0:0,103,24	0/0:0,139,28
c102903_g1_i1	c102903_g1_i1|m.170857:131:2434:+;	232	C	T	CGA	TGA	R	_	0/0:0,5,255	0/1:137,0,255	0/1:40,0,255	0/1:75,0,255	0/0:0,21,255	0/0:0,255,255
c102906_g5_i1	c102906_g5_i1|m.170880:194:1246:+;	961	C	T	CAT	TAT	H	Y	./.:0,0,0	1/1:11,12,0	1/1:14,15,0	1/1:11,12,0	./.:0,0,0	./.:0,0,0
c102906_g5_i1	c102906_g5_i1|m.170880:194:1246:+;	964	G	A	GGA	AGA	G	R	./.:0,0,0	1/1:11,12,0	1/1:14,15,0	1/1:11,12,0	./.:0,0,0	./.:0,0,0
c102914_g1_i1	c102914_g1_i1|m.171016:203:700:+;	462	G	T	TAG	TAT	_	Y	0/0:0,24,255	0/1:41,0,255	0/1:137,0,120	0/1:89,0,255	0/0:0,27,255	0/0:0,6,234
c102914_g1_i4	c102914_g1_i4|m.171020:1:471:+;	160	T	C	TCG	CCG	S	P	0/1:54,0,176	0/0:0,33,192	0/0:0,12,126	0/0:0,2,241	0/1:70,0,32	0/1:54,0,99
c102954_g2_i3	c102954_g2_i3|m.171438:3:641:+;	280	A	G	AAA	GAA	K	E	1/1:26,9,0	0/1:6,0,101	0/1:5,0,1	0/1:11,0,26	1/1:30,15,0	1/1:36,18,0
c102954_g2_i3	c102954_g2_i3|m.171438:3:641:+;	287	A	G	GAC	GGC	D	G	1/1:40,15,0	0/1:6,0,101	0/1:5,0,1	0/1:39,0,23	1/1:23,15,0	1/1:36,15,0
c102954_g2_i3	c102954_g2_i3|m.171438:3:641:+;	596	A	C	CAG	CCG	Q	P	0/1:15,0,160	0/0:0,102,255	0/0:0,117,255	0/0:5,0,159	0/1:56,0,124	0/1:11,0,231
c102968_g1_i1	c102968_g1_i1|m.171632:2:802:+;	724	G	A	GAT	AAT	D	N	0/1:125,0,135	0/0:0,12,128	0/0:0,81,255	0/0:0,36,240	0/1:139,0,255	0/1:128,0,255
c102968_g2_i1	c102968_g2_i1|m.171637:343:981:+;	467	T	C	ATC	ACC	I	T	0/0:0,75,255	0/1:21,0,132	0/1:142,0,241	0/1:90,0,255	0/0:0,60,255	0/0:0,66,255
c102976_g1_i2	c102976_g1_i2|m.171714:2733:3170:+;	3125	G	T	CGG	CTG	R	L	0/0:0,255,255	0/1:22,0,144	0/1:11,0,140	0/1:34,0,113	0/0:0,6,93	0/0:0,9,81
c102989_g2_i1	c102989_g2_i1|m.171812:2:1207:+;	518	G	A	GGG	GAG	G	E	0/0:0,66,152	0/1:32,0,81	0/1:33,0,59	0/1:5,0,86	0/0:0,116,108	0/0:0,5,11
c102989_g2_i1	c102989_g2_i1|m.171812:2:1207:+;	857	G	T	TGC	TTC	C	F	0/1:64,0,255	0/0:0,169,255	0/0:0,59,255	0/0:0,154,255	0/1:126,0,255	0/1:79,0,255
c102994_g1_i1	c102994_g1_i1|m.171850:3:2255:+;	820	G	A	GCC	ACC	A	T	0/1:243,0,255	0/0:0,45,255	0/0:0,110,255	0/0:0,190,255	0/1:255,0,255	0/1:90,0,255
c102994_g1_i1	c102994_g1_i1|m.171850:3:2255:+;	1300	G	T	GCA	TCA	A	S	0/1:255,0,255	0/0:0,43,255	0/0:0,126,255	0/0:0,163,255	0/1:174,0,255	0/1:184,0,255
c102997_g2_i1	c102997_g2_i1|m.171868:1:1536:+;	274	C	T	CTC	TTC	L	F	1/1:8,6,0	0/1:0,3,4	0/1:0,3,4	0/1:0,3,3	1/1:16,12,0	1/1:16,16,0
c102999_g3_i1	c102999_g3_i1|m.171886:2:406:+;	263	C	T	CCG	CTG	P	L	0/1:143,0,255	0/0:0,12,120	0/0:0,21,214	0/0:0,12,122	0/1:37,0,243	0/1:111,0,144
c103008_g1_i2	c103008_g1_i2|m.172042:159:878:+;	823	C	G	CAC	GAC	H	D	0/0:0,6,82	0/1:97,0,123	0/1:63,0,5	0/1:33,0,3	0/0:0,3,4	0/0:0,6,7
c103008_g1_i3	c103008_g1_i3|m.172044:159:854:+;	823	C	G	CAC	GAC	H	D	0/0:0,15,111	0/1:36,0,152	0/1:45,0,179	0/1:35,0,200	0/0:0,9,69	0/0:0,54,248
c103018_g2_i1	c103018_g2_i1|m.172091:525:1313:+;	541	C	T	CCG	TCG	P	S	0/0:0,9,119	0/1:208,0,255	0/1:233,0,255	0/1:175,0,255	0/0:0,7,255	0/0:0,0,255
c103018_g2_i1	c103018_g2_i1|m.172091:525:1313:+;	614	C	T	CCG	CTG	P	L	0/0:0,9,104	0/1:200,0,255	0/1:255,0,255	0/1:208,0,255	0/0:0,190,255	0/0:0,16,255
c103018_g2_i1	c103018_g2_i1|m.172091:525:1313:+;	1034	A	G	TAT	TGT	Y	C	0/0:0,15,183	0/1:255,0,255	0/1:194,0,255	0/1:6,0,255	0/0:0,156,255	0/0:0,255,255
c103018_g2_i1	c103018_g2_i1|m.172091:525:1313:+;	1241	G	A	GGA	GAA	G	E	0/0:0,9,105	0/1:207,0,255	0/1:188,0,255	0/1:22,0,255	0/0:0,139,255	0/0:0,181,255
c103018_g4_i1	c103018_g4_i1|m.172097:3:455:+;	86	G	C	CGT	CCT	R	P	1/1:33,12,0	0/1:126,0,78	0/1:50,0,79	0/1:75,0,33	1/1:71,93,0	1/1:157,148,0
c103018_g4_i1	c103018_g4_i1|m.172097:3:455:+;	101	G	A	CGA	CAA	R	Q	1/1:33,15,0	0/1:170,0,100	0/1:117,0,133	0/1:138,0,63	1/1:131,96,0	1/1:200,154,0
c103018_g4_i1	c103018_g4_i1|m.172097:3:455:+;	107	C	G	TCC	TGC	S	C	1/1:36,15,0	0/1:172,0,55	0/1:120,0,124	0/1:143,0,66	1/1:156,113,0	1/1:200,151,0
c103026_g1_i4	c103026_g1_i4|m.172150:291:1199:+;	854	G	A	TGG	TAG	W	_	0/1:7,1,0	0/0:0,3,3	0/0:0,30,28	0/0:0,13,2	0/1:34,1,0	0/1:7,1,0
c103045_g3_i1	c103045_g3_i1|m.172301:3:1088:+;	740	C	G	GCA	GGA	A	G	0/1:53,0,255	0/0:0,75,255	0/0:0,118,255	0/0:0,255,255	0/1:255,0,255	0/1:255,0,255
c103045_g3_i1	c103045_g3_i1|m.172301:3:1088:+;	874	C	T	CGC	TGC	R	C	0/1:112,0,255	0/0:0,255,255	0/0:0,255,255	0/0:0,255,255	0/1:39,0,255	0/1:255,0,255
c103051_g1_i2	c103051_g1_i2|m.172386:954:1352:+;	1349	T	C	GTT	GCT	V	A	0/0:0,17,255	0/1:68,0,255	0/1:35,0,255	0/1:62,0,255	0/0:0,0,255	0/0:0,176,255
c103079_g1_i2	c103079_g1_i2|m.172634:763:3981:+;	902	T	G	TTG	TGG	L	W	0/1:217,0,255	0/0:0,27,255	0/0:0,255,255	0/0:0,15,255	0/1:16,0,255	0/1:160,0,255
c103081_g1_i2	c103081_g1_i2|m.172646:837:1430:+;	1367	T	C	GTC	GCC	V	A	0/1:60,0,145	0/0:0,33,199	0/0:0,57,255	0/0:0,57,255	0/1:58,0,255	0/1:66,0,227
c103096_g1_i1	c103096_g1_i1|m.172842:695:1111:+;	988	T	C	TGA	CGA	_	R	1/1:55,5,0	0/1:9,0,89	0/1:0,0,117	0/1:48,0,92	1/1:117,27,0	1/1:73,16,0
c103098_g1_i5	c103098_g1_i5|m.172873:71:1498:+;	1327	T	C	TGT	CGT	C	R	0/0:0,1,0	0/1:145,0,109	0/1:52,0,46	0/1:10,0,78	0/0:0,15,84	0/0:0,1,70
c103104_g2_i1	c103104_g2_i1|m.172946:465:1874:+;	506	C	G	ACT	AGT	T	S	0/0:0,102,255	0/1:72,0,255	0/1:9,0,255	0/1:12,0,252	0/0:0,30,255	0/0:0,48,255
c103126_g2_i2	c103126_g2_i2|m.173114:325:1791:+;	1586	C	T	TCT	TTT	S	F	0/1:74,0,90	0/0:0,12,83	0/0:0,27,213	0/0:0,24,169	0/1:51,0,171	0/1:21,0,85
c103147_g1_i1	c103147_g1_i1|m.173407:203:616:+;	424	T	A	TGC	AGC	C	S	0/0:0,121,255	0/1:140,0,255	0/1:183,0,255	0/1:30,0,255	0/0:0,5,255	0/0:0,132,255
c103147_g1_i1	c103147_g1_i1|m.173407:203:616:+;	527	G	A	AGA	AAA	R	K	0/1:111,0,142	0/0:0,21,120	0/0:0,56,185	0/0:0,22,164	0/1:46,0,144	0/1:7,0,118
c103220_g2_i1	c103220_g2_i1|m.174043:39:1610:+;	794	G	A	CGG	CAG	R	Q	0/0:0,54,255	0/1:18,0,207	0/1:30,0,107	0/1:85,0,196	0/0:0,18,211	0/0:0,6,82
c103242_g1_i2	c103242_g1_i2|m.174216:624:1217:+;	817	C	T	CGC	TGC	R	C	0/0:0,255,255	0/1:69,0,255	0/1:85,0,255	0/1:53,0,255	0/0:0,111,255	0/0:0,255,255
c103252_g2_i3	c103252_g2_i3|m.174315:107:823:+;	685	C	G	CGT	GGT	R	G	0/0:0,3,42	0/1:17,0,173	0/1:9,0,85	0/1:18,0,112	0/0:1,0,148	0/0:0,13,193
c103252_g2_i3	c103252_g2_i3|m.174315:107:823:+;	692	G	T	GGC	GTC	G	V	0/0:0,3,35	0/1:19,0,154	0/1:9,0,56	0/1:18,0,112	0/0:3,0,130	0/0:0,13,192
c103275_g1_i3	c103275_g1_i3|m.174526:1:1554:+;c103275_g1_i3|m.174525:3:1583:+;	118	G	A	GCT	ACT	A	T	0/1:30,0,184	0/0:0,24,180	0/0:0,1,157	0/0:0,53,234	0/1:78,0,250	0/1:95,0,219
c103276_g2_i1	c103276_g2_i1|m.174529:3:1043:+;	112	C	A	CCG	ACG	P	T	0/0:0,18,163	0/1:16,0,180	0/1:24,0,206	0/1:36,0,181	0/0:0,72,227	0/0:0,39,211
c103276_g2_i1	c103276_g2_i1|m.174528:221:2449:+;c103276_g2_i1|m.174529:3:1043:+;	770	G	A	CGT	CAT	R	H	0/0:0,18,211	0/1:15,0,226	0/1:133,0,255	0/1:222,0,255	0/0:0,45,255	0/0:3,0,255
c103291_g2_i4	c103291_g2_i4|m.174671:3:2051:+;	128	G	T	AGA	ATA	R	I	0/0:0,6,75	0/1:30,0,107	0/1:27,0,131	0/1:75,0,33	0/0:0,6,62	0/0:0,3,42
c103292_g1_i2	c103292_g1_i2|m.174680:237:3641:+;	3593	A	G	CAG	CGG	Q	R	0/0:0,54,94	0/1:17,0,49	0/1:18,0,59	0/1:56,0,135	0/0:0,26,79	0/0:0,6,83
c103295_g1_i4	c103295_g1_i4|m.174706:736:1167:+;	1079	A	G	AAA	AGA	K	R	1/1:22,6,0	0/1:13,0,33	0/1:16,0,39	0/1:5,0,77	1/1:12,3,0	1/1:12,3,0
c103320_g1_i2	c103320_g1_i2|m.174955:200:874:+;	766	T	C	TGT	CGT	C	R	0/1:9,0,224	0/0:0,32,255	0/0:0,8,161	0/0:0,8,111	0/1:26,6,0	0/1:19,0,255
c103332_g1_i1	c103332_g1_i1|m.175061:2:2233:+;	325	A	G	ACA	GCA	T	A	0/0:0,255,255	0/1:41,0,255	0/1:48,0,255	0/1:62,0,255	0/0:5,0,255	0/0:0,71,255
c103333_g2_i1	c103333_g2_i1|m.175066:27:1379:+;	1347	T	G	TTT	TTG	F	L	0/1:19,0,255	1/1:31,6,0	1/1:100,12,0	1/1:25,8,0	0/1:2,0,54	0/1:13,0,69
c103337_g2_i2	c103337_g2_i2|m.175126:262:1254:+;	1232	C	T	GCT	GTT	A	V	./.:0,0,0	1/1:60,27,0	1/1:23,3,0	1/1:9,9,0	./.:0,0,0	./.:0,0,0
c103337_g3_i1	c103337_g3_i1|m.175131:2:1033:+;	350	G	C	GGT	GCT	G	A	0/0:0,3,40	0/1:171,0,255	0/1:169,0,255	0/1:87,0,255	0/0:0,255,255	0/0:0,118,255
c103357_g1_i3	c103357_g1_i3|m.175304:168:2921:+;	2852	G	A	CGG	CAG	R	Q	0/1:138,0,149	0/0:0,159,130	0/0:0,60,86	0/0:0,123,149	0/1:83,0,144	0/1:70,0,81
c103359_g1_i1	c103359_g1_i1|m.175315:2:2233:+;	104	G	A	GGA	GAA	G	E	0/1:34,0,174	0/0:0,24,152	0/0:0,7,176	0/0:2,0,127	0/1:29,0,212	0/1:9,0,178
c103360_g2_i2	c103360_g2_i2|m.175324:3807:4580:+;	4496	C	T	CCT	CTT	P	L	0/0:0,172,255	0/1:137,0,255	0/1:126,0,255	0/1:99,0,255	0/0:0,255,255	0/0:0,255,255
c103385_g1_i1	c103385_g1_i1|m.175634:255:2459:+;	344	T	C	GTG	GCG	V	A	0/0:0,255,255	0/1:29,0,255	0/1:22,0,255	0/1:30,0,255	0/0:0,181,255	0/0:0,255,255
c103385_g1_i1	c103385_g1_i1|m.175634:255:2459:+;	1421	C	A	CCA	CAA	P	Q	0/0:0,255,255	0/1:12,0,255	0/1:81,0,255	0/1:118,0,255	0/0:0,220,255	0/0:0,255,255
c103392_g3_i1	c103392_g3_i1|m.175699:439:1863:+;	1277	G	A	CGT	CAT	R	H	0/0:0,255,255	0/1:225,0,255	0/1:66,0,255	0/1:255,0,255	0/0:0,255,255	0/0:0,255,255
c103398_g1_i1	c103398_g1_i1|m.175724:3:2084:+;	320	G	T	CGG	CTG	R	L	0/0:0,108,255	0/1:72,0,255	0/1:49,0,255	0/1:10,0,255	0/0:0,62,255	0/0:0,114,255
c103398_g1_i1	c103398_g1_i1|m.175724:3:2084:+;	1574	G	A	GGG	GAG	G	E	0/1:18,0,255	0/0:0,190,255	0/0:0,23,255	0/0:0,184,255	0/1:62,0,255	0/1:57,0,255
c103398_g1_i1	c103398_g1_i1|m.175725:2885:3892:+;	3298	T	C	TGA	CGA	_	R	0/0:0,15,172	0/1:36,0,36	0/1:42,3,0	0/1:26,0,72	0/0:0,6,77	0/0:0,9,101
c103415_g1_i1	c103415_g1_i1|m.175840:103:2697:+;	1564	G	A	GAA	AAA	E	K	0/0:0,24,237	0/1:255,0,255	0/1:130,0,66	0/1:94,0,255	0/0:0,12,152	0/0:0,42,255
c103415_g1_i1	c103415_g1_i1|m.175840:103:2697:+;	1604	T	C	GTA	GCA	V	A	0/1:54,0,145	0/0:0,63,255	0/0:0,24,234	0/0:0,33,255	0/1:33,0,68	0/1:164,0,219
c103417_g1_i2	c103417_g1_i2|m.175867:1:1419:+;	1012	G	C	GAC	CAC	D	H	0/0:0,1,225	0/1:21,0,81	0/1:63,0,226	0/1:92,0,208	0/0:0,9,94	0/0:0,23,180
c103435_g1_i1	c103435_g1_i1|m.176052:2:2857:+;	1675	T	C	TCG	CCG	S	P	0/1:6,0,255	0/0:0,59,255	0/0:0,98,255	0/0:0,23,255	0/1:183,0,255	0/1:129,0,255
c103437_g1_i4	c103437_g1_i4|m.176062:898:3396:+;	1516	C	A	CTG	ATG	L	M	0/1:9,0,255	0/0:0,36,255	0/0:0,12,128	0/0:0,15,177	0/1:100,0,208	0/1:87,0,117
c103437_g1_i4	c103437_g1_i4|m.176062:898:3396:+;	1691	C	T	GCG	GTG	A	V	0/1:52,0,255	0/0:0,3,255	0/0:0,33,255	0/0:0,21,234	0/1:24,0,144	0/1:73,0,163
c103437_g1_i4	c103437_g1_i4|m.176062:898:3396:+;	3214	G	A	GTC	ATC	V	I	0/1:34,0,255	0/0:0,3,255	0/0:0,57,255	0/0:0,33,255	0/1:33,0,255	0/1:37,0,255
c103439_g1_i3	c103439_g1_i3|m.176070:298:1053:+;	766	C	A	CGC	AGC	R	S	0/0:0,45,255	0/1:182,0,215	0/1:27,0,120	0/1:45,0,102	0/0:0,66,255	0/0:0,24,193
c103439_g1_i3	c103439_g1_i3|m.176071:1026:1511:+;	1106	T	C	GTG	GCG	V	A	0/0:0,75,255	0/1:255,0,255	0/1:47,0,255	0/1:149,0,255	0/0:0,51,255	0/0:0,48,255
c103439_g1_i3	c103439_g1_i3|m.176071:1026:1511:+;	1349	G	A	AGT	AAT	S	N	0/0:0,54,255	0/1:65,0,255	0/1:22,0,205	0/1:14,0,255	0/0:0,81,255	0/0:0,30,255
c103459_g1_i1	c103459_g1_i1|m.176288:1:1302:+;	832	C	A	CAT	AAT	H	N	0/0:0,255,255	0/1:113,0,255	0/1:35,0,255	0/1:152,0,255	0/0:0,255,255	0/0:0,255,255
c103462_g1_i2	c103462_g1_i2|m.176335:346:1734:+;	409	G	A	GGG	AGG	G	R	0/1:53,0,255	0/0:0,3,210	0/0:0,51,254	0/0:0,10,255	0/1:8,0,218	0/1:26,0,255
c103462_g1_i2	c103462_g1_i2|m.176335:346:1734:+;	413	A	G	GAA	GGA	E	G	0/1:219,0,255	0/0:0,51,255	0/0:0,45,246	0/0:0,74,255	0/1:47,0,225	0/1:217,0,217
c103470_g3_i1	c103470_g3_i1|m.176465:3:557:+;	68	C	A	CCC	CAC	P	H	0/0:23,23,23	0/1:12,0,170	0/1:51,0,156	0/1:15,0,161	0/0:8,20,126	0/0:0,33,203
c103470_g1_i9	c103470_g1_i9|m.176470:1758:2087:+;	2015	C	T	CCT	CTT	P	L	0/1:62,0,255	0/0:0,87,255	0/0:0,223,255	0/0:0,165,255	0/1:143,0,255	0/1:248,0,255
c103470_g1_i9	c103470_g1_i9|m.176470:1758:2087:+;	2033	G	A	AGG	AAG	R	K	0/1:47,0,255	0/0:0,75,255	0/0:0,190,255	0/0:0,170,255	0/1:65,0,255	0/1:190,0,255
c103475_g2_i1	c103475_g2_i1|m.176513:189:854:+;	797	G	A	CGC	CAC	R	H	0/0:0,255,255	0/1:77,0,255	0/1:29,0,255	0/1:253,0,255	0/0:0,255,255	0/0:0,172,255
c103503_g1_i1	c103503_g1_i1|m.176841:1503:2495:+;	2348	T	C	TTT	TCT	F	S	0/1:255,0,255	1/1:42,3,0	1/1:178,18,0	1/1:4,3,0	0/1:0,3,40	0/1:203,0,72
c103505_g3_i1	c103505_g3_i1|m.176878:934:1992:+;	1075	G	A	GAG	AAG	E	K	0/0:0,36,255	0/1:33,0,75	0/1:130,0,255	0/1:93,0,181	0/0:0,12,255	0/0:0,27,249
c103531_g2_i5	c103531_g2_i5|m.177169:1673:2326:+;	2188	C	T	CCG	TCG	P	S	0/1:175,0,96	0/0:0,6,25	0/0:0,36,209	0/0:0,12,143	0/1:7,0,129	0/1:6,0,157
c103531_g2_i5	c103531_g2_i5|m.177169:1673:2326:+;	2238	T	G	TAT	TAG	Y	_	0/1:184,0,84	0/0:0,6,46	0/0:0,33,255	0/0:0,6,72	0/1:41,0,156	0/1:12,0,255
c103573_g1_i1	c103573_g1_i1|m.177491:1:1554:+;	421	T	G	TCT	GCT	S	A	0/1:196,0,255	0/0:0,48,255	0/0:0,7,255	0/0:3,0,255	0/1:114,0,255	0/1:186,0,255
c103583_g1_i1	c103583_g1_i1|m.177595:3:4067:+;	314	C	G	CCC	CGC	P	R	0/0:0,26,255	0/1:216,0,255	0/1:46,0,255	0/1:156,0,255	0/0:0,27,255	0/0:0,108,255
c103583_g1_i1	c103583_g1_i1|m.177595:3:4067:+;	364	A	C	AGC	CGC	S	R	0/0:0,23,255	0/1:159,0,255	0/1:121,0,255	0/1:99,0,255	0/0:0,18,255	0/0:0,132,255
c103604_g1_i1	c103604_g1_i1|m.177762:1:1359:+;	548	G	A	CGA	CAA	R	Q	0/0:0,9,118	0/1:33,0,75	0/1:27,0,134	0/1:91,0,255	0/0:0,24,255	0/0:0,3,42
c103641_g5_i3	c103641_g5_i3|m.178092:1:510:+;	286	A	G	ATG	GTG	M	V	0/0:0,135,227	0/1:52,0,181	0/1:50,0,60	0/1:142,0,167	0/0:0,9,42	0/0:0,66,219
c103653_g2_i1	c103653_g2_i1|m.178154:1312:2268:+;	2116	G	A	GAG	AAG	E	K	0/0:0,3,4	1/1:121,36,0	1/1:47,12,0	1/1:38,9,0	0/0:0,3,6	0/0:0,3,4
c103653_g2_i1	c103653_g2_i1|m.178157:2304:2708:+;	2410	T	C	TAG	CAG	_	Q	0/0:0,12,14	0/1:4,3,0	0/1:33,1,0	0/1:22,3,0	0/0:0,10,9	0/0:0,18,19
c103653_g2_i1	c103653_g2_i1|m.178157:2304:2708:+;	2458	T	A	TCA	ACA	S	T	0/0:0,12,14	0/1:9,3,0	0/1:25,0,0	0/1:17,0,1	0/0:0,27,25	0/0:0,21,20
c103656_g1_i2	c103656_g1_i2|m.178192:315:1733:+;	734	C	T	CCC	CTC	P	L	0/0:0,48,199	0/1:205,0,98	0/1:36,0,255	0/1:12,0,248	0/0:0,87,255	0/0:0,160,255
c103660_g1_i1	c103660_g1_i1|m.178259:3:950:+;	170	A	T	CAA	CTA	Q	L	0/0:0,3,42	0/1:21,0,136	0/1:24,0,153	0/1:33,0,60	0/0:0,30,197	0/0:0,21,175
c103660_g1_i1	c103660_g1_i1|m.178258:284:4366:+;	1886	T	C	TTT	TCT	F	S	0/0:0,12,146	0/1:218,0,255	0/1:39,0,255	0/1:85,0,255	0/0:0,45,255	0/0:0,75,255
c103660_g1_i1	c103660_g1_i1|m.178258:284:4366:+;	3526	A	T	ACT	TCT	T	S	0/0:0,21,126	0/1:130,0,255	0/1:206,0,255	0/1:153,0,255	0/0:0,132,255	0/0:0,114,255
c103664_g6_i2	c103664_g6_i2|m.178298:233:1078:+;	383	T	G	GTC	GGC	V	G	0/1:47,0,227	0/0:0,116,255	0/0:0,154,255	0/0:0,30,255	0/1:118,0,255	0/1:84,0,255
c103671_g1_i2	c103671_g1_i2|m.178362:1:552:+;	251	T	C	GTT	GCT	V	A	0/0:0,27,239	0/1:27,0,116	0/1:18,0,207	0/1:65,0,50	0/0:0,6,43	0/0:0,9,119
c103671_g1_i2	c103671_g1_i2|m.178362:1:552:+;	456	G	C	ATG	ATC	M	I	0/1:162,0,91	0/0:0,24,214	0/0:0,9,49	0/0:0,12,99	0/1:100,0,74	0/1:16,0,174
c103706_g1_i1	c103706_g1_i1|m.178639:1:1956:+;	1649	A	G	CAG	CGG	Q	R	0/0:0,13,255	0/1:55,0,255	0/1:104,0,255	0/1:56,0,255	0/0:0,69,255	0/0:5,0,255
c103737_g2_i1	c103737_g2_i1|m.178931:1:768:+;	115	C	T	CCC	TCC	P	S	0/0:0,27,255	0/1:8,0,152	0/1:60,0,181	0/1:12,0,232	0/0:0,4,204	0/0:0,11,224
c103737_g3_i2	c103737_g3_i2|m.178936:924:2705:+;	1347	A	T	GAA	GAT	E	D	0/1:255,0,255	0/0:0,255,255	0/0:0,12,255	0/0:0,255,255	0/1:255,0,255	0/1:255,0,255
c103756_g1_i1	c103756_g1_i1|m.179181:324:1697:+;	661	C	T	CCA	TCA	P	S	0/0:0,114,44	0/1:19,0,25	0/1:35,0,41	0/1:32,0,40	0/0:0,44,58	0/0:0,53,124
c103756_g1_i2	c103756_g1_i2|m.179184:324:944:+;	869	G	C	AGA	ACA	R	T	0/1:145,0,255	0/0:0,38,255	0/0:0,66,255	0/0:0,48,255	0/1:255,0,255	0/1:165,0,255
c103764_g3_i1	c103764_g3_i1|m.179283:62:526:+;	235	C	G	CCC	GCC	P	A	0/0:0,27,210	0/1:75,0,180	0/1:34,0,205	0/1:171,0,255	0/0:0,63,255	0/0:0,48,255
c103764_g3_i1	c103764_g3_i1|m.179283:62:526:+;	273	G	T	CAG	CAT	Q	H	0/0:0,30,230	0/1:18,0,231	0/1:22,0,254	0/1:136,0,255	0/0:0,93,255	0/0:0,54,255
c103764_g3_i1	c103764_g3_i1|m.179283:62:526:+;	281	G	A	CGC	CAC	R	H	0/0:0,30,208	0/1:47,0,233	0/1:28,0,254	0/1:104,0,255	0/0:0,93,255	0/0:0,57,255
c103781_g1_i1	c103781_g1_i1|m.179433:2467:3714:+;	3241	G	A	GTA	ATA	V	I	0/0:0,199,255	0/1:255,0,255	0/1:68,0,255	0/1:185,0,255	0/0:0,35,255	0/0:0,255,255
c103810_g1_i1	c103810_g1_i1|m.179709:2:1258:+;	206	C	G	CCT	CGT	P	R	0/0:0,30,255	0/1:188,0,255	0/1:209,0,255	0/1:128,0,255	0/0:0,26,255	0/0:0,151,255
c103810_g1_i1	c103810_g1_i1|m.179709:2:1258:+;	232	T	C	TTC	CTC	F	L	0/0:4,0,255	0/1:210,0,255	0/1:251,0,255	0/1:125,0,255	0/0:0,68,255	0/0:0,181,255
c103810_g1_i1	c103810_g1_i1|m.179709:2:1258:+;	352	G	A	GGG	AGG	G	R	0/1:45,0,255	0/0:0,29,255	0/0:0,178,255	0/0:0,190,255	0/1:100,0,255	0/1:120,0,255
c103810_g1_i1	c103810_g1_i1|m.179709:2:1258:+;	353	G	T	GGG	GTG	G	V	0/1:45,0,255	0/0:0,29,255	0/0:0,175,255	0/0:0,190,255	0/1:100,0,255	0/1:123,0,255
c103810_g1_i1	c103810_g1_i1|m.179709:2:1258:+;	422	C	T	ACT	ATT	T	I	0/0:0,11,255	0/1:62,0,255	0/1:120,0,255	0/1:129,0,255	0/0:5,0,255	0/0:0,175,255
c103810_g1_i1	c103810_g1_i1|m.179709:2:1258:+;	463	G	A	GGG	AGG	G	R	0/0:0,54,255	0/1:101,0,255	0/1:150,0,255	0/1:200,0,255	0/0:0,44,255	0/0:0,235,255
c103810_g1_i1	c103810_g1_i1|m.179709:2:1258:+;	485	G	T	GGC	GTC	G	V	0/0:0,54,255	0/1:147,0,255	0/1:173,0,255	0/1:249,0,255	0/0:0,59,255	0/0:0,223,255
c103810_g1_i1	c103810_g1_i1|m.179709:2:1258:+;	569	A	G	AAT	AGT	N	S	0/0:0,45,255	0/1:228,0,255	0/1:70,0,255	0/1:234,0,255	0/0:0,105,255	0/0:1,0,255
c103810_g1_i1	c103810_g1_i1|m.179709:2:1258:+;	617	T	C	TTC	TCC	F	S	0/0:0,54,255	0/1:179,0,255	0/1:243,0,255	0/1:103,0,255	0/0:0,65,255	0/0:0,255,255
c103810_g1_i1	c103810_g1_i1|m.179709:2:1258:+;	1129	A	G	AGT	GGT	S	G	0/0:0,30,255	0/1:255,0,255	0/1:255,0,255	0/1:135,0,255	0/0:0,5,255	0/0:0,193,255
c103813_g2_i2	c103813_g2_i2|m.179768:1302:2480:+;	1706	G	A	CGC	CAC	R	H	0/1:70,0,72	0/0:0,6,84	0/0:0,3,42	0/0:0,6,84	0/1:25,0,132	0/1:33,0,68
c103819_g1_i3	c103819_g1_i3|m.179834:3:737:+;	524	C	A	TCA	TAA	S	_	0/0:0,255,255	0/1:241,0,255	0/1:187,0,255	0/1:216,0,255	0/0:0,0,255	0/0:0,252,255
c103823_g1_i2	c103823_g1_i2|m.179870:171:836:+;	703	G	A	GCA	ACA	A	T	0/0:0,52,242	0/1:10,0,172	0/1:79,0,177	0/1:27,0,192	0/0:0,30,190	0/0:0,190,255
c103823_g1_i3	c103823_g1_i3|m.179872:171:737:+;	316	T	C	TGC	CGC	C	R	0/1:39,0,38	0/0:0,6,5	0/0:0,44,91	0/0:0,28,89	0/1:23,0,40	0/1:19,0,35
c103850_g2_i1	c103850_g2_i1|m.180152:1:2871:+;	80	C	A	GCG	GAG	A	E	0/0:0,18,154	0/1:81,0,179	0/1:67,0,169	0/1:50,0,157	0/0:0,13,142	0/0:0,163,241
c103851_g1_i1	c103851_g1_i1|m.180172:276:1739:+;	811	C	A	CTG	ATG	L	M	0/0:0,57,255	0/1:22,0,255	0/1:255,0,255	0/1:163,0,255	0/0:0,26,255	0/0:0,150,255
c103851_g1_i1	c103851_g1_i1|m.180172:276:1739:+;	865	T	C	TGG	CGG	W	R	0/1:90,0,255	0/0:0,163,255	0/0:0,255,255	0/0:0,45,255	0/1:108,0,255	0/1:108,0,255
c103853_g1_i1	c103853_g1_i1|m.180207:1056:3722:+;	1793	A	T	TAC	TTC	Y	F	0/0:0,255,255	0/1:255,0,255	0/1:243,0,255	0/1:255,0,255	0/0:0,109,255	0/0:0,70,255
c103853_g1_i1	c103853_g1_i1|m.180207:1056:3722:+;	1853	C	T	GCA	GTA	A	V	0/0:0,255,255	0/1:255,0,255	0/1:117,0,255	0/1:145,0,255	0/0:0,80,255	0/0:0,111,255
c103853_g1_i1	c103853_g1_i1|m.180207:1056:3722:+;	2654	C	T	ACG	ATG	T	M	0/0:0,255,255	0/1:220,0,255	0/1:126,0,255	0/1:118,0,255	0/0:0,255,255	0/0:0,255,255
c103862_g1_i4	c103862_g1_i4|m.180285:1484:2452:+;	1714	C	G	CAA	GAA	Q	E	0/0:0,48,216	0/1:99,0,52	0/1:34,0,255	0/1:63,0,255	0/0:2,0,255	0/0:0,157,255
c103862_g1_i4	c103862_g1_i4|m.180285:1484:2452:+;	1715	A	C	CAA	CCA	Q	P	0/0:0,48,216	0/1:99,0,52	0/1:34,0,255	0/1:63,0,255	0/0:2,0,255	0/0:0,154,255
c103863_g1_i1	c103863_g1_i1|m.180291:987:1652:+;c103863_g1_i1|m.180289:1:1524:+;	1429	G	A	GAC	AAC	D	N	0/0:0,6,59	0/1:36,0,37	0/1:89,0,162	0/1:79,0,193	0/0:0,48,255	0/0:0,44,255
c103863_g1_i1	c103863_g1_i1|m.180291:987:1652:+;c103863_g1_i1|m.180289:1:1524:+;	1430	A	G	GAC	GGC	D	G	0/0:0,6,59	0/1:36,0,37	0/1:105,0,150	0/1:139,0,175	0/0:0,42,255	0/0:0,44,255
c103878_g1_i1	c103878_g1_i1|m.180407:1:2022:+;	880	G	A	GTG	ATG	V	M	0/0:0,223,255	0/1:211,0,255	0/1:135,0,255	0/1:252,0,109	0/0:0,255,255	0/0:0,255,255
c103878_g1_i1	c103878_g1_i1|m.180407:1:2022:+;	1696	A	G	AAC	GAC	N	D	0/1:255,0,255	0/0:4,0,255	0/0:0,255,255	0/0:0,0,255	0/1:101,0,255	0/1:255,0,255
c103880_g1_i6	c103880_g1_i6|m.180442:2:1906:+;	331	T	C	TTT	CTT	F	L	0/0:0,57,229	0/1:26,0,255	0/1:29,0,137	0/1:26,0,131	0/0:0,63,241	0/0:0,7,187
c103891_g1_i1	c103891_g1_i1|m.180495:1761:3290:+;	2147	C	T	TCT	TTT	S	F	0/0:0,142,255	0/1:255,0,255	0/1:100,0,255	0/1:222,0,255	0/0:0,173,255	0/0:0,255,255
c103911_g1_i6	c103911_g1_i6|m.180712:2:589:+;	19	T	A	TAT	AAT	Y	N	./.:0,0,0	1/1:24,3,0	1/1:40,3,0	1/1:4,3,0	./.:0,0,0	./.:0,0,0
c103911_g1_i6	c103911_g1_i6|m.180712:2:589:+;	25	T	C	TAT	CAT	Y	H	./.:0,0,0	1/1:24,3,0	1/1:40,3,0	1/1:4,3,0	./.:0,0,0	./.:0,0,0
c103971_g1_i5	c103971_g1_i5|m.181273:1599:2252:+;	1744	A	G	ATC	GTC	I	V	0/1:68,0,255	0/0:0,90,255	0/0:0,93,255	0/0:0,108,255	0/1:206,0,255	0/1:99,0,255
c103973_g2_i1	c103973_g2_i1|m.181277:422:1108:+;	751	G	A	GGT	AGT	G	S	0/1:30,0,91	0/0:0,117,255	0/0:0,126,255	0/0:0,96,255	0/1:34,0,255	0/1:193,0,255
c103973_g2_i1	c103973_g2_i1|m.181277:422:1108:+;	844	C	T	CCG	TCG	P	S	0/0:0,24,242	0/1:223,0,255	0/1:152,0,255	0/1:113,0,255	0/0:0,10,255	0/0:0,37,255
c103977_g1_i1	c103977_g1_i1|m.181291:261:1319:+;	1022	G	A	AGG	AAG	R	K	0/0:0,255,255	0/1:112,0,255	0/1:101,0,255	0/1:155,0,255	0/0:0,41,255	0/0:0,255,255
c104011_g2_i1	c104011_g2_i1|m.181582:141:1367:+;	1037	G	T	CGG	CTG	R	L	0/0:0,48,66	0/1:12,0,15	0/1:25,0,66	0/1:24,0,52	0/0:0,3,4	0/0:0,12,55
c104011_g2_i3	c104011_g2_i3|m.181586:324:1607:+;	1583	C	G	GCC	GGC	A	G	./.:0,0,0	1/1:23,3,0	1/1:107,8,0	1/1:161,21,0	./.:0,0,0	./.:0,0,0
c104011_g2_i3	c104011_g2_i3|m.181586:324:1607:+;	1585	A	G	AGC	GGC	S	G	./.:0,0,0	1/1:23,3,0	1/1:107,8,0	1/1:161,21,0	./.:0,0,0	./.:0,0,0
c104011_g2_i3	c104011_g2_i3|m.181586:324:1607:+;	1603	C	G	CGT	GGT	R	G	./.:0,0,0	1/1:23,3,0	1/1:83,5,0	1/1:113,12,0	./.:0,0,0	./.:0,0,0
c104021_g3_i1	c104021_g3_i1|m.181646:396:1076:+;	412	T	C	TGT	CGT	C	R	0/0:0,12,11	1/1:255,14,0	1/1:255,13,0	1/1:255,26,0	0/0:0,18,12	0/0:0,69,7
c104027_g1_i2	c104027_g1_i2|m.181690:718:1830:+;	1412	A	C	GAA	GCA	E	A	0/1:47,0,72	0/0:0,23,64	0/0:0,18,11	0/0:0,23,16	0/1:24,0,32	0/1:25,6,0
c104029_g1_i1	c104029_g1_i1|m.181708:3:3353:+;	704	A	T	AAT	ATT	N	I	0/1:255,0,255	0/0:0,28,255	0/0:0,208,255	0/0:0,72,255	0/1:255,0,255	0/1:185,0,255
c104029_g1_i1	c104029_g1_i1|m.181708:3:3353:+;	954	C	G	TGC	TGG	C	W	0/0:0,115,255	0/1:18,0,255	0/1:208,0,255	0/1:178,0,255	0/0:0,0,255	0/0:0,178,255
c104029_g1_i1	c104029_g1_i1|m.181708:3:3353:+;	1811	C	T	GCT	GTT	A	V	0/1:158,0,255	0/0:0,0,255	0/0:0,255,255	0/0:0,148,255	0/1:103,0,255	0/1:77,0,255
c104029_g1_i1	c104029_g1_i1|m.181708:3:3353:+;	1865	T	C	ATG	ACG	M	T	0/1:180,0,255	0/0:5,0,255	0/0:0,255,255	0/0:0,113,255	0/1:138,0,255	0/1:125,0,255
c104029_g1_i1	c104029_g1_i1|m.181708:3:3353:+;	1892	C	T	ACA	ATA	T	I	0/1:191,0,255	0/0:0,4,255	0/0:0,255,255	0/0:0,138,255	0/1:130,0,255	0/1:177,0,255
c104029_g1_i1	c104029_g1_i1|m.181708:3:3353:+;	1978	A	G	ACA	GCA	T	A	0/1:255,0,255	0/0:0,73,255	0/0:0,255,255	0/0:0,104,255	0/1:208,0,255	0/1:255,0,255
c104029_g1_i1	c104029_g1_i1|m.181708:3:3353:+;	2098	C	T	CCG	TCG	P	S	0/1:255,0,255	0/0:1,0,255	0/0:0,255,255	0/0:0,101,255	0/1:255,0,255	0/1:255,0,255
c104029_g1_i1	c104029_g1_i1|m.181708:3:3353:+;	2099	C	T	CCG	CTG	P	L	0/1:255,0,255	0/0:0,4,255	0/0:0,255,255	0/0:0,104,255	0/1:255,0,255	0/1:255,0,255
c104029_g1_i1	c104029_g1_i1|m.181708:3:3353:+;	2176	T	C	TGA	CGA	_	R	0/1:234,0,255	0/0:0,25,255	0/0:0,255,255	0/0:0,137,255	0/1:143,0,255	0/1:239,0,255
c104048_g2_i1	c104048_g2_i1|m.181861:377:2122:+;	757	G	T	GGC	TGC	G	C	0/0:0,113,255	0/1:255,0,255	0/1:181,0,255	0/1:92,0,255	0/0:0,104,255	0/0:0,255,255
c104051_g2_i1	c104051_g2_i1|m.181881:1559:2683:+;	2653	A	T	AGA	TGA	R	_	0/1:41,7,0	0/0:0,205,178	0/0:0,199,112	0/0:0,78,90	0/1:44,0,25	0/1:5,0,41
c104057_g5_i1	c104057_g5_i1|m.181929:2003:2965:+;c104057_g5_i1|m.181928:1714:3102:+;	2575	G	T	GCA	TCA	A	S	0/1:172,0,255	0/0:0,3,42	0/0:0,50,255	0/0:3,0,255	0/1:11,0,75	0/1:90,0,255
c104074_g1_i1	c104074_g1_i1|m.182074:308:2176:+;	350	A	G	CAC	CGC	H	R	0/0:0,66,255	0/1:24,0,165	0/1:59,0,227	0/1:37,0,255	0/0:0,4,218	0/0:0,27,255
c104076_g1_i1	c104076_g1_i1|m.182078:3:593:+;	211	C	T	CGT	TGT	R	C	0/1:47,0,255	0/0:0,39,255	0/0:0,105,255	0/0:0,16,255	0/1:49,0,255	0/1:71,0,255
c104094_g1_i2	c104094_g1_i2|m.182206:2495:3985:+;	3280	G	A	GGG	AGG	G	R	0/0:0,24,229	0/1:79,0,202	0/1:53,0,255	0/1:161,0,255	0/0:0,102,255	0/0:0,12,255
c104105_g1_i1	c104105_g1_i1|m.182373:3:2261:+;	1676	G	A	GGC	GAC	G	D	0/0:0,6,77	0/1:255,0,255	0/1:24,0,255	0/1:42,0,255	0/0:0,142,255	0/0:0,53,255
c104123_g1_i3	c104123_g1_i3|m.182575:873:1334:+;	1048	C	T	CGC	TGC	R	C	0/0:0,27,255	0/1:36,0,36	0/1:21,0,159	0/1:21,0,188	0/0:0,6,84	0/0:3,0,160
c104131_g1_i8	c104131_g1_i8|m.182646:303:1757:+;	386	C	A	GCG	GAG	A	E	0/0:0,0,33	0/1:83,0,199	0/1:95,0,255	0/1:66,0,255	0/0:0,255,255	0/0:0,12,255
c104148_g1_i2	c104148_g1_i2|m.182768:1033:2061:+;	1181	T	C	CTG	CCG	L	P	0/1:161,0,78	0/0:0,34,166	0/0:0,28,154	0/0:0,44,138	0/1:61,0,110	0/1:24,0,104
c104173_g3_i8	c104173_g3_i8|m.183056:1671:2012:+;	1757	C	T	CCG	CTG	P	L	0/0:0,3,24	0/1:25,0,130	0/1:24,0,206	0/1:40,3,0	0/0:0,3,97	0/0:0,33,255
c104173_g3_i8	c104173_g3_i8|m.183056:1671:2012:+;	1771	G	A	GCA	ACA	A	T	0/0:0,3,24	0/1:45,0,176	0/1:24,0,198	0/1:40,3,0	0/0:0,3,97	0/0:0,24,174
c104173_g3_i8	c104173_g3_i8|m.183056:1671:2012:+;	1772	C	A	GCA	GAA	A	E	0/0:0,3,24	0/1:45,0,179	0/1:24,0,198	0/1:40,3,0	0/0:0,3,97	0/0:0,24,174
c104187_g1_i1	c104187_g1_i1|m.183154:730:1374:+;	1054	A	G	AGT	GGT	S	G	0/0:0,36,230	0/1:45,0,218	0/1:48,0,181	0/1:175,0,48	0/0:0,45,235	0/0:0,6,195
c104187_g1_i2	c104187_g1_i2|m.183157:173:655:+;	637	C	T	CAA	TAA	Q	_	./.:0,0,0	1/1:42,3,0	1/1:94,9,0	1/1:42,3,0	./.:0,0,0	./.:0,0,0
c104213_g1_i1	c104213_g1_i1|m.183418:1:477:+;	214	G	T	GCA	TCA	A	S	0/0:0,84,255	0/1:42,0,95	0/1:23,0,33	0/1:14,0,64	0/0:0,3,166	0/0:0,6,129
c104236_g1_i1	c104236_g1_i1|m.183655:239:2662:+;	1396	C	T	CCC	TCC	P	S	0/1:255,0,255	0/0:0,255,255	0/0:0,33,255	0/0:0,255,255	0/1:255,0,255	0/1:255,0,255
c104236_g1_i1	c104236_g1_i1|m.183655:239:2662:+;	1760	C	A	TCG	TAG	S	_	0/1:255,0,255	0/0:0,255,255	0/0:0,17,255	0/0:0,255,255	0/1:255,0,255	0/1:235,0,255
c104242_g2_i1	c104242_g2_i1|m.183718:2:535:+;	361	G	A	GAC	AAC	D	N	0/1:17,0,255	0/0:0,87,255	0/0:0,208,255	0/0:0,148,255	0/1:36,0,255	0/1:124,0,255
c104242_g2_i1	c104242_g2_i1|m.183718:2:535:+;	362	A	G	GAC	GGC	D	G	0/1:20,0,255	0/0:0,87,255	0/0:0,205,255	0/0:0,148,255	0/1:39,0,255	0/1:124,0,255
c104242_g2_i1	c104242_g2_i1|m.183718:2:535:+;	461	G	C	TGG	TCG	W	S	0/1:237,0,255	0/0:0,1,255	0/0:0,77,255	0/0:0,23,255	0/1:19,0,255	0/1:24,0,255
c104243_g1_i1	c104243_g1_i1|m.183722:368:772:+;	443	T	C	ATT	ACT	I	T	0/1:23,0,12	0/0:0,255,182	0/0:0,3,46	0/0:0,216,102	0/1:16,0,74	0/1:135,0,142
c104244_g1_i3	c104244_g1_i3|m.183751:150:962:+;	773	T	C	CTG	CCG	L	P	0/0:0,117,255	0/1:63,0,255	0/1:24,0,161	0/1:11,0,255	0/0:0,42,255	0/0:0,30,255
c104244_g1_i3	c104244_g1_i3|m.183751:150:962:+;	899	G	A	AGA	AAA	R	K	0/0:0,132,255	0/1:111,0,229	0/1:89,0,150	0/1:78,0,255	0/0:0,9,117	0/0:0,36,241
c104244_g1_i3	c104244_g1_i3|m.183751:150:962:+;	928	T	A	TCG	ACG	S	T	0/0:0,138,255	0/1:135,0,253	0/1:61,0,89	0/1:115,0,255	0/0:0,12,151	0/0:0,33,255
c104244_g1_i3	c104244_g1_i3|m.183751:150:962:+;	931	T	A	TGG	AGG	W	R	0/0:0,141,255	0/1:135,0,253	0/1:49,0,92	0/1:179,0,255	0/0:0,12,151	0/0:0,12,255
c104246_g2_i1	c104246_g2_i1|m.183770:138:5060:+;	2019	G	T	ATG	ATT	M	I	0/0:0,255,255	0/1:9,0,255	0/1:93,0,255	0/1:185,0,255	0/0:0,93,255	0/0:0,0,255
c104246_g2_i1	c104246_g2_i1|m.183770:138:5060:+;	2072	G	A	CGA	CAA	R	Q	0/0:0,255,255	0/1:80,0,255	0/1:84,0,255	0/1:62,0,255	0/0:0,108,255	0/0:0,166,255
c104265_g2_i2	c104265_g2_i2|m.183999:248:2665:+;	860	G	T	TGC	TTC	C	F	0/0:0,51,255	0/1:125,0,255	0/1:63,0,255	0/1:45,0,255	0/0:0,35,255	0/0:0,78,255
c104265_g2_i2	c104265_g2_i2|m.183999:248:2665:+;	883	T	C	TAC	CAC	Y	H	0/0:0,104,255	0/1:86,0,255	0/1:10,0,255	0/1:63,0,255	0/0:0,38,255	0/0:0,87,255
c104265_g2_i2	c104265_g2_i2|m.183999:248:2665:+;	1968	C	A	AGC	AGA	S	R	0/1:58,0,255	0/0:0,69,255	0/0:0,84,255	0/0:0,38,255	0/1:61,0,255	0/1:61,0,190
c104267_g2_i2	c104267_g2_i2|m.184026:1:2139:+;	203	A	C	GAC	GCC	D	A	0/0:0,54,255	0/1:122,0,191	0/1:194,0,252	0/1:35,0,161	0/0:0,60,255	0/0:0,53,202
c104267_g2_i2	c104267_g2_i2|m.184026:1:2139:+;	220	G	C	GCC	CCC	A	P	0/0:0,58,239	0/1:90,0,168	0/1:92,0,249	0/1:15,0,158	0/0:0,25,205	0/0:0,78,237
c104276_g3_i1	c104276_g3_i1|m.184188:3:1463:+;	752	G	A	AGA	AAA	R	K	0/0:0,255,255	0/1:88,0,255	0/1:95,0,255	0/1:169,0,255	0/0:0,255,255	0/0:0,255,255
c104297_g5_i1	c104297_g5_i1|m.184379:1:345:+;	263	C	A	CCC	CAC	P	H	1/1:36,3,0	./.:0,0,0	./.:0,0,0	./.:0,0,0	1/1:4,3,0	1/1:4,3,0
c104306_g2_i2	c104306_g2_i2|m.184503:77:430:+;	175	T	C	TGT	CGT	C	R	./.:0,0,0	1/1:4,3,0	1/1:4,3,0	1/1:67,9,0	./.:0,0,0	./.:0,0,0
c104312_g1_i1	c104312_g1_i1|m.184553:1:1392:+;	809	T	A	TTT	TAT	F	Y	0/0:0,3,24	0/1:188,0,255	0/1:100,0,255	0/1:42,0,248	0/0:0,48,255	0/0:0,117,255
c104318_g1_i1	c104318_g1_i1|m.184617:3:440:+;	139	G	C	GCC	CCC	A	P	0/0:0,12,128	0/1:51,0,216	0/1:13,0,232	0/1:40,3,0	0/0:0,27,190	0/0:0,33,255
c104318_g1_i1	c104318_g1_i1|m.184616:265:3660:+;c104318_g1_i1|m.184617:3:440:+;	322	G	A	GCC	ACC	A	T	0/0:0,18,206	0/1:100,0,255	0/1:73,0,255	0/1:18,0,201	0/0:0,30,255	0/0:0,54,255
c104319_g1_i2	c104319_g1_i2|m.184620:310:1092:+;	393	G	A	TGG	TGA	W	_	./.:0,0,0	0/1:105,0,69	0/1:33,0,38	0/1:33,0,68	./.:0,0,0	./.:0,0,0
c104335_g2_i1	c104335_g2_i1|m.184786:2:1291:+;	262	T	C	TGC	CGC	C	R	0/1:42,3,0	0/0:0,12,117	0/0:0,18,163	0/0:0,3,42	0/1:5,0,113	0/1:12,0,65
c104345_g3_i1	c104345_g3_i1|m.184856:3:2420:+;	704	G	A	GGT	GAT	G	D	0/0:0,160,255	0/1:153,0,255	0/1:14,0,255	0/1:27,0,255	0/0:0,10,255	0/0:0,255,255
c104349_g1_i1	c104349_g1_i1|m.184904:1:1041:+;	365	T	G	ATC	AGC	I	S	0/1:76,0,255	1/1:35,6,0	1/1:174,21,0	1/1:247,39,0	0/1:247,0,115	0/1:158,0,255
c104349_g1_i1	c104349_g1_i1|m.184904:1:1041:+;	812	G	T	GGT	GTT	G	V	0/1:116,0,40	0/0:0,12,153	0/0:0,39,238	0/0:0,21,198	0/1:91,0,221	0/1:229,0,144
c104349_g1_i1	c104349_g1_i1|m.184904:1:1041:+;	911	A	G	CAA	CGA	Q	R	0/1:109,0,46	0/0:0,30,255	0/0:0,3,255	0/0:0,27,249	0/1:118,0,255	0/1:170,0,255
c104349_g1_i1	c104349_g1_i1|m.184904:1:1041:+;	946	G	A	GTC	ATC	V	I	0/1:202,0,63	0/0:0,12,255	0/0:0,54,255	0/0:0,48,255	0/1:6,0,255	0/1:251,0,255
c104355_g6_i1	c104355_g6_i1|m.184962:1:762:+;	658	G	T	GAT	TAT	D	Y	0/1:146,0,255	0/0:0,27,255	0/0:0,39,255	0/0:0,220,255	0/1:145,0,255	0/1:105,0,255
c104373_g1_i1	c104373_g1_i1|m.185202:2:442:+;	319	T	G	TCA	GCA	S	A	0/0:0,3,43	0/1:104,0,31	0/1:42,3,0	0/1:85,3,0	0/0:0,4,65	0/0:0,18,82
c104384_g3_i1	c104384_g3_i1|m.185305:2747:3775:+;	3403	C	T	CAG	TAG	Q	_	0/1:58,0,113	0/0:0,30,255	0/0:0,3,215	0/0:0,24,255	0/1:22,0,163	0/1:50,0,72
c104395_g1_i1	c104395_g1_i1|m.185425:180:716:+;	239	C	A	CCA	CAA	P	Q	0/1:57,0,255	0/0:0,255,255	0/0:0,64,255	0/0:0,255,255	0/1:185,0,255	0/1:44,0,255
c104395_g1_i1	c104395_g1_i1|m.185425:180:716:+;	314	G	A	AGA	AAA	R	K	0/1:135,0,255	0/0:0,255,255	0/0:0,179,255	0/0:0,255,255	0/1:127,0,255	0/1:62,0,255
c104397_g1_i1	c104397_g1_i1|m.185443:322:666:+;	460	G	A	GGG	AGG	G	R	0/1:255,0,255	0/0:0,110,255	0/0:0,44,255	0/0:0,59,255	0/1:80,0,255	0/1:91,0,255
c104404_g3_i1	c104404_g3_i1|m.185534:2:2188:+;	1049	G	A	GGA	GAA	G	E	0/0:0,4,255	0/1:37,0,255	0/1:117,0,255	0/1:55,0,255	0/0:0,66,255	0/0:0,123,255
c104446_g1_i1	c104446_g1_i1|m.186003:125:511:+;	232	T	C	TAT	CAT	Y	H	0/0:0,6,62	0/1:81,0,161	0/1:74,0,124	0/1:72,0,161	0/0:0,39,153	0/0:0,81,206
c104447_g1_i3	c104447_g1_i3|m.186020:3:1649:+;	902	G	T	TGC	TTC	C	F	0/0:0,9,105	0/1:5,0,132	0/1:12,0,105	0/1:64,0,60	0/0:0,7,171	0/0:0,3,42
c104454_g1_i5	c104454_g1_i5|m.186100:10:606:+;	154	C	T	CAG	TAG	Q	_	0/0:0,3,23	0/1:30,6,0	0/1:16,0,72	0/1:34,0,36	0/0:0,6,71	0/0:0,12,99
c104454_g1_i5	c104454_g1_i5|m.186100:10:606:+;	171	A	T	CAA	CAT	Q	H	0/0:0,3,23	0/1:30,6,0	0/1:16,0,72	0/1:42,0,44	0/0:0,6,71	0/0:0,15,107
c104483_g1_i4	c104483_g1_i4|m.186392:103:2613:+;	2576	A	G	TAC	TGC	Y	C	0/0:0,18,132	0/1:127,0,93	0/1:62,0,62	0/1:63,0,69	0/0:0,12,48	0/0:0,30,122
c104513_g3_i2	c104513_g3_i2|m.186731:2:364:+;	163	C	T	CGA	TGA	R	_	0/0:0,18,175	0/1:104,0,63	0/1:42,0,195	0/1:87,0,215	0/0:0,33,243	0/0:0,184,255
c104517_g1_i1	c104517_g1_i1|m.186790:388:9042:+;	3656	A	G	TAT	TGT	Y	C	0/1:71,0,255	0/0:0,255,255	0/0:0,241,255	0/0:0,255,255	0/1:66,0,255	0/1:39,0,255
c104517_g1_i1	c104517_g1_i1|m.186790:388:9042:+;	4268	C	T	ACA	ATA	T	I	0/0:0,26,255	0/1:203,0,255	0/1:186,0,255	0/1:91,0,255	0/0:0,59,255	0/0:0,211,255
c104517_g1_i1	c104517_g1_i1|m.186790:388:9042:+;	4279	G	A	GCA	ACA	A	T	0/0:0,29,255	0/1:202,0,255	0/1:155,0,255	0/1:168,0,255	0/0:0,41,255	0/0:0,223,255
c104517_g1_i1	c104517_g1_i1|m.186790:388:9042:+;	4964	T	C	ATG	ACG	M	T	0/0:0,14,255	0/1:202,0,255	0/1:27,0,255	0/1:12,0,255	0/0:0,46,255	0/0:0,193,255
c104522_g1_i1	c104522_g1_i1|m.186814:2615:4063:+;	2701	C	T	CTC	TTC	L	F	0/0:0,32,255	0/1:103,0,255	0/1:225,0,255	0/1:230,0,255	0/0:0,181,255	0/0:0,163,255
c104522_g1_i1	c104522_g1_i1|m.186814:2615:4063:+;	2740	C	A	CCG	ACG	P	T	0/1:23,0,255	0/0:0,27,255	0/0:0,72,255	0/0:0,84,255	0/1:24,0,255	0/1:95,0,255
c104522_g1_i2	c104522_g1_i2|m.186818:413:1432:+;	416	T	G	GTC	GGC	V	G	0/1:20,0,187	0/0:3,0,173	0/0:0,87,217	0/0:0,15,193	0/1:28,0,162	0/1:49,0,172
c104540_g4_i1	c104540_g4_i1|m.186959:3:1820:+;	1679	G	A	AGG	AAG	R	K	0/0:0,27,255	0/1:174,0,255	0/1:255,0,255	0/1:255,0,255	0/0:0,255,255	0/0:0,76,255
c104543_g1_i5	c104543_g1_i5|m.187056:3:1067:+;	46	A	T	ACT	TCT	T	S	1/1:12,15,0	./.:0,0,0	./.:0,0,0	./.:0,0,0	1/1:11,12,0	1/1:4,3,0
c104550_g1_i2	c104550_g1_i2|m.187121:731:1306:+;	983	C	T	GCA	GTA	A	V	0/0:0,84,255	0/1:59,0,255	0/1:45,0,255	0/1:51,0,255	0/0:0,60,255	0/0:0,72,255
c104567_g3_i1	c104567_g3_i1|m.187295:275:814:+;	664	T	C	TCG	CCG	S	P	0/0:0,6,77	0/1:88,0,255	0/1:135,0,152	0/1:119,0,255	0/0:0,18,156	0/0:0,12,153
c104582_g2_i1	c104582_g2_i1|m.187476:2:1876:+;	1769	G	A	GGG	GAG	G	E	0/0:0,26,255	0/1:170,0,255	0/1:158,0,255	0/1:8,0,255	0/0:0,255,255	0/0:0,156,255
c104622_g1_i1	c104622_g1_i1|m.187797:471:6227:+;	1948	C	A	CTT	ATT	L	I	0/0:0,255,255	0/1:48,0,255	0/1:83,0,255	0/1:42,0,255	0/0:0,18,255	0/0:0,172,255
c104622_g1_i1	c104622_g1_i1|m.187797:471:6227:+;	3106	A	G	AGC	GGC	S	G	0/1:63,0,255	0/0:0,37,255	0/0:0,3,255	0/0:0,255,255	0/1:235,0,255	0/1:132,0,255
c104634_g1_i7	c104634_g1_i7|m.187902:345:1595:+;	1344	A	G	TGA	TGG	_	W	1/1:105,5,0	0/1:85,0,35	0/1:63,0,3	0/1:81,0,4	1/1:97,5,0	1/1:143,63,0
c104640_g1_i1	c104640_g1_i1|m.187985:419:1759:+;	1435	A	G	ATA	GTA	I	V	0/1:69,0,255	0/0:0,57,255	0/0:3,0,255	0/0:0,28,255	0/1:21,0,255	0/1:33,0,255
c104658_g3_i3	c104658_g3_i3|m.188177:3:1508:+;	767	C	T	GCG	GTG	A	V	0/1:114,0,255	0/0:0,18,211	0/0:0,18,204	0/0:0,77,255	0/1:141,0,122	0/1:40,0,255
c104658_g3_i3	c104658_g3_i3|m.188177:3:1508:+;	803	C	T	CCA	CTA	P	L	0/1:87,0,255	0/0:0,24,237	0/0:0,7,229	0/0:0,80,255	0/1:187,0,99	0/1:19,0,255
c104661_g1_i2	c104661_g1_i2|m.188208:561:2519:+;	2092	G	A	GCC	ACC	A	T	0/1:113,0,255	0/0:0,8,255	0/0:0,3,255	0/0:0,69,255	0/1:199,0,233	0/1:243,0,255
c104665_g1_i1	c104665_g1_i1|m.188249:859:3570:+;	1726	G	A	GTC	ATC	V	I	0/1:37,0,145	0/0:3,0,255	0/0:0,12,255	0/0:0,117,255	0/1:145,0,255	0/1:23,0,255
c104665_g1_i1	c104665_g1_i1|m.188249:859:3570:+;	3138	G	T	TTG	TTT	L	F	0/1:65,0,255	0/0:0,113,255	0/0:0,1,255	0/0:0,232,255	0/1:85,0,255	0/1:47,0,255
c104676_g3_i1	c104676_g3_i1|m.188347:1:702:+;	458	G	A	AGC	AAC	S	N	0/0:0,33,255	0/1:245,0,255	0/1:187,0,255	0/1:255,0,255	0/0:0,134,255	0/0:0,89,255
c104678_g1_i1	c104678_g1_i1|m.188361:345:1991:+;	1238	G	A	TGC	TAC	C	Y	0/0:0,15,169	0/1:51,0,255	0/1:255,0,255	0/1:84,0,255	0/0:0,255,255	0/0:0,141,255
c104678_g1_i1	c104678_g1_i1|m.188361:345:1991:+;	1370	G	T	CGC	CTC	R	L	0/0:0,3,42	0/1:22,0,255	0/1:255,0,255	0/1:116,0,255	0/0:0,255,255	0/0:0,105,255
c104678_g1_i1	c104678_g1_i1|m.188361:345:1991:+;	1673	T	C	TTG	TCG	L	S	0/0:0,24,237	0/1:91,0,255	0/1:255,0,255	0/1:71,0,255	0/0:0,255,255	0/0:0,178,255
c104702_g1_i3	c104702_g1_i3|m.188545:1437:4112:+;	1513	A	T	AGG	TGG	R	W	0/1:30,0,36	0/0:0,23,146	0/0:0,20,48	0/0:0,14,45	0/1:25,0,57	0/1:28,5,0
c104708_g3_i1	c104708_g3_i1|m.188577:725:1702:+;	1255	A	G	ATC	GTC	I	V	0/1:80,0,121	0/0:0,9,80	0/0:0,9,47	0/0:0,15,51	0/1:20,0,75	0/1:25,0,36
c104717_g2_i1	c104717_g2_i1|m.188676:1:462:+;	61	G	A	GAA	AAA	E	K	0/1:27,0,113	0/0:0,9,105	0/0:0,3,167	0/0:0,3,42	0/1:48,0,65	0/1:25,0,144
c104718_g1_i1	c104718_g1_i1|m.188678:1:441:+;	205	C	T	CGA	TGA	R	_	0/1:15,0,69	0/0:0,24,180	0/0:0,15,43	0/0:0,54,126	0/1:58,0,51	0/1:19,0,128
c104735_g5_i1	c104735_g5_i1|m.188932:2:1597:+;	1384	A	C	AAA	CAA	K	Q	0/0:0,99,255	0/1:255,0,255	0/1:163,0,255	0/1:25,0,255	0/0:0,33,255	0/0:0,138,255
c104758_g2_i2	c104758_g2_i2|m.189190:1:549:+;	331	C	T	CTT	TTT	L	F	0/1:55,0,154	0/0:0,19,203	0/0:0,19,253	0/0:0,42,255	0/1:9,0,184	0/1:10,0,255
c104758_g2_i2	c104758_g2_i2|m.189190:1:549:+;	530	A	G	AAC	AGC	N	S	0/1:85,0,43	1/1:77,9,0	1/1:80,15,0	1/1:85,9,0	0/1:18,0,54	0/1:98,0,20
c104758_g2_i2	c104758_g2_i2|m.189190:1:549:+;	542	T	C	TTC	TCC	F	S	0/1:82,0,40	1/1:77,9,0	1/1:66,12,0	1/1:45,6,0	0/1:18,0,50	0/1:62,0,5
c104770_g1_i4	c104770_g1_i4|m.189325:2175:2696:+;c104770_g1_i4|m.189322:2389:3858:+;	2513	C	A	TCA	TAA	S	_	0/0:0,8,122	0/1:10,0,101	0/1:100,0,215	0/1:107,0,45	0/0:0,6,243	0/0:0,39,255
c104770_g1_i4	c104770_g1_i4|m.189322:2389:3858:+;	3478	G	C	GCA	CCA	A	P	0/1:191,0,255	0/0:0,61,255	0/0:0,132,255	0/0:0,108,255	0/1:218,0,255	0/1:184,0,255
c104779_g1_i1	c104779_g1_i1|m.189429:1:390:+;	235	C	G	CCT	GCT	P	A	0/1:121,0,123	0/0:0,6,62	0/0:0,15,95	0/0:0,18,147	0/1:23,0,102	0/1:20,0,127
c104796_g1_i4	c104796_g1_i4|m.189611:210:1256:+;	1103	A	G	AAG	AGG	K	R	0/1:44,0,109	0/0:0,32,54	0/0:0,84,117	0/0:0,90,87	0/1:103,0,122	0/1:19,0,74
c104805_g2_i9	c104805_g2_i9|m.189687:2558:3559:+;	2722	G	C	GTC	CTC	V	L	0/0:0,105,255	0/1:138,0,58	0/1:58,0,243	0/1:78,0,157	0/0:0,29,111	0/0:0,47,238
c104824_g1_i1	c104824_g1_i1|m.189853:3835:4341:+;	4088	C	T	ACA	ATA	T	I	0/1:142,0,179	0/0:0,83,225	0/0:0,34,178	0/0:0,179,236	0/1:42,0,201	0/1:30,0,175
c104845_g1_i1	c104845_g1_i1|m.190040:296:2758:+;c104845_g1_i1|m.190041:1:1014:+;	505	G	A	GCC	ACC	A	T	0/0:0,6,84	0/1:156,0,255	0/1:216,0,255	0/1:252,0,255	0/0:0,255,255	0/0:0,60,255
c104845_g1_i1	c104845_g1_i1|m.190040:296:2758:+;	1232	C	T	CCG	CTG	P	L	0/0:0,6,77	0/1:38,0,255	0/1:255,0,255	0/1:252,0,255	0/0:0,255,255	0/0:0,255,255
c104845_g1_i1	c104845_g1_i1|m.190040:296:2758:+;	1918	G	A	GTT	ATT	V	I	0/0:0,21,219	0/1:11,0,255	0/1:211,0,255	0/1:137,0,255	0/0:0,255,255	0/0:0,246,255
c104845_g1_i1	c104845_g1_i1|m.190040:296:2758:+;	2282	G	A	CGA	CAA	R	Q	0/0:0,6,84	0/1:153,0,255	0/1:130,0,255	0/1:255,0,255	0/0:0,51,255	0/0:0,255,255
c104848_g2_i1	c104848_g2_i1|m.190092:2:385:+;	32	G	A	CGG	CAG	R	Q	0/1:24,0,91	0/0:0,6,62	0/0:0,24,158	0/0:0,12,122	0/1:30,0,80	0/1:54,0,114
c104851_g1_i3	c104851_g1_i3|m.190128:238:2073:+;	1967	C	T	GCA	GTA	A	V	1/1:6,9,0	0/1:98,0,96	0/1:2,0,58	0/1:101,0,74	1/1:81,212,0	1/1:19,31,0
c104874_g1_i1	c104874_g1_i1|m.190299:201:1979:+;	305	C	T	TCG	TTG	S	L	0/1:64,0,255	0/0:0,51,255	0/0:0,220,255	0/0:0,160,255	0/1:137,0,255	0/1:222,0,255
c104875_g2_i1	c104875_g2_i1|m.190305:2:1039:+;	334	C	T	CGC	TGC	R	C	0/0:0,30,255	0/1:153,0,255	0/1:248,0,255	0/1:26,0,255	0/0:0,31,255	0/0:0,69,255
c104886_g2_i2	c104886_g2_i2|m.190417:545:3160:+;c104886_g2_i2|m.190418:574:1476:+;	1213	T	C	TGG	CGG	W	R	0/0:0,56,255	0/1:79,0,21	0/1:17,0,212	0/1:100,0,255	0/0:0,14,222	0/0:0,54,255
c104886_g2_i2	c104886_g2_i2|m.190417:545:3160:+;	2617	T	A	TTT	ATT	F	I	0/0:0,43,255	0/1:179,0,130	0/1:16,0,255	0/1:12,0,255	0/0:0,33,255	0/0:0,30,255
c104886_g2_i2	c104886_g2_i2|m.190417:545:3160:+;	2975	C	A	ACC	AAC	T	N	0/0:3,0,255	0/1:32,0,31	0/1:21,0,170	0/1:27,0,244	0/0:0,63,255	0/0:0,42,255
c104897_g1_i1	c104897_g1_i1|m.190522:793:2118:+;c104897_g1_i1|m.190523:1463:2785:+;	1957	C	T	CGC	TGC	R	C	0/1:24,3,0	0/0:32,35,71	0/0:0,18,211	0/0:0,6,84	0/1:7,0,130	0/1:49,0,36
c104907_g1_i1	c104907_g1_i1|m.190637:3:2141:+;	2129	G	A	CGG	CAG	R	Q	0/1:54,0,255	0/0:0,30,255	0/0:0,255,255	0/0:0,152,255	0/1:169,0,255	0/1:41,0,255
c104939_g4_i1	c104939_g4_i1|m.190923:1:348:+;	115	G	T	GCC	TCC	A	S	0/0:0,255,255	0/1:24,0,208	0/1:153,0,255	0/1:91,0,255	0/0:0,255,255	0/0:0,29,237
c104947_g1_i2	c104947_g1_i2|m.191012:240:1961:+;	1558	A	G	ACA	GCA	T	A	0/1:44,0,255	0/0:0,24,255	0/0:0,3,255	0/0:0,56,255	0/1:114,0,224	0/1:80,0,255
c104967_g1_i1	c104967_g1_i1|m.191206:2516:3004:+;	2713	G	A	GGG	AGG	G	R	0/0:0,163,255	0/1:34,0,255	0/1:27,0,255	0/1:57,0,255	0/0:0,55,255	0/0:0,20,255
c104998_g1_i1	c104998_g1_i1|m.191491:3:1151:+;	811	G	A	GGA	AGA	G	R	0/0:0,45,255	0/1:224,0,255	0/1:255,0,255	0/1:82,0,255	0/0:0,250,255	0/0:0,255,255
c105005_g2_i1	c105005_g2_i1|m.191545:3:1169:+;	140	C	G	CCG	CGG	P	R	0/1:12,0,198	1/1:77,6,0	1/1:42,3,0	1/1:69,6,0	0/1:84,0,88	0/1:69,0,104
c105005_g2_i1	c105005_g2_i1|m.191545:3:1169:+;	652	A	C	ATG	CTG	M	L	0/1:164,0,142	1/1:42,3,0	1/1:225,21,0	1/1:42,3,0	0/1:62,0,65	0/1:99,0,128
c105017_g2_i2	c105017_g2_i2|m.191642:214:978:+;	311	A	C	GAG	GCG	E	A	0/1:255,0,255	0/0:0,196,255	0/0:0,255,255	0/0:0,27,249	0/1:77,0,255	0/1:170,0,255
c105023_g4_i1	c105023_g4_i1|m.191686:3:755:+;	400	G	A	GTT	ATT	V	I	0/0:0,255,255	0/1:182,0,255	0/1:187,0,255	0/1:230,0,255	0/0:0,160,255	0/0:0,59,255
c105026_g1_i3	c105026_g1_i3|m.191783:159:1214:+;	1117	G	T	GCT	TCT	A	S	0/0:0,18,192	0/1:117,0,255	0/1:255,0,255	0/1:224,0,255	0/0:0,255,255	0/0:0,10,255
c105044_g1_i1	c105044_g1_i1|m.191966:138:1133:+;	572	A	G	GAT	GGT	D	G	0/1:114,0,255	0/0:3,0,255	0/0:0,102,255	0/0:0,46,255	0/1:255,0,255	0/1:255,0,255
c105054_g1_i1	c105054_g1_i1|m.192030:2:1702:+;	866	G	A	CGG	CAG	R	Q	0/1:200,0,255	0/0:0,84,255	0/0:0,187,255	0/0:0,241,255	0/1:48,0,255	0/1:67,0,255
c105066_g1_i1	c105066_g1_i1|m.192116:3:1115:+;	107	A	T	CAG	CTG	Q	L	0/1:27,0,171	0/0:0,14,170	0/0:0,3,162	0/0:0,7,177	0/1:52,0,107	0/1:18,0,156
c105066_g2_i3	c105066_g2_i3|m.192120:2:304:+;c105066_g2_i3|m.192118:3:359:+;	37	G	A	GAA	AAA	E	K	0/0:0,15,89	0/1:44,0,84	0/1:31,0,42	0/1:25,3,0	0/0:0,3,35	0/0:0,3,117
c105072_g4_i1	c105072_g4_i1|m.192195:2:1036:+;	796	G	T	GAC	TAC	D	Y	0/1:9,0,255	0/0:0,6,77	0/0:0,9,118	0/0:0,18,192	0/1:27,0,139	0/1:72,0,72
c105093_g1_i3	c105093_g1_i3|m.192451:156:2141:+;	1814	A	G	CAA	CGA	Q	R	0/0:0,16,39	1/1:19,7,0	1/1:54,4,0	1/1:5,6,0	0/0:0,13,6	0/0:0,6,5
c105108_g1_i1	c105108_g1_i1|m.192637:1717:3240:+;	2060	A	G	CAT	CGT	H	R	0/1:161,0,255	0/0:0,255,255	0/0:0,159,255	0/0:0,98,255	0/1:57,0,255	0/1:85,0,255
c105120_g1_i1	c105120_g1_i1|m.192772:1:1752:+;	1108	C	T	CGC	TGC	R	C	0/0:0,17,255	0/1:255,0,255	0/1:96,0,255	0/1:165,0,255	0/0:0,76,255	0/0:0,193,255
c105129_g1_i1	c105129_g1_i1|m.192841:183:1421:+;	830	C	A	CCG	CAG	P	Q	0/0:0,15,161	0/1:142,0,255	0/1:48,0,255	0/1:23,0,255	0/0:0,63,255	0/0:6,0,255
c105134_g1_i1	c105134_g1_i1|m.192868:863:3391:+;	875	G	T	TGT	TTT	C	F	0/0:0,57,255	0/1:13,0,255	0/1:97,0,255	0/1:32,0,255	0/0:0,135,255	0/0:0,20,255
c105134_g1_i1	c105134_g1_i1|m.192868:863:3391:+;	1195	G	A	GAA	AAA	E	K	0/0:3,0,240	0/1:65,0,255	0/1:230,0,255	0/1:235,0,255	0/0:0,169,255	0/0:0,18,255
c105134_g1_i1	c105134_g1_i1|m.192868:863:3391:+;	2468	G	A	CGA	CAA	R	Q	0/0:0,30,255	0/1:152,0,255	0/1:255,0,255	0/1:184,0,255	0/0:0,63,255	0/0:0,27,255
c105138_g1_i2	c105138_g1_i2|m.192888:1:300:+;	90	A	T	TTA	TTT	L	F	0/1:33,0,152	0/0:3,0,176	0/0:0,30,200	0/0:0,21,112	0/1:19,0,127	0/1:21,0,149
c105157_g3_i1	c105157_g3_i1|m.193056:3:2054:+;	1751	T	C	ATG	ACG	M	T	0/1:76,0,208	0/0:0,24,252	0/0:2,0,169	0/0:0,39,255	0/1:15,0,224	0/1:79,0,255
c105170_g2_i1	c105170_g2_i1|m.193275:2:2785:+;	278	A	G	CAA	CGA	Q	R	0/0:0,51,255	0/1:12,0,239	0/1:19,0,255	0/1:50,0,255	0/0:0,9,119	0/0:0,45,255
c105190_g1_i1	c105190_g1_i1|m.193437:1097:2785:+;	1564	G	A	GAA	AAA	E	K	0/1:191,0,255	0/0:0,181,255	0/0:0,52,255	0/0:0,255,255	0/1:218,0,255	0/1:255,0,255
c105190_g1_i1	c105190_g1_i1|m.193437:1097:2785:+;	1807	C	T	CTT	TTT	L	F	0/1:64,0,255	0/0:0,172,255	0/0:0,10,255	0/0:0,255,255	0/1:196,0,255	0/1:126,0,255
[truncated: 1,723 more rows]
